# Supplementary material for: Differential Epigenetic Marks Are Associated with Apospory Expressivity in Diploid Hybrids of Paspalum rufum
Source: Plants (Basel). 2021 Apr 17;10(4):793. doi: 10.3390/plants10040793 (PMC8072704; doi:10.3390/plants10040793)
Supplement: Supplementary file 1 [file plants-10-00793-s001.zip]

Archive with 6 entries (6 files):
- FigureS1.tiff
- Table S2.xlsx
- TableS1-S6-S7-S8.docx
- TableS3_Blast_GO_KEGGMP3.xlsx
- TableS4_Repeat-MP3.xlsx
- TableS5_Aporelated-MP3.xlsx
