# Supplementary material for: Differential Epigenetic Marks Are Associated with Apospory Expressivity in Diploid Hybrids of Paspalum rufum
Source: Plants (Basel). 2021 Apr 17;10(4):793. doi: 10.3390/plants10040793 (PMC8072704; doi:10.3390/plants10040793)
Supplement: Supplementary file 1 [file plants-10-00793-s001.zip › Table S2.xlsx]

## Sheet: Legend
Table S4. List of significant DMCs identified in each context for the premeiosis and postmeisosis stages.
IDcontig	Identification number of DMP containing contig
qvalue	FDR< 0.05
meth.diff	level of differential methylation between WW and DS samples

## Sheet: PREMEI_CG
IDcontig	ID	qvalue	Delta
115	PmCG_E846_L143	1.45939e-07	57.7778
690	PmCG_E3548_L143	1.22209e-06	-56.4103
877	PmCG_E5082_L143	6.59174e-06	-53.8462
943	PmCG_E5287_L143	1.87335e-06	-56.6667
1583	PmCG_E8710_L143	3.11862e-05	-36.8421
2917	PmCG_E18688_L143	6.60534e-06	-46.2963
3725	PmCG_E22544_L143	7.90404e-05	-44.4444
3812	PmCG_E22772_L143	3.8843e-05	-47.619
4025	PmCG_E23360_L143	9.00661e-07	49.0196
4038	PmCG_E23380_L143	1.51741e-05	-52.381
4086	PmCG_E23465_L143	3.69472e-09	-64.5833
4162	PmCG_E23685_L143	8.0004e-05	-50
4991	PmCG_E27395_L143	9.93254e-14	-65.1515
5146	PmCG_E27979_L143	2.61799e-06	-34.7826
5386	PmCG_E28980_L143	8.06703e-07	-49.1228
5590	PmCG_E30890_L143	4.01866e-05	52.7778
6002	PmCG_E33118_L143	8.0004e-05	-53.3333
6189	PmCG_E33549_L143	8.0004e-05	-50
6423	PmCG_E34173_L143	3.41713e-05	-33.3333
6506	PmCG_E34457_L143	3.78222e-05	41.6667
6788	PmCG_E35135_L143	6.36176e-05	-41.1765
6942	PmCG_E36017_L143	3.29168e-07	-51.1111
6944	PmCG_E36019_L143	3.79963e-05	42.4242
7153	PmCG_E36499_L143	7.18943e-05	-43.75
7167	PmCG_E36520_L143	1.14703e-06	-44.4444
7213	PmCG_E36594_L143	9.86017e-06	-41.1765
7295	PmCG_E36725_L143	4.47592e-07	-50
7982	PmCG_E39029_L143	8.9009e-05	37.2549
8512	PmCG_E40400_L143	1.29552e-05	-50
8625	PmCG_E40743_L143	1.61446e-05	-53.8462
8916	PmCG_E41298_L143	2.70147e-07	-57.1429
8994	PmCG_E41585_L143	9.00661e-07	-49.0196
9182	PmCG_E42120_L143	1.97037e-06	-52.0833
9354	PmCG_E42495_L143	3.62841e-06	-47.619
9761	PmCG_E43646_L143	8.06305e-06	-57.5758
10768	PmCG_E46418_L143	9.79715e-05	-35.5556
11134	PmCG_E47933_L143	7.20146e-07	-41.3333
11594	PmCG_E49546_L143	4.73692e-06	-50
11652	PmCG_E49679_L143	7.18943e-05	-43.75
11954	PmCG_E50242_L143	2.38412e-06	-42.8571
12001	PmCG_E50307_L143	6.94048e-05	47.2222
12323	PmCG_E51950_L143	7.44364e-08	-49.2063
12516	PmCG_E52700_L143	5.6553e-07	43.4783
12788	PmCG_E53547_L143	7.86274e-05	-47.619
12989	PmCG_E54061_L143	6.08977e-05	51.2821
13175	PmCG_E54406_L143	1.0129e-14	-66.6667
13710	PmCG_E55573_L143	2.52325e-05	33.3333
13742	PmCG_E55621_L143	2.03151e-08	-56.1404
13796	PmCG_E55726_L143	2.75427e-08	-51.6667
14121	PmCG_E57005_L143	4.98468e-06	38.8889
14277	PmCG_E57489_L143	9.67068e-10	-66.6667
14406	PmCG_E58343_L143	9.11404e-05	51.5152
14415	PmCG_E58357_L143	1.89304e-05	-52.381
14784	PmCG_E59231_L143	1.30026e-05	-52.7778
17381	PmCG_E66103_L143	1.1419e-06	52.9412
18179	PmCG_E68381_L143	9.11404e-05	51.5152
18479	PmCG_E69380_L143	1.02394e-05	-55.5556
18543	PmCG_E69484_L143	2.05117e-05	-34.9206
18883	PmCG_E70276_L143	3.3288e-07	-50.8772
19228	PmCG_E71048_L143	1.70467e-05	50
19802	PmCG_E72564_L143	1.14703e-06	-44.4444
19877	PmCG_E72688_L143	2.09261e-05	-54.5455
19985	PmCG_E73043_L143	5.60896e-09	54.902
20637	PmCG_E74689_L143	3.99301e-06	-36.1111
20770	PmCG_E74957_L143	4.60984e-05	-38.3333
21606	PmCG_E77696_L143	8.0004e-05	-53.3333
22060	PmCG_E78759_L143	1.24463e-05	34.5679
22122	PmCG_E78885_L143	1.51338e-08	-58.9744
22362	PmCG_E79322_L143	7.90404e-05	44.4444
23789	PmCG_E82905_L143	8.0004e-05	-50
24459	PmCG_E84863_L143	4.46622e-06	-54.7619
24689	PmCG_E85410_L143	5.80499e-05	-47.619
25407	PmCG_E86840_L143	4.56824e-05	-39.2157
25700	PmCG_E87341_L143	3.10856e-05	50
26974	PmCG_E90952_L143	6.51053e-05	-35
27169	PmCG_E91486_L143	2.89352e-06	-54.7619
27678	PmCG_E92583_L143	5.59609e-05	-52.7778
28000	PmCG_E93187_L143	3.79963e-05	-46.6667
28191	PmCG_E93510_L143	3.70475e-05	39.5833
28540	PmCG_E94077_L143	5.26561e-05	37.037
29376	PmCG_E95980_L143	3.0962e-05	46.6667
30667	PmCG_E98587_L143	1.9781e-06	46.6667
32070	PmCG_E101546_L143	6.08977e-05	-31.1111
32239	PmCG_E101956_L143	1.82732e-05	-48.7179
32523	PmCG_E102574_L143	3.8843e-05	54.5455
33025	PmCG_E103577_L143	4.96969e-05	-45.2381
33507	PmCG_E104379_L143	3.0377e-07	51.2821
34248	PmCG_E105697_L143	7.11389e-11	-57.5758
34940	PmCG_E107150_L143	4.01866e-05	52.7778
35563	PmCG_E108746_L143	5.06983e-05	-51.5152
35965	PmCG_E109674_L143	2.60799e-05	50
35993	PmCG_E109755_L143	7.38882e-05	-37.5
36872	PmCG_E111674_L143	4.96969e-05	-45.2381
37477	PmCG_E112949_L143	2.5227e-07	-52.0833
38072	PmCG_E114313_L143	6.20489e-07	-31.8182
38382	PmCG_E115042_L143	5.06983e-05	51.5152
40685	PmCG_E120100_L143	8.9009e-05	37.2549
40692	PmCG_E120108_L143	1.03545e-09	-62.963
40707	PmCG_E120131_L143	4.13319e-06	52.381
41221	PmCG_E121101_L143	8.54324e-08	51.8519
41317	PmCG_E121328_L143	2.9714e-07	-56.25
41319	PmCG_E121331_L143	3.14533e-06	-29.8851
41438	PmCG_E121590_L143	3.7676e-06	35.2941
41451	PmCG_E121610_L143	5.1807e-05	44.4444
41558	PmCG_E121779_L143	7.90404e-05	44.4444
42833	PmCG_E124354_L143	1.22209e-06	-56.4103
42946	PmCG_E124549_L143	6.46644e-06	-49.0196
42991	PmCG_E124626_L143	7.60104e-07	-51.8519
44164	PmCG_E127772_L143	1.117e-06	-60.6061
44362	PmCG_E128276_L143	1.04467e-05	43.1373
44910	PmCG_E129291_L143	1.22137e-06	-52.0833
44991	PmCG_E129415_L143	6.9485e-10	-66.6667
45779	PmCG_E131104_L143	2.39485e-07	-54.1667
46032	PmCG_E131615_L143	8.06305e-06	-57.5758
47137	PmCG_E133530_L143	6.97069e-05	-43.3333
47219	PmCG_E133678_L143	8.6622e-09	-60.7843
47323	PmCG_E133831_L143	1.25349e-10	-48.8095
47506	PmCG_E134188_L143	4.69173e-05	45.8333
47512	PmCG_E134197_L143	3.42485e-05	-53.3333
47696	PmCG_E134567_L143	4.96969e-05	45.2381
47709	PmCG_E134585_L143	6.94048e-05	-47.2222
48219	PmCG_E136784_L143	1.47905e-07	-50.9804
48707	PmCG_E137618_L143	9.86017e-06	-50
48804	PmCG_E137759_L143	5.80499e-05	-47.619
49622	PmCG_E139796_L143	5.26561e-05	-37.037
49893	PmCG_E140294_L143	6.20823e-05	42.2222
49970	PmCG_E140429_L143	3.8843e-05	-51.2821
50061	PmCG_E140562_L143	8.40444e-06	45.2381
50571	PmCG_E141521_L143	9.11404e-05	-51.5152
51347	PmCG_E143260_L143	4.57409e-09	57.4074
51402	PmCG_E143429_L143	5.44981e-08	-58.8235
51452	PmCG_E143511_L143	2.70147e-07	-57.1429
51509	PmCG_E143602_L143	1.23229e-06	-46.2963
51545	PmCG_E143667_L143	3.0962e-05	-46.6667
51878	PmCG_E144307_L143	7.28555e-06	-52.381
53021	PmCG_E146529_L143	2.8841e-05	31.0345
53193	PmCG_E146814_L143	4.5864e-06	50
53438	PmCG_E147196_L143	4.69281e-05	-43.1373
53733	PmCG_E147734_L143	4.81849e-06	35
53913	PmCG_E148111_L143	3.8843e-05	54.5455
54780	PmCG_E149838_L143	4.96969e-05	-45.2381
54921	PmCG_E150041_L143	1.50402e-05	45.098
55070	PmCG_E150509_L143	8.06305e-06	-45.8333
55093	PmCG_E150572_L143	3.28706e-06	37.5
56077	PmCG_E152725_L143	8.9009e-05	43.5897
57580	PmCG_E155581_L143	1.2742e-06	50
57903	PmCG_E156329_L143	4.47382e-05	-38.8889
58030	PmCG_E156576_L143	1.40412e-05	44.4444
58298	PmCG_E156981_L143	6.22092e-07	40.9091
58472	PmCG_E157304_L143	5.86172e-05	-50
58889	PmCG_E158005_L143	1.99667e-06	-42.8571
58986	PmCG_E158133_L143	1.43263e-05	47.0588
59251	PmCG_E158704_L143	9.6013e-08	-59.5238
59627	PmCG_E159732_L143	2.67027e-05	-51.2821
59977	PmCG_E160363_L143	3.49884e-10	-66.6667
61335	PmCG_E162969_L143	2.26128e-05	-47.619
61686	PmCG_E163866_L143	5.06983e-05	-43.75
61852	PmCG_E164141_L143	1.15467e-05	-50
62321	PmCG_E165038_L143	2.42351e-05	-34.7826
62924	PmCG_E166901_L143	2.26128e-05	-47.619
63072	PmCG_E167318_L143	8.70242e-05	-48.7179
63753	PmCG_E168511_L143	1.76461e-06	-49.0196
64212	PmCG_E169382_L143	7.18943e-05	43.75
64369	PmCG_E169660_L143	4.74832e-05	-48.4848
65896	PmCG_E172649_L143	2.82823e-05	32.0988
66821	PmCG_E174247_L143	8.06305e-06	-57.5758
67609	PmCG_E175927_L143	7.3474e-07	-54.7619
67616	PmCG_E175939_L143	5.04957e-07	-40
68112	PmCG_E176800_L143	5.1807e-05	44.4444
68606	PmCG_E177717_L143	1.63432e-05	-45.4545
69081	PmCG_E178721_L143	1.50402e-05	-45.098
69246	PmCG_E179116_L143	4.39452e-08	56.8627
69608	PmCG_E179640_L143	1.72917e-09	-52.6316
70757	PmCG_E181789_L143	5.74607e-06	41.6667
71191	PmCG_E182521_L143	4.3337e-07	53.3333
72637	PmCG_E185101_L143	2.07527e-07	-26.4706
74340	PmCG_E188110_L143	3.61896e-08	-53.3333
75236	PmCG_E189810_L143	8.04493e-06	-43.75
75513	PmCG_E190258_L143	6.02727e-05	-48.7179
76828	PmCG_E192908_L143	1.75217e-05	43.75
77084	PmCG_E193290_L143	8.45709e-06	40
77372	PmCG_E193798_L143	1.74462e-07	-46.6667
77774	PmCG_E194457_L143	6.02727e-05	-35.0877
79861	PmCG_E198359_L143	3.17995e-05	-43.1373
79893	PmCG_E198461_L143	1.53303e-06	47.9167
80740	PmCG_E199899_L143	1.15467e-05	-50
81010	PmCG_E200318_L143	6.94048e-05	-47.2222
81355	PmCG_E201020_L143	1.46121e-06	-45.614
82469	PmCG_E203165_L143	9.79715e-05	-35.5556
83346	PmCG_E204654_L143	5.0732e-08	-60
83786	PmCG_E205521_L143	1.15467e-05	50
84117	PmCG_E206115_L143	3.50393e-05	-45.8333
85311	PmCG_E208186_L143	6.10311e-06	54.7619
86228	PmCG_E209707_L143	8.0004e-05	46.1538
87170	PmCG_E211417_L143	6.04559e-06	-42.5926
87742	PmCG_E212311_L143	3.0962e-05	46.6667
87932	PmCG_E212592_L143	7.96081e-07	52.9412
88221	PmCG_E213120_L143	6.01731e-05	44.4444
88444	PmCG_E213445_L143	1.03545e-09	-62.963
89598	PmCG_E215471_L143	1.56619e-06	-45
89816	PmCG_E215805_L143	3.10356e-06	53.8462
89953	PmCG_E216068_L143	2.68698e-05	-47.2222
91604	PmCG_E219141_L143	7.90404e-05	44.4444
92927	PmCG_E222038_L143	3.94726e-05	34.9206
93404	PmCG_E222830_L143	1.42207e-05	28.8889
93495	PmCG_E222993_L143	7.42462e-05	-33.3333
94159	PmCG_E224109_L143	1.30026e-05	52.7778
94214	PmCG_E224188_L143	2.05985e-07	48.1481
94356	PmCG_E224452_L143	5.89239e-05	40.7407
94657	PmCG_E225024_L143	3.21114e-07	-61.5385
96900	PmCG_E229027_L143	2.35104e-05	-38.4615
97063	PmCG_E229334_L143	2.67318e-07	49.1228
97743	PmCG_E230420_L143	1.87335e-06	-53.3333
98082	PmCG_E230997_L143	3.25113e-05	-30.6667
98314	PmCG_E231345_L143	1.13676e-06	46.0317
98762	PmCG_E232189_L143	1.69605e-05	-48.8889
99016	PmCG_E232630_L143	8.9009e-05	-43.5897
102107	PmCG_E237783_L143	3.8843e-05	-54.5455
102162	PmCG_E237866_L143	6.94048e-05	47.2222
103791	PmCG_E240973_L143	3.8843e-05	-54.5455
104034	PmCG_E241346_L143	4.01866e-05	-52.7778
105611	PmCG_E244440_L143	1.75217e-05	-43.75
108456	PmCG_E249467_L143	5.67945e-06	43.8596
108800	PmCG_E249982_L143	8.70242e-05	-48.7179
109222	PmCG_E250634_L143	3.58767e-05	-50
109316	PmCG_E250774_L143	1.07731e-06	-53.8462
109997	PmCG_E251930_L143	5.04548e-08	-62.2222
112064	PmCG_E255388_L143	9.41401e-08	-60
113396	PmCG_E257749_L143	7.86274e-05	-47.619
114432	PmCG_E259419_L143	3.10856e-05	50
114723	PmCG_E259906_L143	4.43178e-07	-36.8421
115818	PmCG_E261676_L143	3.42485e-05	-53.3333
117283	PmCG_E264075_L143	1.5934e-05	-51.2821
118290	PmCG_E265703_L143	1.02972e-06	45.2381
119574	PmCG_E267810_L143	2.68698e-05	-47.2222
121600	PmCG_E271561_L143	3.85759e-06	-58.3333
122915	PmCG_E273917_L143	6.04559e-06	42.5926
123803	PmCG_E275294_L143	3.42485e-05	-53.3333
123878	PmCG_E275393_L143	6.54444e-06	-48.7179
125488	PmCG_E278263_L143	2.11884e-08	-56.8627
125695	PmCG_E278560_L143	2.00174e-05	41.6667
127783	PmCG_E281981_L143	4.73692e-06	50
128357	PmCG_E283155_L143	5.1807e-05	44.4444
128854	PmCG_E283897_L143	5.10176e-09	60.7843
129034	PmCG_E284219_L143	2.87705e-06	50
130406	PmCG_E286704_L143	4.57407e-08	47.9167
131439	PmCG_E288672_L143	1.5934e-05	-51.2821
131588	PmCG_E288897_L143	2.89352e-06	-54.7619
132737	PmCG_E290815_L143	2.53517e-05	-52.7778
133397	PmCG_E291957_L143	8.04493e-06	54.5455
133479	PmCG_E292075_L143	4.31184e-08	57.4074
135561	PmCG_E295356_L143	2.14191e-06	-55.5556
135736	PmCG_E295683_L143	1.33315e-08	-58.3333
136297	PmCG_E296541_L143	3.85759e-06	-58.3333
137416	PmCG_E298477_L143	8.21105e-05	45.2381
137478	PmCG_E298569_L143	2.52658e-06	-56.4103
137942	PmCG_E299360_L143	2.09261e-05	-54.5455
139759	PmCG_E302218_L143	1.51332e-05	-26.8817
139952	PmCG_E302584_L143	1.56099e-08	58.8235
140348	PmCG_E303196_L143	1.30026e-05	-52.7778
141398	PmCG_E304928_L143	9.11404e-05	-51.5152
142687	PmCG_E307022_L143	1.30026e-05	-52.7778
143079	PmCG_E307661_L143	4.34796e-06	56.4103
143132	PmCG_E307745_L143	1.3459e-13	-61.1111
143501	PmCG_E308290_L143	4.10409e-05	-40.4762
143977	PmCG_E309010_L143	9.11404e-05	-51.5152
144492	PmCG_E309797_L143	5.06983e-05	-51.5152
147050	PmCG_E314662_L143	7.2572e-06	41.6667
149901	PmCG_E319585_L143	8.0004e-05	50
150524	PmCG_E320681_L143	1.6845e-06	57.1429
150657	PmCG_E320878_L143	4.34796e-06	-56.4103
151519	PmCG_E322307_L143	8.0004e-05	53.3333
151821	PmCG_E322824_L143	4.96969e-05	-45.2381
153191	PmCG_E325013_L143	6.3779e-06	-56.4103
154547	PmCG_E327412_L143	5.1807e-05	44.4444
155508	PmCG_E329003_L143	4.93763e-08	-61.5385
162493	PmCG_E340692_L143	1.82477e-07	-56.25
162916	PmCG_E341328_L143	4.96969e-05	45.2381
163058	PmCG_E341545_L143	4.01866e-05	52.7778
163685	PmCG_E342592_L143	1.12057e-05	52.381
168311	PmCG_E350182_L143	2.52658e-06	56.4103
168656	PmCG_E350676_L143	9.41401e-08	60
169157	PmCG_E351399_L143	3.8843e-05	-47.619
169418	PmCG_E351856_L143	1.14162e-07	-54.902
171132	PmCG_E354852_L143	3.10856e-05	-50
172365	PmCG_E356907_L143	8.21105e-05	45.2381
174569	PmCG_E360458_L143	4.01866e-05	52.7778
174592	PmCG_E360491_L143	3.58767e-05	50
185612	PmCG_E377770_L143	9.2182e-05	50
185877	PmCG_E378167_L143	8.20548e-05	-30.303
189166	PmCG_E383577_L143	6.02727e-05	48.7179
189496	PmCG_E384059_L143	4.74832e-05	48.4848
189970	PmCG_E384726_L143	2.64184e-06	-48.8889
196083	PmCG_E394387_L143	6.84211e-05	46.6667
197212	PmCG_E396184_L143	1.87335e-06	-53.3333
197511	PmCG_E396683_L143	6.94048e-05	47.2222
200179	PmCG_E400766_L143	1.99956e-05	51.5152
209597	PmCG_E415558_L143	1.67533e-09	62.7451
210698	PmCG_E417238_L143	5.06983e-05	51.5152
216207	PmCG_E425730_L143	1.71888e-05	-41.6667
218029	PmCG_E428519_L143	1.05936e-05	-41.0256
219969	PmCG_E431581_L143	7.28555e-06	52.381
224244	PmCG_E438199_L143	8.64703e-06	44.4444
226931	PmCG_E442306_L143	4.46622e-06	54.7619
227840	PmCG_E443865_L143	6.4747e-09	-31.5789
235126	PmCG_E455316_L143	1.70467e-05	50
236961	PmCG_E458060_L143	7.27662e-10	-49.3333
242313	PmCG_E466081_L143	2.64184e-06	48.8889
246050	PmCG_E471912_L143	8.0004e-05	53.3333
248775	PmCG_E476073_L143	2.8372e-09	56.1404
255055	PmCG_E485568_L143	7.2572e-06	-31.1111
256450	PmCG_E487836_L143	9.11404e-05	51.5152
258708	PmCG_E491223_L143	4.73692e-06	50
265351	PmCG_E501511_L143	3.0962e-05	46.6667
266499	PmCG_E503245_L143	1.49947e-05	45.8333
266832	PmCG_E503924_L143	1.25326e-06	-27.5862
268534	PmCG_E506579_L143	7.28555e-06	52.381
271135	PmCG_E510443_L143	3.21114e-07	61.5385
272413	PmCG_E512329_L143	1.34172e-05	56.6667
273727	PmCG_E514451_L143	1.30026e-05	-52.7778
276728	PmCG_E519121_L143	1.29552e-05	-50
288737	PmCG_E537455_L143	4.09405e-15	66.6667
311320	PmCG_E572668_L143	5.11409e-06	55.5556
317336	PmCG_E582026_L143	2.72407e-06	51.5152
317712	PmCG_E582610_L143	8.0004e-05	50
318762	PmCG_E584216_L143	5.02842e-06	53.3333
319057	PmCG_E584654_L143	7.47272e-05	-23.3333
327278	PmCG_E597469_L143	1.89535e-10	-41.4141
360896	PmCG_E650737_L143	3.73485e-05	48.7179
361785	PmCG_E652136_L143	1.79174e-06	-32.0513
372330	PmCG_E669346_L143	2.4554e-06	-40.2778
377774	PmCG_E678117_L143	7.27662e-10	-49.3333
380267	PmCG_E682246_L143	5.60896e-09	62.7451
380291	PmCG_E682285_L143	2.21806e-05	52.381
381318	PmCG_E684004_L143	3.93505e-09	-36.1111
384723	PmCG_E689737_L143	1.33393e-06	-26.6667
408172	PmCG_E729260_L143	2.06924e-08	-41.6667
416644	PmCG_E743755_L143	3.7676e-06	-37.3333
421400	PmCG_E751885_L143	1.66155e-05	-24.6914
452197	PmCG_E807149_L143	7.25537e-09	-48
457094	PmCG_E816260_L143	1.16401e-07	-42.3077
467290	PmCG_E835608_L143	2.78287e-05	-26.8817
482820	PmCG_E865975_L143	3.6562e-08	32.2222
485795	PmCG_E871969_L143	4.69534e-05	-27.2727
502040	PmCG_E905457_L143	8.12909e-05	-23.3333
508120	PmCG_E918738_L143	4.65668e-05	22.7273
509695	PmCG_E922264_L143	1.36567e-05	-36.8421
532644	PmCG_E974928_L143	6.19815e-13	-39.6825
552609	PmCG_E1026456_L143	1.42334e-05	-39.6825
553927	PmCG_E1030161_L143	1.49389e-07	45
556576	PmCG_E1036953_L143	1.24351e-07	37.7778
557742	PmCG_E1039331_L143	2.02778e-05	-36.5079
567474	PmCG_E1057790_L143	6.54444e-06	-48.7179
600617	PmCG_E1127152_L143	1.23279e-09	-50
613309	PmCG_E1157196_L143	1.24118e-22	69.697
625070	PmCG_E1187191_L143	1.53117e-05	-38.5965
681306	PmCG_E1352625_L143	6.0341e-08	-42.3077
686066	PmCG_E1375604_L143	9.08024e-05	-30.4348

## Sheet: PREMEI_CHG
IDcontig	ID	qvalue	Delta
147	PmCHG_E641_L143	7.7424e-05	37.037
416	PmCHG_E1653_L143	3.72409e-05	-48.4848
483	PmCHG_E1909_L143	7.40574e-12	62.7451
676	PmCHG_E3062_L143	9.71307e-06	50
798	PmCHG_E5472_L143	1.83499e-06	45.8333
1085	PmCHG_E7892_L143	1.3121e-05	43.1373
1247	PmCHG_E8709_L143	3.71026e-05	-30.7692
1253	PmCHG_E8769_L143	5.65956e-07	-21.4815
1562	PmCHG_E11430_L143	1.84498e-05	-42.2222
1584	PmCHG_E11542_L143	2.24089e-07	55.5556
1711	PmCHG_E13372_L143	6.25024e-15	40.3509
1731	PmCHG_E13484_L143	2.34308e-10	48.1481
2435	PmCHG_E17596_L143	3.30813e-05	42.8571
2574	PmCHG_E17956_L143	1.77101e-05	35.0877
2667	PmCHG_E18327_L143	1.11144e-05	52.7778
2750	PmCHG_E18554_L143	3.48174e-07	49.0196
2888	PmCHG_E19058_L143	4.12658e-09	42.3077
3208	PmCHG_E20781_L143	1.08357e-06	-34.6154
3283	PmCHG_E21440_L143	1.43614e-27	-76.3441
3375	PmCHG_E21879_L143	5.95576e-07	54.7619
3461	PmCHG_E27130_L143	5.14458e-11	51.5152
3506	PmCHG_E28263_L143	5.72949e-09	50.9804
3808	PmCHG_E29684_L143	1.93124e-11	20.3704
3927	PmCHG_E30356_L143	7.97586e-05	35
3934	PmCHG_E30375_L143	2.0243e-07	48.1481
3967	PmCHG_E30553_L143	3.01422e-05	43.75
4022	PmCHG_E30979_L143	9.03991e-06	30.8642
4162	PmCHG_E31553_L143	6.35016e-05	33.3333
4195	PmCHG_E31671_L143	7.19288e-05	47.2222
4224	PmCHG_E32215_L143	8.2118e-05	42.4242
4368	PmCHG_E33175_L143	5.97415e-05	35.0877
4397	PmCHG_E33260_L143	7.90326e-06	42.5926
4500	PmCHG_E34179_L143	1.11118e-05	-41.1765
4518	PmCHG_E34365_L143	2.93856e-06	36.1111
4620	PmCHG_E34758_L143	3.05436e-20	-66.6667
4705	PmCHG_E35012_L143	4.17656e-07	47.0588
4710	PmCHG_E35020_L143	5.95576e-07	54.7619
4801	PmCHG_E35258_L143	8.67037e-14	48.3871
4859	PmCHG_E35464_L143	3.91614e-05	31.3725
4995	PmCHG_E35970_L143	8.50199e-09	-21.4286
5061	PmCHG_E36193_L143	1.68889e-05	47.619
5092	PmCHG_E36340_L143	6.85811e-06	50
5126	PmCHG_E36523_L143	1.83499e-06	45.8333
5145	PmCHG_E36664_L143	1.34637e-12	-34.2857
5229	PmCHG_E37907_L143	4.32392e-06	41.6667
5286	PmCHG_E38253_L143	1.66845e-06	-18.3333
5313	PmCHG_E38322_L143	1.45265e-11	44.8276
5387	PmCHG_E38978_L143	3.95225e-11	34.188
5427	PmCHG_E39465_L143	7.79523e-08	56.25
5491	PmCHG_E39717_L143	6.33337e-06	37.037
5606	PmCHG_E40143_L143	2.39256e-06	36.5079
5700	PmCHG_E41274_L143	2.29046e-05	31.746
5836	PmCHG_E41786_L143	1.48929e-05	44.4444
5902	PmCHG_E42017_L143	4.68344e-09	61.9048
5940	PmCHG_E42116_L143	2.54199e-06	-28.5714
5993	PmCHG_E42299_L143	2.97351e-05	23.1481
6007	PmCHG_E42348_L143	1.4064e-05	-31.8841
6008	PmCHG_E42349_L143	5.025e-11	66.6667
6223	PmCHG_E43241_L143	4.20847e-05	31.6667
6274	PmCHG_E43416_L143	3.56021e-11	53.3333
6292	PmCHG_E43503_L143	6.67062e-05	-26.9231
6378	PmCHG_E43976_L143	5.0357e-05	37.037
6388	PmCHG_E43998_L143	3.18571e-07	54.7619
6445	PmCHG_E44254_L143	1.29994e-09	59.2593
6544	PmCHG_E44743_L143	3.16716e-11	47.619
6627	PmCHG_E45073_L143	7.88142e-06	38.3333
6669	PmCHG_E45241_L143	1.02779e-06	50
6749	PmCHG_E46577_L143	4.31365e-05	39.5833
6808	PmCHG_E46700_L143	9.98218e-07	51.1111
6906	PmCHG_E47094_L143	2.47597e-16	-66.6667
7104	PmCHG_E47922_L143	1.21824e-08	-48.4848
7191	PmCHG_E48631_L143	5.41016e-07	48.8889
7203	PmCHG_E48650_L143	4.75987e-05	44.4444
7226	PmCHG_E48800_L143	1.00984e-08	30.6306
7289	PmCHG_E48966_L143	9.17001e-06	33.3333
7429	PmCHG_E49500_L143	5.10446e-14	57.3333
7477	PmCHG_E50521_L143	5.35074e-07	34.7826
7615	PmCHG_E51003_L143	6.19476e-07	-49.0196
7795	PmCHG_E52078_L143	7.04671e-09	61.5385
7895	PmCHG_E52444_L143	1.36857e-10	33.3333
7993	PmCHG_E53731_L143	9.15076e-05	42.8571
8018	PmCHG_E53777_L143	6.37096e-06	40.3509
8061	PmCHG_E53912_L143	6.97221e-06	-38.8889
8387	PmCHG_E55108_L143	9.45476e-06	45.8333
8599	PmCHG_E55767_L143	3.03311e-05	18.9189
8701	PmCHG_E56122_L143	8.13768e-07	58.3333
8787	PmCHG_E56370_L143	4.02357e-06	55.5556
8868	PmCHG_E56686_L143	8.2118e-05	42.4242
8964	PmCHG_E57094_L143	1.87882e-18	74.6032
8981	PmCHG_E57164_L143	8.77029e-08	44.4444
9136	PmCHG_E58488_L143	2.7756e-11	49.3333
9174	PmCHG_E58590_L143	1.96342e-06	-25.9259
9239	PmCHG_E58818_L143	4.28345e-05	47.2222
9318	PmCHG_E59354_L143	9.90258e-07	50
9363	PmCHG_E59479_L143	2.20641e-15	61.5385
9469	PmCHG_E59866_L143	7.95917e-06	44.4444
9782	PmCHG_E60989_L143	4.35191e-06	33.3333
9792	PmCHG_E61011_L143	9.25865e-05	-37.5
9832	PmCHG_E61103_L143	1.70512e-10	62.5
9978	PmCHG_E61634_L143	7.22224e-09	55.5556
10008	PmCHG_E61733_L143	1.83131e-10	-66.6667
10156	PmCHG_E62131_L143	3.30813e-05	-42.8571
10157	PmCHG_E62132_L143	3.7168e-06	46.1538
10210	PmCHG_E62340_L143	1.03161e-05	42.4242
10399	PmCHG_E62992_L143	3.04146e-05	-27.7778
10460	PmCHG_E63240_L143	1.87731e-06	-24.1667
10710	PmCHG_E64043_L143	1.14404e-05	42.5926
10860	PmCHG_E64444_L143	7.58235e-05	40
11014	PmCHG_E65258_L143	1.35478e-12	60.3175
11063	PmCHG_E65388_L143	6.31798e-06	40.7407
11157	PmCHG_E65697_L143	8.52535e-10	41.6667
11469	PmCHG_E66656_L143	1.46767e-08	46.0317
11529	PmCHG_E66845_L143	7.26999e-08	46.0317
11536	PmCHG_E66861_L143	1.81522e-06	54.5455
11643	PmCHG_E67327_L143	4.66482e-05	30.1587
11830	PmCHG_E67787_L143	4.38523e-06	29.4872
11937	PmCHG_E68129_L143	8.3847e-13	-32.6241
11941	PmCHG_E68142_L143	2.22636e-06	-33.3333
11996	PmCHG_E68321_L143	1.34934e-07	54.7619
11997	PmCHG_E68324_L143	1.87667e-15	56.3218
12177	PmCHG_E69795_L143	6.56636e-07	26.3889
12251	PmCHG_E70246_L143	1.32858e-05	48.4848
12409	PmCHG_E70796_L143	1.48929e-05	44.4444
12420	PmCHG_E70812_L143	5.40811e-05	48.7179
12485	PmCHG_E70992_L143	8.45208e-06	48.8889
12621	PmCHG_E71369_L143	6.47414e-06	-28
12640	PmCHG_E71448_L143	6.93161e-12	-47.1264
12663	PmCHG_E71522_L143	2.24887e-05	33.3333
12678	PmCHG_E71544_L143	5.09101e-07	51.1111
12687	PmCHG_E71563_L143	7.09271e-06	47.2222
12880	PmCHG_E72500_L143	7.37443e-08	44.9275
13033	PmCHG_E72809_L143	8.44761e-07	36.1111
13039	PmCHG_E72821_L143	2.28429e-06	50
13141	PmCHG_E73084_L143	6.17851e-06	-18.018
13209	PmCHG_E73330_L143	2.08021e-07	-37.8788
13246	PmCHG_E73425_L143	7.61511e-08	53.3333
13478	PmCHG_E74210_L143	1.54328e-06	42.1053
13531	PmCHG_E74316_L143	3.98729e-07	45.098
13590	PmCHG_E74465_L143	8.70047e-07	-28.2051
13680	PmCHG_E74776_L143	5.00808e-05	-15.9722
13730	PmCHG_E74919_L143	7.02126e-06	42.1053
13840	PmCHG_E75126_L143	1.31973e-16	42.7536
14127	PmCHG_E75945_L143	1.17042e-07	-38.0952
14133	PmCHG_E75959_L143	1.87215e-05	43.1373
14252	PmCHG_E76305_L143	9.09372e-05	27.7778
14432	PmCHG_E76848_L143	9.09063e-05	30.1587
14487	PmCHG_E76968_L143	3.36556e-05	45.4545
14488	PmCHG_E76969_L143	8.49196e-06	43.1373
14546	PmCHG_E77093_L143	1.76467e-05	44.4444
14611	PmCHG_E77289_L143	3.09981e-06	43.8596
14736	PmCHG_E77668_L143	1.4064e-05	45.2381
14844	PmCHG_E77991_L143	3.62416e-11	-20.4762
14865	PmCHG_E78055_L143	1.12318e-05	-28.9855
14884	PmCHG_E78082_L143	1.11999e-05	-33.3333
14960	PmCHG_E78334_L143	1.72032e-13	52.2222
14986	PmCHG_E78442_L143	8.75171e-07	52.381
15043	PmCHG_E78609_L143	7.44834e-09	50.8772
15102	PmCHG_E78834_L143	3.09334e-06	-52.7778
15477	PmCHG_E79892_L143	4.75987e-05	44.4444
15608	PmCHG_E80187_L143	2.47812e-05	46.1538
15723	PmCHG_E80545_L143	7.90209e-09	46.9697
15752	PmCHG_E80622_L143	5.72827e-06	-52.381
15794	PmCHG_E80714_L143	6.4136e-09	52.6316
16022	PmCHG_E81757_L143	5.83003e-05	-43.5897
16259	PmCHG_E82363_L143	8.31915e-08	40
16306	PmCHG_E82443_L143	2.89953e-05	50
16312	PmCHG_E82455_L143	1.84498e-05	42.2222
16523	PmCHG_E82955_L143	1.03542e-08	-43.4783
16724	PmCHG_E84137_L143	1.75442e-06	51.2821
16762	PmCHG_E84229_L143	3.67583e-06	45.098
16815	PmCHG_E84438_L143	3.67583e-06	45.098
16893	PmCHG_E84596_L143	9.21104e-05	35.5556
16918	PmCHG_E84663_L143	4.20097e-15	51.6129
16934	PmCHG_E84726_L143	5.85764e-09	-33.3333
17041	PmCHG_E85046_L143	1.51735e-05	37.037
17125	PmCHG_E85218_L143	1.62486e-09	44.8718
17442	PmCHG_E86118_L143	1.03161e-05	42.4242
17480	PmCHG_E86258_L143	9.13767e-05	37.7778
17504	PmCHG_E86342_L143	6.79255e-08	-18
17512	PmCHG_E86373_L143	2.87284e-06	20
17519	PmCHG_E86383_L143	1.66824e-13	48.8889
17527	PmCHG_E86396_L143	3.29194e-06	-34.7826
17641	PmCHG_E86639_L143	8.2118e-05	-42.4242
17764	PmCHG_E87001_L143	1.32858e-05	48.4848
17772	PmCHG_E87040_L143	5.87438e-05	-42.8571
17776	PmCHG_E87104_L143	4.46314e-06	36.6667
17860	PmCHG_E87398_L143	1.62258e-07	-40.2778
18011	PmCHG_E87816_L143	2.1317e-06	44.4444
18047	PmCHG_E88031_L143	9.86954e-16	-54.1667
18125	PmCHG_E88352_L143	6.54117e-05	50
18223	PmCHG_E88648_L143	2.52541e-07	-33.3333
18291	PmCHG_E88851_L143	1.14404e-05	42.5926
18324	PmCHG_E88910_L143	2.49456e-05	-30.7692
18358	PmCHG_E89056_L143	5.97415e-05	35.0877
18486	PmCHG_E89361_L143	2.18525e-13	70.8333
18490	PmCHG_E89371_L143	4.55821e-05	-31.746
18527	PmCHG_E89459_L143	2.13705e-05	-33.3333
18554	PmCHG_E89516_L143	1.01983e-07	35.8974
18737	PmCHG_E90139_L143	6.54117e-05	50
18743	PmCHG_E90149_L143	2.55603e-05	45.2381
18769	PmCHG_E90196_L143	7.30789e-05	48.4848
18775	PmCHG_E90233_L143	2.11379e-06	30.7692
18985	PmCHG_E90922_L143	1.53436e-07	48.8889
19051	PmCHG_E91128_L143	2.01083e-08	-53.3333
19255	PmCHG_E91806_L143	3.3471e-05	31.5789
19271	PmCHG_E91836_L143	8.15556e-05	31.6667
19275	PmCHG_E91863_L143	1.51735e-05	37.037
19290	PmCHG_E91887_L143	1.50567e-05	42.8571
19329	PmCHG_E91957_L143	2.59471e-06	53.8462
19376	PmCHG_E92105_L143	2.93073e-07	50
19579	PmCHG_E92619_L143	3.71684e-05	-38.8889
19631	PmCHG_E92792_L143	3.1775e-06	-39.3939
19636	PmCHG_E92806_L143	8.07224e-09	43.2099
19639	PmCHG_E92811_L143	4.33405e-07	22.2222
19770	PmCHG_E93101_L143	4.38523e-06	29.4872
19805	PmCHG_E93200_L143	1.95426e-05	41.6667
19809	PmCHG_E93225_L143	4.20847e-05	37.7778
19831	PmCHG_E93307_L143	1.78582e-08	53.8462
19900	PmCHG_E93491_L143	1.92286e-05	-38.3333
19914	PmCHG_E93527_L143	2.13705e-05	-33.3333
19985	PmCHG_E93669_L143	1.08357e-06	-34.6154
20256	PmCHG_E94529_L143	4.20847e-05	37.7778
20380	PmCHG_E94804_L143	8.834e-07	45.614
20573	PmCHG_E95314_L143	3.51738e-18	48.8372
20582	PmCHG_E95334_L143	7.22224e-09	55.5556
20643	PmCHG_E95539_L143	2.90487e-07	50
20675	PmCHG_E95619_L143	1.76944e-08	54.902
20726	PmCHG_E95713_L143	7.44156e-07	50.9804
21015	PmCHG_E96671_L143	2.31006e-08	-50.9804
21122	PmCHG_E96951_L143	9.31879e-08	44.4444
21233	PmCHG_E97387_L143	4.01005e-08	54.1667
21272	PmCHG_E97525_L143	1.95426e-05	41.6667
21337	PmCHG_E97707_L143	5.46791e-05	42.2222
21381	PmCHG_E97826_L143	9.25865e-05	37.5
21517	PmCHG_E98139_L143	7.02441e-06	-35.7143
21556	PmCHG_E98248_L143	6.23704e-07	57.5758
21602	PmCHG_E98342_L143	7.8785e-05	-33.3333
21680	PmCHG_E98603_L143	1.47252e-06	20.3704
21719	PmCHG_E98720_L143	7.87395e-05	38.0952
21842	PmCHG_E99084_L143	6.20139e-07	53.3333
21893	PmCHG_E99240_L143	2.86897e-05	51.5152
21947	PmCHG_E99489_L143	7.59408e-07	-37.1795
21989	PmCHG_E99640_L143	7.24063e-07	44.4444
22357	PmCHG_E100626_L143	6.62076e-06	52.7778
22454	PmCHG_E100932_L143	7.94544e-06	-26.0417
22504	PmCHG_E101071_L143	3.9804e-07	38.0952
22544	PmCHG_E101176_L143	3.27643e-05	21.8391
22569	PmCHG_E101297_L143	2.15125e-14	-31.6667
22578	PmCHG_E101313_L143	2.30373e-10	62.2222
22732	PmCHG_E101724_L143	2.29649e-07	56.4103
22852	PmCHG_E101984_L143	1.51844e-06	39.2157
22968	PmCHG_E102238_L143	1.14278e-07	-42.4242
23073	PmCHG_E102554_L143	7.46053e-13	52.5641
23086	PmCHG_E102575_L143	9.98218e-07	-51.1111
23131	PmCHG_E102699_L143	5.34374e-06	-54.5455
23195	PmCHG_E102903_L143	3.50265e-05	35.0877
23239	PmCHG_E102989_L143	2.58394e-07	39.3939
23293	PmCHG_E103108_L143	1.76009e-09	38.8889
23555	PmCHG_E103928_L143	3.70076e-05	-33.3333
23610	PmCHG_E104105_L143	1.71556e-05	50
23619	PmCHG_E104120_L143	1.0215e-10	58.7302
23742	PmCHG_E104463_L143	2.80569e-14	32.0755
23831	PmCHG_E104661_L143	1.95426e-05	34.9206
23887	PmCHG_E104813_L143	9.30245e-06	-36.6667
23953	PmCHG_E105000_L143	9.46691e-15	-36.6667
23978	PmCHG_E105074_L143	4.97624e-07	50
24045	PmCHG_E105229_L143	3.13481e-05	47.619
24048	PmCHG_E105236_L143	3.10313e-07	58.9744
24089	PmCHG_E105320_L143	1.08555e-07	59.5238
24140	PmCHG_E105441_L143	1.35159e-11	-69.2308
24232	PmCHG_E105656_L143	2.02249e-06	28.5714
24294	PmCHG_E105823_L143	3.41182e-05	42.2222
24305	PmCHG_E105849_L143	7.67071e-07	47.2222
24387	PmCHG_E106063_L143	1.72672e-10	-40.8602
24424	PmCHG_E106213_L143	3.91614e-05	31.3725
24480	PmCHG_E106360_L143	7.71789e-05	31.5789
24519	PmCHG_E106423_L143	7.63052e-05	-28.3333
24542	PmCHG_E106530_L143	2.61142e-10	64.4444
24660	PmCHG_E107033_L143	3.49921e-06	47.0588
24727	PmCHG_E107224_L143	8.72707e-07	26.3158
24754	PmCHG_E107332_L143	2.95984e-09	50
24791	PmCHG_E107429_L143	4.4106e-06	43.75
25007	PmCHG_E107864_L143	2.11725e-19	-73.913
25020	PmCHG_E107890_L143	2.29067e-07	42.4242
25028	PmCHG_E107900_L143	9.15848e-05	45.4545
25039	PmCHG_E107922_L143	1.16866e-10	62.963
25390	PmCHG_E108949_L143	6.63356e-10	-39.2857
25472	PmCHG_E109117_L143	2.7175e-05	48.7179
25483	PmCHG_E109228_L143	6.54117e-05	50
25558	PmCHG_E109400_L143	1.02779e-06	50
25648	PmCHG_E109591_L143	1.45459e-10	64.7059
25665	PmCHG_E109648_L143	2.46397e-05	39.2157
25716	PmCHG_E109763_L143	3.54148e-05	-44.4444
25739	PmCHG_E109803_L143	3.94131e-07	52.0833
25787	PmCHG_E109940_L143	2.39256e-06	-36.5079
25943	PmCHG_E110325_L143	6.62076e-06	52.7778
26203	PmCHG_E111121_L143	2.55093e-06	47.9167
26231	PmCHG_E111200_L143	8.00745e-10	-31.1111
26258	PmCHG_E111240_L143	1.47524e-07	50
26353	PmCHG_E111451_L143	4.66924e-09	58.3333
26468	PmCHG_E111745_L143	2.31006e-08	52.9412
26522	PmCHG_E111864_L143	1.95426e-05	34.9206
26733	PmCHG_E112356_L143	8.29003e-06	36.8421
26795	PmCHG_E112555_L143	1.4064e-05	45.2381
26815	PmCHG_E112588_L143	5.05301e-05	30.4348
27286	PmCHG_E114131_L143	4.75339e-14	66.6667
27373	PmCHG_E114351_L143	2.1885e-06	50
27726	PmCHG_E115185_L143	2.81651e-07	45.614
27828	PmCHG_E115555_L143	2.09422e-07	57.1429
27849	PmCHG_E115583_L143	3.10313e-07	58.9744
27891	PmCHG_E115723_L143	1.68889e-05	47.619
27969	PmCHG_E115901_L143	1.06844e-09	63.8889
28030	PmCHG_E116068_L143	9.70583e-06	-34.7222
28143	PmCHG_E116317_L143	2.53638e-07	23.8095
28287	PmCHG_E116598_L143	2.33686e-08	37.037
28336	PmCHG_E116851_L143	1.14662e-10	41.6667
28359	PmCHG_E116898_L143	1.9156e-07	53.3333
28364	PmCHG_E116906_L143	3.72409e-05	48.4848
28375	PmCHG_E116932_L143	3.75297e-07	33.3333
28463	PmCHG_E117202_L143	1.31139e-05	-45.8333
28582	PmCHG_E117495_L143	1.09202e-10	-44.8276
28676	PmCHG_E117678_L143	1.11118e-05	41.1765
28781	PmCHG_E117961_L143	2.08742e-05	47.2222
28851	PmCHG_E118154_L143	1.64028e-10	-32.5203
28869	PmCHG_E118198_L143	9.00266e-08	42.8571
29032	PmCHG_E118640_L143	7.1856e-09	40.2299
29244	PmCHG_E119129_L143	1.14416e-05	46.1538
29263	PmCHG_E119158_L143	2.47812e-05	53.3333
29306	PmCHG_E119368_L143	6.36862e-07	-41.1765
29359	PmCHG_E119452_L143	1.95426e-05	34.9206
29480	PmCHG_E119755_L143	7.22694e-05	-23.4568
29598	PmCHG_E120071_L143	3.30813e-05	-42.8571
29619	PmCHG_E120103_L143	4.64039e-42	-79.3651
29642	PmCHG_E120382_L143	1.47524e-07	50
29706	PmCHG_E120519_L143	7.49523e-05	40.4762
29740	PmCHG_E120610_L143	1.57761e-05	-33.3333
29796	PmCHG_E120712_L143	2.43106e-05	-44.4444
29838	PmCHG_E120809_L143	8.3052e-25	43.1373
29892	PmCHG_E120938_L143	3.7351e-05	33.3333
29996	PmCHG_E121167_L143	3.96814e-07	46.6667
30071	PmCHG_E121424_L143	1.10376e-05	26.3158
30098	PmCHG_E121493_L143	2.83925e-05	30.4348
30135	PmCHG_E121551_L143	6.59146e-29	70.1754
30138	PmCHG_E121558_L143	6.42344e-10	50
30236	PmCHG_E121767_L143	2.65086e-10	50.7937
30276	PmCHG_E121895_L143	5.0357e-05	37.037
30279	PmCHG_E121898_L143	1.73153e-09	55
30898	PmCHG_E123603_L143	3.93128e-06	51.2821
31336	PmCHG_E124590_L143	4.28345e-05	47.2222
31544	PmCHG_E125301_L143	9.54604e-09	-41.0256
31635	PmCHG_E125520_L143	4.16864e-05	40
31656	PmCHG_E125555_L143	1.76068e-08	55.5556
31680	PmCHG_E125627_L143	9.58088e-07	54.7619
31693	PmCHG_E125649_L143	1.79594e-08	-33.3333
31791	PmCHG_E125854_L143	1.21824e-08	48.4848
31851	PmCHG_E126007_L143	6.11186e-06	34.7222
32004	PmCHG_E126388_L143	1.95259e-09	58.9744
32044	PmCHG_E126465_L143	4.0263e-05	-34.8485
32438	PmCHG_E127410_L143	4.31365e-05	39.5833
32630	PmCHG_E127976_L143	2.75434e-05	25.7576
32665	PmCHG_E128044_L143	1.4064e-05	45.2381
32690	PmCHG_E128148_L143	2.49456e-05	30.7692
32841	PmCHG_E128497_L143	2.38927e-07	-37.1795
32878	PmCHG_E128706_L143	6.24969e-05	-39.2157
32919	PmCHG_E128774_L143	3.07434e-06	-40.7407
32986	PmCHG_E128922_L143	2.62344e-05	35.2941
33017	PmCHG_E128974_L143	1.00977e-09	26.6667
33089	PmCHG_E129119_L143	2.44355e-05	-31.9444
33157	PmCHG_E129281_L143	5.34374e-06	54.5455
33245	PmCHG_E129450_L143	4.4106e-06	43.75
33246	PmCHG_E129451_L143	1.66475e-05	-23.0769
33279	PmCHG_E129529_L143	1.42476e-08	-39.2857
33286	PmCHG_E129549_L143	2.39928e-11	60.7843
33398	PmCHG_E129768_L143	6.95793e-05	33.3333
33460	PmCHG_E129917_L143	3.24483e-05	41.6667
33540	PmCHG_E130121_L143	6.03403e-06	40
33679	PmCHG_E130377_L143	1.11144e-05	52.7778
33780	PmCHG_E130667_L143	9.34477e-20	-72
33816	PmCHG_E130743_L143	3.79276e-09	47.8261
33829	PmCHG_E130762_L143	5.59372e-07	44.4444
33834	PmCHG_E130770_L143	2.03574e-06	-23.8095
33869	PmCHG_E130856_L143	1.44143e-05	-43.75
34013	PmCHG_E131217_L143	1.1122e-08	-61.9048
34158	PmCHG_E131558_L143	9.66689e-06	-35
34238	PmCHG_E131724_L143	3.30981e-07	57.1429
34265	PmCHG_E131772_L143	5.12393e-06	30.9524
34390	PmCHG_E132143_L143	4.57182e-10	34.9593
34452	PmCHG_E132339_L143	4.59369e-05	51.5152
34516	PmCHG_E132551_L143	6.13689e-05	-28
34566	PmCHG_E132687_L143	1.21197e-11	-46.2366
34596	PmCHG_E132760_L143	8.97669e-14	56.4103
34720	PmCHG_E133070_L143	6.54117e-05	50
34790	PmCHG_E133229_L143	4.51438e-08	49.1228
34795	PmCHG_E133235_L143	4.20847e-05	31.6667
34864	PmCHG_E133449_L143	1.28143e-11	40
35023	PmCHG_E133907_L143	8.81674e-05	25.7576
35188	PmCHG_E134308_L143	5.1706e-09	40.7407
35264	PmCHG_E134440_L143	2.25967e-05	-33.3333
35399	PmCHG_E134756_L143	2.51991e-06	32.0988
35576	PmCHG_E135152_L143	2.27388e-07	52.0833
35691	PmCHG_E135497_L143	5.2345e-05	-28.3951
35694	PmCHG_E135501_L143	7.78035e-06	38.5965
35791	PmCHG_E135743_L143	9.81482e-05	28.9855
35960	PmCHG_E136236_L143	1.00218e-05	39.5833
36022	PmCHG_E136374_L143	1.15181e-13	37.5
36177	PmCHG_E136800_L143	9.28743e-07	56.4103
36188	PmCHG_E136813_L143	3.9804e-07	38.0952
36196	PmCHG_E136831_L143	7.42637e-05	45.2381
36367	PmCHG_E137206_L143	3.26956e-08	54.902
36442	PmCHG_E137363_L143	1.06502e-05	-54.5455
36481	PmCHG_E137432_L143	1.48929e-05	44.4444
36599	PmCHG_E137771_L143	1.93441e-10	62.7451
36707	PmCHG_E138214_L143	1.75442e-06	51.2821
36723	PmCHG_E138238_L143	3.7168e-06	-52.381
36761	PmCHG_E138328_L143	2.25112e-09	44.4444
36773	PmCHG_E138346_L143	8.47402e-06	25.2525
37013	PmCHG_E138772_L143	9.15076e-05	42.8571
37040	PmCHG_E138830_L143	2.08867e-07	-51.1111
37141	PmCHG_E139118_L143	1.1377e-05	38.0952
37166	PmCHG_E139238_L143	1.03161e-05	46.6667
37277	PmCHG_E139445_L143	5.59705e-05	-28.9855
37342	PmCHG_E139599_L143	6.54117e-05	50
37402	PmCHG_E139741_L143	2.53502e-08	-48.3333
37513	PmCHG_E139988_L143	2.18719e-07	47.3684
37634	PmCHG_E140287_L143	2.46397e-05	39.2157
37637	PmCHG_E140291_L143	6.35016e-05	33.3333
37666	PmCHG_E140415_L143	1.4429e-05	51.5152
37695	PmCHG_E140464_L143	4.02357e-06	55.5556
37780	PmCHG_E140639_L143	7.95917e-06	-44.4444
37865	PmCHG_E140807_L143	2.19884e-07	46.6667
38121	PmCHG_E141433_L143	7.19288e-05	47.2222
38128	PmCHG_E141444_L143	5.46791e-05	42.2222
38278	PmCHG_E141846_L143	2.86897e-05	51.5152
38286	PmCHG_E141857_L143	1.53185e-06	47.0588
38444	PmCHG_E142272_L143	3.51421e-11	60
38463	PmCHG_E142348_L143	6.19476e-07	49.0196
38508	PmCHG_E142415_L143	7.95917e-06	44.4444
38653	PmCHG_E142988_L143	4.46314e-06	36.6667
38662	PmCHG_E143002_L143	9.13142e-10	-52.6316
38678	PmCHG_E143054_L143	2.39347e-05	-38.8889
38765	PmCHG_E143305_L143	7.82234e-09	43.5897
38811	PmCHG_E143379_L143	1.36271e-05	37.7778
38943	PmCHG_E143767_L143	2.86897e-05	51.5152
39230	PmCHG_E144519_L143	2.39852e-05	28.3333
39249	PmCHG_E144606_L143	4.76285e-07	41.2698
39383	PmCHG_E144907_L143	2.47812e-05	53.3333
39460	PmCHG_E145071_L143	3.17706e-05	34.9206
39478	PmCHG_E145096_L143	2.47812e-05	53.3333
39495	PmCHG_E145149_L143	2.90649e-05	41.1765
39638	PmCHG_E145560_L143	1.16866e-10	-62.963
39880	PmCHG_E146075_L143	1.28641e-09	64.4444
40075	PmCHG_E146694_L143	1.89479e-05	-28.2051
40163	PmCHG_E146889_L143	2.01083e-08	53.3333
40278	PmCHG_E147214_L143	7.95192e-05	42.2222
40337	PmCHG_E147326_L143	1.65689e-09	48.6111
40346	PmCHG_E147343_L143	3.49817e-06	34.7222
40363	PmCHG_E147430_L143	1.77101e-05	-35.0877
40436	PmCHG_E147682_L143	6.62076e-06	52.7778
40476	PmCHG_E147785_L143	1.70196e-05	45.8333
40569	PmCHG_E148012_L143	1.02663e-05	41.6667
40751	PmCHG_E148418_L143	1.53954e-09	49.1228
41059	PmCHG_E148976_L143	7.6219e-07	31.0345
41274	PmCHG_E149473_L143	9.07844e-05	29.1667
41394	PmCHG_E149766_L143	7.14771e-06	47.9167
41430	PmCHG_E149840_L143	2.39347e-05	38.8889
41478	PmCHG_E149939_L143	1.10167e-05	-28.7356
41583	PmCHG_E150192_L143	7.95917e-06	44.4444
41642	PmCHG_E150378_L143	5.62018e-10	50.7246
41664	PmCHG_E150406_L143	1.83832e-07	32.0988
41672	PmCHG_E150451_L143	3.23483e-11	-46.4286
41803	PmCHG_E150735_L143	1.93917e-10	57.4074
42013	PmCHG_E151128_L143	1.14459e-14	-61.3333
42074	PmCHG_E151283_L143	9.21104e-05	35.5556
42420	PmCHG_E152188_L143	1.06755e-05	-51.2821
42427	PmCHG_E152199_L143	4.63415e-05	48.7179
42471	PmCHG_E152350_L143	2.31006e-08	52.9412
42598	PmCHG_E152685_L143	6.63356e-10	-64.4444
42626	PmCHG_E152731_L143	6.62076e-06	52.7778
42698	PmCHG_E152921_L143	2.88686e-09	-60
42778	PmCHG_E153082_L143	9.33935e-08	51.8519
42866	PmCHG_E153316_L143	1.03161e-05	46.6667
42927	PmCHG_E153430_L143	1.32229e-06	48.8889
42949	PmCHG_E153485_L143	1.87215e-05	43.1373
42985	PmCHG_E153599_L143	1.71556e-05	50
43087	PmCHG_E153858_L143	3.71282e-05	30
43107	PmCHG_E153905_L143	1.70839e-06	28
43225	PmCHG_E154293_L143	3.09334e-06	52.7778
43255	PmCHG_E154422_L143	4.22855e-05	50
43371	PmCHG_E154680_L143	2.70338e-07	-42.1053
43413	PmCHG_E154749_L143	4.46314e-06	-36.6667
43480	PmCHG_E154984_L143	4.31365e-05	39.5833
43482	PmCHG_E154987_L143	2.33521e-07	42.029
43537	PmCHG_E155140_L143	6.89816e-21	-74.359
43587	PmCHG_E155315_L143	4.60654e-06	48.7179
43594	PmCHG_E155329_L143	7.95917e-06	44.4444
43693	PmCHG_E155644_L143	3.67583e-06	45.098
43735	PmCHG_E155717_L143	3.82164e-08	61.1111
43785	PmCHG_E155795_L143	4.71346e-10	-27.619
43915	PmCHG_E156108_L143	8.36749e-08	33.3333
44025	PmCHG_E156443_L143	1.86284e-06	-43.3333
44099	PmCHG_E156648_L143	2.08545e-08	61.9048
44181	PmCHG_E156822_L143	1.65926e-06	36.1111
44366	PmCHG_E157399_L143	8.13447e-06	-42.2222
44418	PmCHG_E157479_L143	3.94328e-12	-37.7778
44423	PmCHG_E157485_L143	7.08607e-07	33.3333
44470	PmCHG_E157555_L143	8.44197e-06	30.9524
44473	PmCHG_E157559_L143	1.41853e-07	-41.6667
44499	PmCHG_E157608_L143	3.71295e-05	48.7179
44514	PmCHG_E157632_L143	5.59372e-07	44.4444
45008	PmCHG_E159023_L143	2.97382e-05	-23.4568
45054	PmCHG_E159150_L143	3.67583e-06	-45.098
45099	PmCHG_E159255_L143	6.84081e-05	33.3333
45114	PmCHG_E159275_L143	5.04735e-05	37.5
45181	PmCHG_E159453_L143	2.98279e-06	36.2319
45388	PmCHG_E159937_L143	2.47812e-05	46.1538
45399	PmCHG_E159954_L143	1.10045e-05	40.7407
45457	PmCHG_E160222_L143	1.11144e-05	52.7778
45564	PmCHG_E160663_L143	2.28429e-06	50
45577	PmCHG_E160691_L143	2.24819e-05	37.5
46339	PmCHG_E162536_L143	7.30789e-05	48.4848
46359	PmCHG_E162599_L143	3.62891e-29	-76.4706
46434	PmCHG_E162713_L143	1.46767e-08	46.0317
46552	PmCHG_E162963_L143	2.31621e-09	50
46772	PmCHG_E163456_L143	9.34235e-06	31.746
46776	PmCHG_E163461_L143	4.31365e-05	46.1538
46915	PmCHG_E163768_L143	3.71012e-05	-26.9231
46945	PmCHG_E163858_L143	4.98999e-07	-40.2778
46970	PmCHG_E163975_L143	1.06647e-05	47.619
47270	PmCHG_E164686_L143	8.46787e-12	50.6173
47738	PmCHG_E165949_L143	9.09063e-05	-30.1587
47782	PmCHG_E166113_L143	5.15781e-07	-56.4103
47928	PmCHG_E166387_L143	1.68341e-14	-66.6667
47967	PmCHG_E166488_L143	1.23456e-06	53.3333
48017	PmCHG_E166561_L143	3.39886e-06	44.4444
48026	PmCHG_E166572_L143	7.04671e-09	61.5385
48086	PmCHG_E166710_L143	7.30789e-05	48.4848
48095	PmCHG_E166723_L143	7.22694e-05	-23.4568
48140	PmCHG_E166793_L143	4.49182e-10	64.5833
48145	PmCHG_E166799_L143	7.49523e-05	40.4762
48797	PmCHG_E168277_L143	1.03161e-05	42.4242
48838	PmCHG_E168379_L143	1.21646e-06	40.7407
48920	PmCHG_E168556_L143	2.41278e-09	42.8571
48921	PmCHG_E168557_L143	1.71428e-12	54.321
48999	PmCHG_E168727_L143	5.87438e-05	-42.8571
49186	PmCHG_E169143_L143	1.44987e-05	-30.8642
49191	PmCHG_E169149_L143	5.2184e-06	34.9206
49323	PmCHG_E169453_L143	5.14519e-06	36.5079
49381	PmCHG_E169545_L143	6.92478e-06	-33.3333
49494	PmCHG_E169823_L143	3.70753e-10	-45
49593	PmCHG_E170031_L143	1.06502e-05	54.5455
49864	PmCHG_E170620_L143	5.54296e-21	-66.6667
49878	PmCHG_E170637_L143	5.52957e-10	55.5556
49948	PmCHG_E170789_L143	4.83153e-07	-26.4706
49961	PmCHG_E170807_L143	6.4557e-08	46.6667
50026	PmCHG_E170947_L143	1.00996e-05	48.7179
50147	PmCHG_E171274_L143	2.48801e-12	53.0864
50233	PmCHG_E171422_L143	1.76305e-08	-36.5079
50238	PmCHG_E171428_L143	7.09271e-06	-47.2222
50822	PmCHG_E172628_L143	8.1939e-06	-36.2319
50877	PmCHG_E172795_L143	9.78955e-06	16.6667
50916	PmCHG_E172899_L143	1.14278e-07	-42.4242
51210	PmCHG_E173536_L143	2.67822e-05	36.6667
51231	PmCHG_E173566_L143	5.60877e-09	49.2063
51331	PmCHG_E173770_L143	2.59471e-06	52.381
51426	PmCHG_E173968_L143	9.5885e-09	58.3333
51474	PmCHG_E174054_L143	1.68996e-13	66.6667
51518	PmCHG_E174145_L143	3.79276e-09	-47.8261
51875	PmCHG_E175089_L143	2.7175e-05	-48.7179
52128	PmCHG_E175605_L143	2.93856e-06	36.1111
52201	PmCHG_E175733_L143	1.03161e-05	30.303
52499	PmCHG_E176315_L143	1.89479e-05	41.1765
52518	PmCHG_E176346_L143	1.7656e-08	56.8627
52582	PmCHG_E176437_L143	5.0357e-05	-37.037
52634	PmCHG_E176529_L143	4.95593e-07	46.2963
53002	PmCHG_E177204_L143	3.47427e-08	60
53016	PmCHG_E177237_L143	1.11144e-05	52.7778
53080	PmCHG_E177333_L143	4.72276e-13	-58.6667
53110	PmCHG_E177377_L143	2.47812e-05	-53.3333
53206	PmCHG_E177557_L143	3.31132e-11	57.1429
53219	PmCHG_E177597_L143	4.73332e-05	30.5556
53509	PmCHG_E178119_L143	5.19417e-18	-74.2424
53549	PmCHG_E178185_L143	2.36842e-06	55.5556
53631	PmCHG_E178357_L143	3.30813e-05	42.8571
53765	PmCHG_E178611_L143	1.71637e-09	-37.2549
54123	PmCHG_E179415_L143	4.15164e-10	41.6667
54377	PmCHG_E180122_L143	4.51438e-08	49.1228
54494	PmCHG_E180380_L143	7.30789e-05	48.4848
54677	PmCHG_E180762_L143	5.93321e-05	35.2941
54711	PmCHG_E180837_L143	3.3471e-05	36.5079
54904	PmCHG_E181168_L143	1.72236e-09	41.1111
54916	PmCHG_E181182_L143	3.17706e-05	34.9206
54989	PmCHG_E181336_L143	5.59219e-05	-29.1667
55199	PmCHG_E181822_L143	1.63134e-06	35.4167
55354	PmCHG_E182335_L143	7.87395e-05	38.0952
55413	PmCHG_E182441_L143	1.3121e-05	43.1373
55445	PmCHG_E182511_L143	1.61569e-06	41.6667
55563	PmCHG_E182720_L143	5.32315e-05	38.8889
55564	PmCHG_E182721_L143	1.16853e-14	-68.254
55647	PmCHG_E182962_L143	7.72896e-07	32.1839
55847	PmCHG_E183424_L143	3.10313e-07	58.9744
55940	PmCHG_E183733_L143	2.43763e-06	-42.2222
55996	PmCHG_E183847_L143	1.95426e-05	-30.1587
56048	PmCHG_E183974_L143	2.47812e-05	46.1538
56095	PmCHG_E184082_L143	2.7175e-05	48.7179
56179	PmCHG_E184287_L143	7.85604e-12	57.8947
56232	PmCHG_E184403_L143	4.28803e-06	37.8788
56414	PmCHG_E184875_L143	3.54148e-05	44.4444
56523	PmCHG_E185049_L143	5.06318e-05	44.4444
56560	PmCHG_E185132_L143	4.73302e-08	52.6316
56588	PmCHG_E185174_L143	6.54117e-05	50
56738	PmCHG_E185493_L143	8.95188e-05	-46.1538
56813	PmCHG_E185647_L143	7.26999e-08	46.0317
57042	PmCHG_E186126_L143	1.59164e-27	-81.4815
57270	PmCHG_E186687_L143	2.08742e-05	47.2222
57304	PmCHG_E186726_L143	4.55772e-05	36.8421
57378	PmCHG_E186913_L143	1.53177e-12	-45.4545
57502	PmCHG_E187094_L143	1.76467e-05	44.4444
57637	PmCHG_E187410_L143	1.87882e-06	-27.381
57654	PmCHG_E187432_L143	6.62076e-06	52.7778
57750	PmCHG_E187582_L143	4.31365e-05	46.1538
57900	PmCHG_E187937_L143	3.70799e-07	52.381
57967	PmCHG_E188128_L143	4.65677e-06	42.1053
57975	PmCHG_E188142_L143	6.33222e-06	46.6667
58179	PmCHG_E188524_L143	1.57155e-05	42.5926
58195	PmCHG_E188544_L143	4.9199e-05	35.4167
58327	PmCHG_E188860_L143	3.50265e-05	35.0877
58428	PmCHG_E189049_L143	2.89139e-09	35.3535
58437	PmCHG_E189062_L143	8.19995e-09	-54.902
58605	PmCHG_E189457_L143	2.05508e-19	75.3623
58769	PmCHG_E189792_L143	3.3471e-05	31.5789
58878	PmCHG_E190098_L143	1.26243e-06	-27.451
58958	PmCHG_E190307_L143	1.42188e-06	37.7778
59262	PmCHG_E190964_L143	1.69932e-08	50.8772
59992	PmCHG_E192688_L143	8.36314e-08	-54.1667
60042	PmCHG_E192803_L143	2.55603e-05	45.2381
60068	PmCHG_E192844_L143	1.40564e-08	-35.6322
60248	PmCHG_E193347_L143	3.63256e-12	-68.75
60470	PmCHG_E193690_L143	7.7424e-05	-37.037
60709	PmCHG_E194119_L143	1.06755e-05	-51.2821
60994	PmCHG_E194808_L143	2.70669e-16	-69.697
61080	PmCHG_E194949_L143	2.52494e-05	23.3333
61125	PmCHG_E195018_L143	9.21104e-05	35.5556
61255	PmCHG_E195326_L143	2.08135e-07	48.3333
61336	PmCHG_E195494_L143	8.2118e-05	42.4242
61387	PmCHG_E195588_L143	1.70023e-08	-45.8333
61424	PmCHG_E195642_L143	1.10167e-05	-33.3333
61621	PmCHG_E196055_L143	2.61142e-10	64.4444
61850	PmCHG_E196504_L143	2.47812e-05	46.1538
62565	PmCHG_E198102_L143	2.3923e-08	61.5385
63037	PmCHG_E199145_L143	9.15076e-05	42.8571
63254	PmCHG_E199549_L143	7.95192e-05	42.2222
63274	PmCHG_E199571_L143	9.90233e-07	49.0196
63647	PmCHG_E200319_L143	3.70209e-09	58.8235
63697	PmCHG_E200430_L143	7.03001e-06	51.2821
63714	PmCHG_E200452_L143	6.63356e-10	-39.2857
63808	PmCHG_E200653_L143	2.89953e-05	50
64078	PmCHG_E201201_L143	4.11953e-05	41.1765
64092	PmCHG_E201250_L143	3.63581e-08	59.5238
64172	PmCHG_E201361_L143	5.87438e-05	42.8571
64333	PmCHG_E201673_L143	3.92264e-07	41.6667
64348	PmCHG_E201693_L143	1.25801e-07	45.4545
64756	PmCHG_E202560_L143	2.98725e-07	-33.3333
65086	PmCHG_E203316_L143	1.90918e-05	-25.9259
65097	PmCHG_E203365_L143	6.67062e-05	41.6667
65204	PmCHG_E203598_L143	4.27035e-05	-41.6667
65504	PmCHG_E204112_L143	5.15475e-05	-38.4615
65661	PmCHG_E204374_L143	4.59059e-08	57.1429
65875	PmCHG_E204792_L143	3.72409e-05	48.4848
65943	PmCHG_E204911_L143	2.47812e-05	-53.3333
66170	PmCHG_E205352_L143	2.47812e-05	50
66311	PmCHG_E205636_L143	7.19288e-05	47.2222
66401	PmCHG_E205796_L143	2.47812e-05	-46.1538
66571	PmCHG_E206213_L143	5.61327e-05	33.3333
66932	PmCHG_E206810_L143	7.42637e-05	45.2381
66937	PmCHG_E206818_L143	7.87395e-05	38.0952
67091	PmCHG_E207142_L143	2.65784e-10	64.5833
67319	PmCHG_E207726_L143	6.23704e-07	57.5758
67374	PmCHG_E207826_L143	7.6904e-11	-58.8235
68059	PmCHG_E209279_L143	5.16803e-11	-41.6667
68102	PmCHG_E209424_L143	1.3502e-07	55.5556
68107	PmCHG_E209431_L143	3.48174e-07	49.0196
68325	PmCHG_E210034_L143	7.19288e-05	-47.2222
68548	PmCHG_E210532_L143	2.72644e-16	60.7143
68736	PmCHG_E210983_L143	4.66286e-07	36.3636
68809	PmCHG_E211114_L143	1.95426e-05	-41.6667
68910	PmCHG_E211327_L143	1.06502e-05	54.5455
69020	PmCHG_E211526_L143	5.46791e-05	42.2222
69289	PmCHG_E212098_L143	1.11144e-05	-52.7778
69312	PmCHG_E212161_L143	3.96352e-05	36.6667
69320	PmCHG_E212170_L143	3.52147e-18	-55.5556
69402	PmCHG_E212393_L143	1.03161e-05	42.4242
69487	PmCHG_E212574_L143	2.70384e-06	-50
69550	PmCHG_E212689_L143	4.9199e-05	35.4167
69640	PmCHG_E212848_L143	7.06846e-05	-39.5833
69648	PmCHG_E212857_L143	5.84977e-06	47.619
69729	PmCHG_E213081_L143	7.30789e-05	48.4848
70023	PmCHG_E213684_L143	9.21455e-06	-53.3333
70183	PmCHG_E213976_L143	1.24436e-05	33.3333
70262	PmCHG_E214103_L143	7.78035e-06	-38.5965
70384	PmCHG_E214295_L143	8.13768e-07	58.3333
70522	PmCHG_E214663_L143	1.6601e-06	40.3509
70593	PmCHG_E214819_L143	1.72175e-07	-43.4783
70631	PmCHG_E214870_L143	2.51991e-06	47.619
70750	PmCHG_E215087_L143	1.66053e-06	-36
70941	PmCHG_E215518_L143	6.20139e-07	-53.3333
71111	PmCHG_E215821_L143	1.02568e-06	45.098
71448	PmCHG_E216555_L143	1.24178e-13	-66.6667
71459	PmCHG_E216570_L143	2.21388e-05	-26.1905
71489	PmCHG_E216648_L143	3.59639e-07	-38.8889
71503	PmCHG_E216704_L143	1.13009e-08	63.8889
71830	PmCHG_E217492_L143	2.10272e-09	50.7937
72128	PmCHG_E218159_L143	4.16864e-05	40
72137	PmCHG_E218172_L143	2.47812e-05	-46.1538
72518	PmCHG_E219031_L143	2.0497e-05	-46.6667
72659	PmCHG_E219301_L143	8.10468e-36	-83.8384
72963	PmCHG_E220002_L143	2.31456e-06	-32.0513
73031	PmCHG_E220136_L143	1.14416e-05	46.1538
73106	PmCHG_E220303_L143	7.30789e-05	-48.4848
73145	PmCHG_E220422_L143	1.37615e-08	-56.25
73218	PmCHG_E220568_L143	7.4669e-06	38.0952
73531	PmCHG_E221245_L143	1.21093e-06	40.4762
74111	PmCHG_E222489_L143	5.83003e-05	43.5897
74523	PmCHG_E223267_L143	2.90487e-07	50
74536	PmCHG_E223308_L143	1.68889e-05	47.619
74553	PmCHG_E223333_L143	6.5714e-07	-29.8851
74628	PmCHG_E223470_L143	1.84209e-06	57.5758
74678	PmCHG_E223667_L143	1.71428e-12	54.321
74761	PmCHG_E223872_L143	1.49536e-06	-47.9167
74960	PmCHG_E224300_L143	2.31613e-07	-46.2963
74969	PmCHG_E224331_L143	6.36206e-05	-46.6667
75150	PmCHG_E224646_L143	5.27155e-07	-34.6154
75368	PmCHG_E225105_L143	7.32554e-15	-62.5
75560	PmCHG_E225463_L143	5.83003e-05	43.5897
76200	PmCHG_E226644_L143	1.84498e-05	42.2222
76517	PmCHG_E227167_L143	1.119e-06	55.5556
76880	PmCHG_E227873_L143	1.84498e-05	-42.2222
77009	PmCHG_E228032_L143	6.36206e-05	46.6667
77050	PmCHG_E228102_L143	4.75987e-05	44.4444
77104	PmCHG_E228216_L143	3.70799e-07	52.381
77212	PmCHG_E228420_L143	2.86897e-05	51.5152
77682	PmCHG_E229259_L143	7.30789e-05	48.4848
77833	PmCHG_E229483_L143	7.49523e-05	-40.4762
77995	PmCHG_E229749_L143	5.10745e-07	-42.5926
78043	PmCHG_E229824_L143	4.75606e-08	42.4242
78133	PmCHG_E229986_L143	5.07743e-06	41.6667
78171	PmCHG_E230108_L143	5.15475e-05	-38.4615
78241	PmCHG_E230231_L143	1.44014e-08	60
78356	PmCHG_E230454_L143	1.87204e-05	-40
78482	PmCHG_E230685_L143	7.44429e-07	47.9167
78516	PmCHG_E230729_L143	3.22649e-06	56.6667
79070	PmCHG_E231825_L143	7.88173e-08	-50
79655	PmCHG_E232896_L143	1.11144e-05	52.7778
79866	PmCHG_E233287_L143	2.24089e-07	55.5556
80373	PmCHG_E234405_L143	9.1959e-08	-52.9412
80617	PmCHG_E234873_L143	1.84209e-06	-57.5758
81008	PmCHG_E235540_L143	2.43106e-05	-44.4444
81260	PmCHG_E235985_L143	7.20156e-06	33.3333
81751	PmCHG_E236923_L143	1.35291e-10	-60.4167
82277	PmCHG_E237829_L143	7.03001e-06	-51.2821
82633	PmCHG_E238496_L143	3.72409e-05	-48.4848
83162	PmCHG_E239510_L143	3.70799e-07	52.381
83303	PmCHG_E239832_L143	7.09271e-06	-47.2222
83365	PmCHG_E239920_L143	1.44867e-15	-69.697
84586	PmCHG_E242348_L143	6.54117e-05	50
85290	PmCHG_E243747_L143	2.8945e-08	56.25
85463	PmCHG_E244067_L143	1.62008e-05	-52.7778
85465	PmCHG_E244069_L143	1.597e-09	-62.5
85660	PmCHG_E244419_L143	4.59369e-05	-51.5152
86106	PmCHG_E245277_L143	1.21824e-08	-48.4848
86260	PmCHG_E245597_L143	2.89953e-05	-50
86264	PmCHG_E245634_L143	9.21455e-06	-53.3333
86620	PmCHG_E246334_L143	2.63245e-11	-55.0725
87647	PmCHG_E248087_L143	1.38808e-11	-59.2593
87735	PmCHG_E248217_L143	4.27035e-05	41.6667
88351	PmCHG_E249264_L143	2.36842e-06	-55.5556
88451	PmCHG_E249427_L143	7.87395e-05	-38.0952
88702	PmCHG_E249940_L143	4.31365e-05	-39.5833
89033	PmCHG_E250547_L143	3.98625e-06	-53.8462
90388	PmCHG_E252925_L143	3.71684e-05	38.8889
90395	PmCHG_E252933_L143	2.43763e-06	42.2222
90911	PmCHG_E253811_L143	6.54117e-05	-50
91116	PmCHG_E254305_L143	6.36206e-05	-46.6667
91313	PmCHG_E254593_L143	5.15475e-05	-38.4615
91865	PmCHG_E255503_L143	1.3502e-07	42.5926
92204	PmCHG_E256141_L143	1.00996e-05	48.7179
92739	PmCHG_E257092_L143	4.11953e-05	-41.1765
92881	PmCHG_E257371_L143	9.81482e-05	-28.9855
92967	PmCHG_E257477_L143	7.24063e-07	-44.4444
93041	PmCHG_E257617_L143	1.24501e-12	-58.3333
93441	PmCHG_E258358_L143	1.06502e-05	54.5455
93556	PmCHG_E258539_L143	3.63256e-12	-68.75
94778	PmCHG_E261329_L143	9.15848e-05	45.4545
94871	PmCHG_E261478_L143	3.13481e-05	-47.619
94886	PmCHG_E261521_L143	2.47812e-05	50
96384	PmCHG_E264099_L143	2.39705e-08	60
98193	PmCHG_E267532_L143	6.46469e-07	53.8462
99379	PmCHG_E269667_L143	3.54148e-05	44.4444
100756	PmCHG_E271833_L143	9.15848e-05	-45.4545
101862	PmCHG_E273579_L143	4.60654e-06	-48.7179
102394	PmCHG_E274377_L143	1.6601e-06	40.3509
104290	PmCHG_E277305_L143	4.01321e-05	-45.2381
104415	PmCHG_E277481_L143	5.42465e-09	-45
104473	PmCHG_E277574_L143	1.18397e-06	-26.4706
104868	PmCHG_E278234_L143	9.42844e-12	-68.75
105006	PmCHG_E278400_L143	4.20865e-09	20.3125
105595	PmCHG_E279288_L143	1.4429e-05	-51.5152
106039	PmCHG_E280012_L143	1.42589e-06	-49.0196
106528	PmCHG_E280787_L143	1.76197e-33	-84.4444
106855	PmCHG_E281334_L143	3.30813e-05	-42.8571
107445	PmCHG_E282305_L143	4.14122e-22	-74.6667
108744	PmCHG_E284236_L143	3.30813e-05	-42.8571
110725	PmCHG_E287297_L143	1.65191e-06	-51.1111
111087	PmCHG_E287848_L143	1.94953e-14	-72.2222
111209	PmCHG_E288028_L143	1.62008e-05	-52.7778
112730	PmCHG_E290492_L143	1.81452e-13	-70.3704
112897	PmCHG_E290717_L143	9.28743e-07	-56.4103
113592	PmCHG_E291674_L143	1.9156e-07	-53.3333
113629	PmCHG_E291738_L143	1.55257e-52	-85.5072
116080	PmCHG_E295144_L143	1.11627e-07	-57.1429
122205	PmCHG_E303517_L143	1.29994e-09	-59.2593
122268	PmCHG_E303628_L143	6.46226e-05	-20.1754
126826	PmCHG_E309774_L143	7.61511e-08	-53.3333
133569	PmCHG_E318795_L143	1.56225e-12	31.4103
164659	PmCHG_E366297_L143	8.2514e-09	26.8519
167700	PmCHG_E372120_L143	1.36783e-11	27.2727
177618	PmCHG_E398740_L143	1.56414e-05	23.2323

## Sheet: PREMEI_CHH
IDcontig	ID	qvalue	Delta
117	PmCHH_E206_L143	0.0309736	-26.1905
197	PmCHH_E329_L143	0.0470014	21.0526
266	PmCHH_E449_L143	0.000315703	-43.5897
861	PmCHH_E1585_L143	0.00500591	-33.3333
1008	PmCHH_E1881_L143	0.0194472	-27.7778
1022	PmCHH_E1948_L143	7.52153e-09	24.6032
1034	PmCHH_E2025_L143	1.89733e-05	41.6667
1042	PmCHH_E2106_L143	0.00011897	-34.7222
1075	PmCHH_E2223_L143	0.00101754	35.5556
1081	PmCHH_E2285_L143	0.00410612	-13.3333
1083	PmCHH_E2308_L143	2.48812e-05	38.5965
1092	PmCHH_E2351_L143	0.0235238	-27.7778
1097	PmCHH_E2378_L143	0.0491468	20.8333
1124	PmCHH_E2583_L143	0.0106352	24.2424
1128	PmCHH_E2633_L143	0.023361	25.4902
1147	PmCHH_E2927_L143	0.000743232	-40.4762
1151	PmCHH_E2958_L143	1.402e-08	-26.1538
1152	PmCHH_E2962_L143	9.38038e-10	60.7843
1193	PmCHH_E3598_L143	2.84341e-05	-26.6667
1211	PmCHH_E3706_L143	5.09798e-06	-48.8889
1219	PmCHH_E3751_L143	4.88985e-09	-53.7037
1256	PmCHH_E3978_L143	0.0385733	-26.6667
1275	PmCHH_E4188_L143	0.0023695	35.5556
1289	PmCHH_E4284_L143	2.40136e-07	-28.3019
1321	PmCHH_E4504_L143	0.046129	-23.8095
1327	PmCHH_E4591_L143	0.00623773	-24.6377
1372	PmCHH_E5071_L143	0.000114817	-39.5833
1383	PmCHH_E5197_L143	0.000616908	-23.0769
1397	PmCHH_E5330_L143	1.11184e-07	-57.1429
1416	PmCHH_E5451_L143	9.20481e-08	38.5417
1426	PmCHH_E5528_L143	7.81025e-06	19.1176
1427	PmCHH_E5531_L143	1.6712e-13	57.7778
1437	PmCHH_E5717_L143	0.00115593	-41.0256
1441	PmCHH_E5773_L143	1.9774e-05	34.5238
1451	PmCHH_E5845_L143	0.000333345	-42.4242
1458	PmCHH_E5882_L143	5.88954e-08	45
1511	PmCHH_E6424_L143	0.0284727	-22.2222
1540	PmCHH_E6763_L143	0.00320103	-29.4118
1558	PmCHH_E6986_L143	6.29736e-11	60
1568	PmCHH_E7127_L143	0.00147852	-30.5556
1579	PmCHH_E7234_L143	0.00618958	-24.359
1582	PmCHH_E7242_L143	0.0112234	23.0769
1614	PmCHH_E7931_L143	0.0260251	25.641
1618	PmCHH_E7964_L143	0.0268408	15.3846
1630	PmCHH_E8063_L143	0.0166451	33.3333
1636	PmCHH_E8120_L143	4.24919e-05	-44.4444
1637	PmCHH_E8132_L143	7.15884e-06	-45.8333
1652	PmCHH_E8337_L143	0.000949336	-30
1656	PmCHH_E8376_L143	1.82892e-10	-51.3889
1711	PmCHH_E9084_L143	9.24952e-06	-46.2963
1712	PmCHH_E9096_L143	0.0109931	-30.9524
1719	PmCHH_E9204_L143	0.00332756	18.6667
1771	PmCHH_E9767_L143	6.61336e-08	45.3333
1778	PmCHH_E9863_L143	8.45928e-22	69.7917
1809	PmCHH_E10197_L143	0.0328282	-26.1905
1816	PmCHH_E10241_L143	0.035229	-26.1905
1852	PmCHH_E10685_L143	0.0168236	-25.4902
1857	PmCHH_E10788_L143	9.82304e-13	29.108
1868	PmCHH_E10898_L143	0.00693169	-25
1881	PmCHH_E11038_L143	0.000586056	-23.6842
1901	PmCHH_E11444_L143	0.00652347	36.1111
1926	PmCHH_E11754_L143	0.000117948	-48.4848
2002	PmCHH_E13072_L143	0.0115191	-33.3333
2017	PmCHH_E13424_L143	0.0028563	-18.3333
2021	PmCHH_E13462_L143	0.0034874	-33.3333
2047	PmCHH_E13780_L143	0.00806351	30.9524
2050	PmCHH_E13832_L143	5.6851e-05	-42.8571
2066	PmCHH_E14015_L143	0.0102924	27.451
2073	PmCHH_E14158_L143	2.45021e-08	42.3077
2087	PmCHH_E14459_L143	0.000296818	-39.3939
2103	PmCHH_E14849_L143	0.00920972	33.3333
2104	PmCHH_E14889_L143	7.06379e-11	-49.4949
2116	PmCHH_E15202_L143	0.00308518	-38.8889
2129	PmCHH_E15484_L143	9.53404e-05	38.5965
2144	PmCHH_E15761_L143	0.00703198	-17.5926
2145	PmCHH_E15819_L143	0.00464951	-33.3333
2203	PmCHH_E16509_L143	7.81412e-05	-30.1587
2211	PmCHH_E16634_L143	2.34115e-08	23.5632
2226	PmCHH_E16944_L143	0.0067783	-27.451
2263	PmCHH_E17459_L143	7.27388e-05	-39.5833
2282	PmCHH_E17717_L143	1.90738e-06	33.3333
2284	PmCHH_E17724_L143	0.0197739	18.0556
2285	PmCHH_E17725_L143	3.1518e-05	48.7179
2311	PmCHH_E17849_L143	0.00324677	-33.3333
2319	PmCHH_E17899_L143	0.0175784	-27.2727
2328	PmCHH_E18039_L143	0.00573649	-16.1616
2363	PmCHH_E18423_L143	0.00594183	28.0702
2371	PmCHH_E18548_L143	0.00885468	17.3913
2397	PmCHH_E18853_L143	0.003144	-39.3939
2402	PmCHH_E18953_L143	0.0197985	-25.4902
2425	PmCHH_E19456_L143	0.0378132	-23.5294
2451	PmCHH_E19969_L143	0.000794921	-27.7778
2462	PmCHH_E20110_L143	0.0175191	-18.2796
2486	PmCHH_E20544_L143	0.00183099	-24.4444
2528	PmCHH_E24887_L143	0.0358411	23.0769
2559	PmCHH_E28944_L143	0.00236816	24.6377
2568	PmCHH_E30260_L143	0.00255723	-36.3636
2574	PmCHH_E31180_L143	0.00617512	-33.3333
2604	PmCHH_E35773_L143	0.00133816	-35.2941
2634	PmCHH_E36012_L143	0.00609717	-36.6667
2643	PmCHH_E36205_L143	8.06889e-06	-40.9091
2645	PmCHH_E36215_L143	7.08668e-09	57.4074
2648	PmCHH_E36263_L143	1.81318e-07	36.8421
2671	PmCHH_E36548_L143	0.0174474	-28.5714
2672	PmCHH_E36551_L143	0.00315015	36.1111
2688	PmCHH_E38149_L143	0.0470322	16.6667
2695	PmCHH_E38878_L143	0.0446553	-22.2222
2712	PmCHH_E40417_L143	1.1082e-07	-40.1961
2715	PmCHH_E40552_L143	0.00428056	25
2729	PmCHH_E40581_L143	0.0113419	25.4902
2744	PmCHH_E40625_L143	0.0316515	30
2751	PmCHH_E40642_L143	0.0338085	27.7778
2770	PmCHH_E40969_L143	1.00951e-06	-57.1429
2774	PmCHH_E41009_L143	9.22753e-08	-31.9149
2792	PmCHH_E42132_L143	0.00150689	-36.1111
2795	PmCHH_E42144_L143	0.0013922	-35.8974
2802	PmCHH_E42167_L143	0.0211421	-25.641
2828	PmCHH_E42269_L143	0.000399424	-39.5833
2830	PmCHH_E42274_L143	3.26557e-05	-42.2222
2834	PmCHH_E42291_L143	1.00404e-06	-36.6667
2840	PmCHH_E42306_L143	2.40933e-05	-48.4848
2850	PmCHH_E43332_L143	0.00231145	33.3333
2856	PmCHH_E43363_L143	0.00143982	21.2121
2860	PmCHH_E43388_L143	0.00408998	11.4754
2861	PmCHH_E43393_L143	0.0004608	11.1111
2867	PmCHH_E43437_L143	0.000182512	-36.3636
2868	PmCHH_E43440_L143	0.000607951	24.7312
2873	PmCHH_E43450_L143	0.000408997	-34.9206
2875	PmCHH_E43460_L143	2.00521e-05	26.8293
2877	PmCHH_E43477_L143	6.29264e-05	-46.6667
2878	PmCHH_E43478_L143	2.92827e-07	26.8817
2881	PmCHH_E43488_L143	0.0130171	-27.451
2887	PmCHH_E43507_L143	0.0095226	-30.303
2889	PmCHH_E43518_L143	5.6271e-06	24.3056
2906	PmCHH_E43595_L143	1.67409e-05	36.3636
2907	PmCHH_E43601_L143	0.0207613	24.2424
2911	PmCHH_E43621_L143	0.00803442	20
2913	PmCHH_E43630_L143	3.32478e-05	26.0163
2914	PmCHH_E43635_L143	7.10047e-10	50.6173
2916	PmCHH_E43639_L143	3.65506e-05	17.2222
2918	PmCHH_E43646_L143	0.0109579	6.57277
2920	PmCHH_E43661_L143	0.00395188	-22.9167
2921	PmCHH_E43663_L143	0.0211421	25.641
2928	PmCHH_E43683_L143	0.0445092	11.7117
2934	PmCHH_E43702_L143	0.000283393	-34.8485
2935	PmCHH_E43705_L143	0.0120361	30.7692
2936	PmCHH_E43706_L143	1.70816e-05	43.5897
2937	PmCHH_E43707_L143	0.00383212	13.6364
2942	PmCHH_E43737_L143	3.60079e-08	-48.6111
2944	PmCHH_E43742_L143	0.0172584	-13.6054
2946	PmCHH_E43745_L143	0.0409858	-22.2222
3005	PmCHH_E44186_L143	0.0135729	20
3009	PmCHH_E44203_L143	0.0144093	-18.5185
3029	PmCHH_E48716_L143	8.93429e-10	-40
3039	PmCHH_E49496_L143	5.35499e-07	-47.619
3041	PmCHH_E49498_L143	0.0385733	-26.6667
3054	PmCHH_E49521_L143	0.000992465	33.3333
3059	PmCHH_E49546_L143	1.36257e-07	44.8718
3071	PmCHH_E49574_L143	0.00182817	31.6667
3093	PmCHH_E50003_L143	0.00933461	26.6667
3120	PmCHH_E50331_L143	2.68683e-20	68.8172
3125	PmCHH_E50392_L143	1.47792e-07	49.0196
3134	PmCHH_E50474_L143	1.36108e-05	-37.3333
3250	PmCHH_E51425_L143	0.0121657	-28.2051
3253	PmCHH_E51438_L143	5.23018e-15	-61.1111
3265	PmCHH_E51519_L143	1.78232e-26	-70.0855
3273	PmCHH_E51676_L143	0.0357377	26.1905
3274	PmCHH_E51690_L143	1.16075e-08	-27.0833
3345	PmCHH_E52546_L143	2.02116e-05	45.098
3423	PmCHH_E53399_L143	0.00500591	33.3333
3438	PmCHH_E53527_L143	1.40702e-05	-18.1159
3449	PmCHH_E53644_L143	2.72217e-16	43.4783
3512	PmCHH_E54336_L143	2.62094e-05	51.2821
3545	PmCHH_E54782_L143	1.47864e-07	-45.8333
3567	PmCHH_E55005_L143	0.00305528	33.3333
3598	PmCHH_E55298_L143	0.0134996	27.0833
3602	PmCHH_E55321_L143	0.0159442	-33.3333
3605	PmCHH_E55366_L143	3.4991e-05	26.3566
3626	PmCHH_E55697_L143	3.88264e-06	49.0196
3731	PmCHH_E56972_L143	9.08661e-10	47.9167
3761	PmCHH_E57415_L143	1.40762e-07	-31.8519
3780	PmCHH_E57493_L143	0.000250321	-19.6581
3807	PmCHH_E58158_L143	0.00812056	25.7576
3861	PmCHH_E59136_L143	9.68321e-05	-42.8571
3891	PmCHH_E59831_L143	0.0207613	-24.2424
3900	PmCHH_E60095_L143	1.42172e-16	-61.4583
3908	PmCHH_E60268_L143	0.0152555	-28.2051
3971	PmCHH_E60843_L143	0.0305019	25
3978	PmCHH_E60912_L143	0.00207468	33.3333
4008	PmCHH_E61016_L143	3.19171e-06	-47.0588
4066	PmCHH_E61317_L143	0.0197126	25
4073	PmCHH_E61367_L143	0.000111203	33.3333
4078	PmCHH_E61385_L143	0.039808	15.3846
4080	PmCHH_E61397_L143	0.000475814	-35.8974
4085	PmCHH_E61407_L143	0.0251158	28.2051
4086	PmCHH_E61411_L143	0.0295684	21.4286
4088	PmCHH_E61422_L143	3.84082e-13	66.6667
4100	PmCHH_E61519_L143	0.00367988	39.3939
4102	PmCHH_E61534_L143	0.0338085	27.7778
4128	PmCHH_E61729_L143	0.00678313	33.3333
4148	PmCHH_E61819_L143	0.00978773	-28.5714
4157	PmCHH_E61862_L143	0.000216205	47.2222
4161	PmCHH_E61874_L143	0.0385733	-26.6667
4163	PmCHH_E61877_L143	0.000166214	-45.2381
4220	PmCHH_E62172_L143	0.000166006	-39.5833
4233	PmCHH_E62300_L143	0.00415998	29.8246
4244	PmCHH_E62340_L143	0.00732992	19.697
4250	PmCHH_E62372_L143	0.00428056	25
4275	PmCHH_E63052_L143	0.0385733	30
4280	PmCHH_E63113_L143	0.00280961	-38.8889
4288	PmCHH_E63178_L143	0.0358617	-23.5294
4289	PmCHH_E63180_L143	1.74686e-09	-40.9091
4299	PmCHH_E63236_L143	0.00160117	-38.8889
4301	PmCHH_E63241_L143	5.52369e-09	-47.619
4303	PmCHH_E63250_L143	0.00474889	-35.8974
4315	PmCHH_E63280_L143	0.0114255	-29.1667
4334	PmCHH_E63359_L143	0.00214216	26.3158
4349	PmCHH_E63421_L143	0.00413089	-35.8974
4350	PmCHH_E63443_L143	2.95928e-07	-43.2099
4368	PmCHH_E63558_L143	0.0175784	-33.3333
4370	PmCHH_E63565_L143	0.021559	-30
4389	PmCHH_E63634_L143	0.0143467	-18.75
4390	PmCHH_E63637_L143	1.60451e-07	-47.8261
4403	PmCHH_E63683_L143	0.000545228	-19.697
4404	PmCHH_E63686_L143	7.94704e-13	-43.9716
4408	PmCHH_E63696_L143	0.00226599	-31.5789
4413	PmCHH_E63719_L143	0.0348652	-25.641
4419	PmCHH_E63732_L143	0.0138778	-25.9259
4428	PmCHH_E63751_L143	0.00121608	-35.7143
4436	PmCHH_E63805_L143	0.0013922	-35.8974
4439	PmCHH_E63809_L143	0.00617512	-33.3333
4441	PmCHH_E63814_L143	0.0015237	-42.4242
4448	PmCHH_E63833_L143	0.000829019	-35.2941
4460	PmCHH_E63911_L143	8.0178e-05	-43.1373
4469	PmCHH_E63933_L143	0.000259674	38.8889
4511	PmCHH_E64367_L143	0.0155466	-23.5294
4523	PmCHH_E64475_L143	0.000102265	-39.2157
4527	PmCHH_E64483_L143	0.0175784	-27.2727
4530	PmCHH_E64488_L143	0.039808	-15.3846
4535	PmCHH_E64508_L143	0.000937361	35.1852
4536	PmCHH_E64513_L143	0.00448982	-35.8974
4567	PmCHH_E64742_L143	0.00160615	-28.2051
4571	PmCHH_E64770_L143	0.000267082	-39.2157
4585	PmCHH_E64832_L143	0.00338854	-28.8889
4605	PmCHH_E65051_L143	0.0192184	-22.2222
4607	PmCHH_E65061_L143	0.00677013	-31.25
4610	PmCHH_E65072_L143	2.09767e-05	-47.9167
4617	PmCHH_E65105_L143	0.00132305	-37.7778
4618	PmCHH_E65110_L143	0.000424702	-26.1905
4620	PmCHH_E65136_L143	4.82957e-05	-37.2549
4622	PmCHH_E65138_L143	7.07038e-05	-40
4624	PmCHH_E65150_L143	0.00142445	-35.2941
4632	PmCHH_E65176_L143	0.00115663	-38.8889
4633	PmCHH_E65184_L143	0.000233753	-37.5
4641	PmCHH_E65224_L143	7.80765e-07	-39.5062
4644	PmCHH_E65238_L143	0.0149087	-27.7778
4660	PmCHH_E65343_L143	0.000987108	-31.3725
4661	PmCHH_E65345_L143	0.00888385	-33.3333
4662	PmCHH_E65347_L143	0.00683795	-30.7692
4670	PmCHH_E65385_L143	0.0095226	30.303
4678	PmCHH_E65429_L143	0.00180457	-31.3725
4679	PmCHH_E65435_L143	0.000209922	-41.0256
4687	PmCHH_E65477_L143	0.0316515	-30
4690	PmCHH_E65505_L143	0.0404598	-30
4691	PmCHH_E65509_L143	0.000424702	-42.8571
4697	PmCHH_E65546_L143	0.000233753	-37.5
4701	PmCHH_E65588_L143	0.000480138	-27.2727
4703	PmCHH_E65600_L143	0.0256203	24.4444
4713	PmCHH_E65655_L143	5.50338e-07	50.8772
4718	PmCHH_E65690_L143	0.00413369	-28.5714
4742	PmCHH_E65824_L143	9.06948e-05	-42.2222
4745	PmCHH_E65833_L143	0.00678313	-33.3333
4748	PmCHH_E65843_L143	0.00544653	-29.4118
4749	PmCHH_E65846_L143	0.000229341	-38.4615
4751	PmCHH_E65856_L143	0.0242462	17.4603
4755	PmCHH_E65872_L143	0.00091083	-31.6667
4759	PmCHH_E65893_L143	0.0210419	-30.5556
4776	PmCHH_E65990_L143	0.00185336	26.6667
4783	PmCHH_E66026_L143	0.00163644	-29.8246
4785	PmCHH_E66042_L143	0.000702682	38.4615
4793	PmCHH_E66071_L143	0.000563613	-26.6667
4794	PmCHH_E66094_L143	0.0118906	-28.5714
4797	PmCHH_E66131_L143	0.0328054	-19.2982
4806	PmCHH_E66482_L143	0.00128239	-27.2727
4825	PmCHH_E66794_L143	0.000969017	-24.2424
4854	PmCHH_E66971_L143	0.0120744	23.8095
4859	PmCHH_E67017_L143	0.00161511	33.3333
4876	PmCHH_E67091_L143	2.05399e-11	61.6667
4877	PmCHH_E67092_L143	0.000389092	31.4815
4887	PmCHH_E67123_L143	0.00978773	20
4897	PmCHH_E67146_L143	0.000562904	41.6667
4906	PmCHH_E67178_L143	0.000868137	24
4917	PmCHH_E67228_L143	5.04043e-08	-44.8276
4922	PmCHH_E67247_L143	0.049505	-23.8095
4924	PmCHH_E67250_L143	2.291e-09	44.086
4930	PmCHH_E67320_L143	0.000203634	-42.8571
4964	PmCHH_E67644_L143	0.0429758	23.0769
4967	PmCHH_E67664_L143	7.70781e-05	38.3333
4968	PmCHH_E67669_L143	0.049681	7.5
4973	PmCHH_E67728_L143	0.00534226	19.0476
4975	PmCHH_E67734_L143	0.00231145	16.129
5001	PmCHH_E67951_L143	0.00245465	17.3611
5004	PmCHH_E68016_L143	0.000308955	-40.4762
5009	PmCHH_E68038_L143	6.80662e-12	64.8148
5021	PmCHH_E68101_L143	0.0104639	-30.7692
5025	PmCHH_E68176_L143	0.0109131	30.5556
5028	PmCHH_E68231_L143	4.79843e-10	46.9136
5037	PmCHH_E68473_L143	0.0214895	11.3208
5040	PmCHH_E68486_L143	0.00520037	12.9252
5045	PmCHH_E68503_L143	0.000253444	-37.7778
5049	PmCHH_E68529_L143	6.95757e-08	-19.7368
5077	PmCHH_E68737_L143	0.0381488	23.8095
5087	PmCHH_E68753_L143	0.000424702	40.4762
5089	PmCHH_E68758_L143	0.000869187	28.5714
5091	PmCHH_E68768_L143	6.77708e-22	48.1481
5115	PmCHH_E69567_L143	0.000209491	46.1538
5123	PmCHH_E69683_L143	0.00160615	-28.2051
5139	PmCHH_E70019_L143	2.68633e-07	-40.2299
5143	PmCHH_E70116_L143	0.0236232	-22.9167
5149	PmCHH_E70269_L143	0.000373281	-44.4444
5151	PmCHH_E70295_L143	5.62515e-05	-36
5152	PmCHH_E70298_L143	0.0194516	-26.6667
5158	PmCHH_E70357_L143	5.86127e-10	-44.4444
5172	PmCHH_E72041_L143	0.0147239	-20
5174	PmCHH_E72053_L143	2.331e-19	25.817
5176	PmCHH_E72096_L143	0.000250321	-33.3333
5280	PmCHH_E75254_L143	4.6328e-05	31.1828
5284	PmCHH_E75263_L143	0.0195776	22.9167
5286	PmCHH_E75267_L143	0.0115191	-33.3333
5295	PmCHH_E75358_L143	1.81367e-06	-27.0833
5299	PmCHH_E75385_L143	0.0107024	21.7391
5300	PmCHH_E75386_L143	0.011705	-33.3333
5304	PmCHH_E75463_L143	0.0024552	35.7143
5306	PmCHH_E75471_L143	0.00189114	19.8198
5317	PmCHH_E75538_L143	0.000829019	-35.2941
5319	PmCHH_E75542_L143	2.47024e-09	-21.1111
5320	PmCHH_E75547_L143	7.07616e-07	54.7619
5321	PmCHH_E75553_L143	0.00448982	35.8974
5323	PmCHH_E75574_L143	0.00910636	17.1171
5328	PmCHH_E75591_L143	0.0481907	-18.5185
5337	PmCHH_E75626_L143	3.36708e-08	48.8889
5342	PmCHH_E75652_L143	0.00427398	-12.3656
5345	PmCHH_E75671_L143	0.0102142	20
5348	PmCHH_E75684_L143	0.00395188	29.4118
5349	PmCHH_E75685_L143	4.88985e-09	34.188
5350	PmCHH_E75690_L143	0.0358617	-23.5294
5353	PmCHH_E75699_L143	0.0333321	14.6667
5355	PmCHH_E75705_L143	2.71042e-06	39.5062
5357	PmCHH_E75708_L143	2.1677e-16	30.4348
5361	PmCHH_E75718_L143	0.000434299	-27.2727
5363	PmCHH_E75722_L143	1.4981e-07	-50.7937
5369	PmCHH_E75756_L143	0.000660947	-12.8205
5383	PmCHH_E76071_L143	0.00115663	-38.8889
5384	PmCHH_E76073_L143	0.00259272	8.22511
5391	PmCHH_E76120_L143	0.0179817	30.5556
5395	PmCHH_E76134_L143	0.000839143	36.1111
5414	PmCHH_E76821_L143	0.00457109	28.5714
5415	PmCHH_E76825_L143	0.000389092	31.4815
5441	PmCHH_E76928_L143	0.0404598	30
5446	PmCHH_E77016_L143	2.02252e-25	49.6732
5448	PmCHH_E77048_L143	0.0334037	-22.2222
5457	PmCHH_E77143_L143	0.00237486	24.1379
7085	PmCHH_E116672_L143	2.07436e-10	-28.4314
8287	PmCHH_E124464_L143	0.00231145	36.1111
8299	PmCHH_E124511_L143	0.0256584	20
8331	PmCHH_E124743_L143	0.00305528	33.3333
8348	PmCHH_E124880_L143	9.5091e-07	16.6667
8429	PmCHH_E125318_L143	6.38502e-06	-56.6667
8433	PmCHH_E125325_L143	0.00473217	-40
8440	PmCHH_E125340_L143	1.4886e-05	-42.5926
8442	PmCHH_E125350_L143	3.61823e-05	-46.6667
8452	PmCHH_E125426_L143	0.0394469	14.6667
8463	PmCHH_E125520_L143	0.0194516	26.6667
8470	PmCHH_E125575_L143	0.000541598	-35.1852
8471	PmCHH_E125579_L143	0.0334037	-22.2222
8472	PmCHH_E125582_L143	0.0146868	-20.6349
8478	PmCHH_E125594_L143	0.00446622	22.807
8485	PmCHH_E125608_L143	0.0146218	22.6667
8489	PmCHH_E125615_L143	0.00050487	-35.5556
8503	PmCHH_E125649_L143	6.38194e-07	50
8504	PmCHH_E125656_L143	0.00125321	-39.3939
8505	PmCHH_E125657_L143	0.0157128	18.6667
8506	PmCHH_E125658_L143	3.95208e-05	37.5
8510	PmCHH_E125726_L143	0.000240987	-26.6667
8514	PmCHH_E125747_L143	1.03289e-15	-37.931
8599	PmCHH_E126259_L143	0.0121657	-28.2051
8631	PmCHH_E127084_L143	1.95518e-05	48.8889
8632	PmCHH_E127086_L143	4.32099e-05	53.3333
8635	PmCHH_E127092_L143	8.09384e-14	-55.5556
8637	PmCHH_E127096_L143	0.00125321	-39.3939
8643	PmCHH_E127174_L143	0.000254181	-29.1667
8651	PmCHH_E127234_L143	0.0400465	-20.3704
8657	PmCHH_E127318_L143	0.00479593	31.3725
8675	PmCHH_E127438_L143	2.21437e-07	-44.4444
8699	PmCHH_E127666_L143	0.000146805	-45.4545
8701	PmCHH_E127681_L143	0.000808881	-18.1818
8716	PmCHH_E127752_L143	4.66772e-07	51.1111
8720	PmCHH_E127760_L143	0.00888385	33.3333
8722	PmCHH_E127762_L143	1.2466e-05	33.3333
8723	PmCHH_E127765_L143	0.000685733	37.7778
8724	PmCHH_E127766_L143	6.70275e-08	-53.3333
8726	PmCHH_E127772_L143	0.00812056	-25
8735	PmCHH_E127798_L143	0.0412763	-13.3333
8746	PmCHH_E127828_L143	1.25147e-07	51.2821
8750	PmCHH_E129566_L143	0.00276459	-11.6279
8758	PmCHH_E129581_L143	0.0100106	26.6667
8764	PmCHH_E129590_L143	0.0101672	-30.9524
8778	PmCHH_E129620_L143	0.0144093	18.5185
8780	PmCHH_E129623_L143	3.99895e-05	-41.6667
8787	PmCHH_E129670_L143	2.66851e-05	-44.4444
8788	PmCHH_E129677_L143	4.30793e-05	-29.7619
8789	PmCHH_E129681_L143	0.00987436	-24.2424
8790	PmCHH_E129683_L143	0.000102168	-35.1852
8791	PmCHH_E129686_L143	0.0303897	-27.2727
8792	PmCHH_E129687_L143	0.00212708	-28.5714
8800	PmCHH_E129731_L143	3.97946e-05	-25.9259
8806	PmCHH_E129761_L143	0.00189114	-30.7692
8809	PmCHH_E129781_L143	0.00648608	-21.4286
8810	PmCHH_E129786_L143	0.0162332	-25.641
8818	PmCHH_E129822_L143	0.00272684	-28.3333
8821	PmCHH_E129829_L143	3.17754e-05	-33.3333
8825	PmCHH_E129839_L143	0.00387715	-29.8246
8838	PmCHH_E129947_L143	6.05418e-05	-44.4444
8850	PmCHH_E129997_L143	0.000908115	42.4242
8858	PmCHH_E130016_L143	0.015818	-28.8889
8868	PmCHH_E130053_L143	1.50521e-07	-50.9804
8891	PmCHH_E130123_L143	0.000530069	-33.3333
8901	PmCHH_E130146_L143	0.0251158	28.2051
8903	PmCHH_E130151_L143	0.00201622	-18.3908
8905	PmCHH_E130154_L143	0.000146805	-45.4545
8922	PmCHH_E130201_L143	0.0223447	-30.5556
8924	PmCHH_E130209_L143	0.0303897	-27.2727
8952	PmCHH_E130435_L143	1.32073e-05	-37.5
8975	PmCHH_E130534_L143	0.00484913	-23.4568
8978	PmCHH_E130542_L143	8.65292e-06	-36.6667
8985	PmCHH_E130558_L143	0.00106395	-23.9583
9000	PmCHH_E130610_L143	0.00013569	-29.4118
9003	PmCHH_E130639_L143	1.02932e-11	-63.4921
9013	PmCHH_E132072_L143	0.0157572	21.7949
9039	PmCHH_E132150_L143	0.00710389	29.1667
9042	PmCHH_E132203_L143	0.0453993	-14.1414
9044	PmCHH_E132207_L143	1.29153e-05	34.4828
9064	PmCHH_E132256_L143	0.000424702	-45.4545
9082	PmCHH_E132313_L143	0.0263272	15.2778
9101	PmCHH_E132378_L143	0.0264294	30.303
9168	PmCHH_E132735_L143	0.0240171	23.5294
9205	PmCHH_E132848_L143	0.0111084	33.3333
9217	PmCHH_E132878_L143	0.0194516	26.6667
9250	PmCHH_E133815_L143	0.0100965	33.3333
9273	PmCHH_E133915_L143	0.00500591	30.7692
9282	PmCHH_E133970_L143	0.000433032	40
9322	PmCHH_E134140_L143	0.00106128	-38.0952
9358	PmCHH_E134315_L143	0.000970115	-30.303
9420	PmCHH_E134623_L143	0.00486319	-35.8974
9445	PmCHH_E135218_L143	1.64332e-05	-23.3333
9447	PmCHH_E135223_L143	6.44609e-05	-47.619
9448	PmCHH_E135225_L143	0.0380981	-18.1818
9460	PmCHH_E135301_L143	0.039808	15.3846
9468	PmCHH_E135327_L143	4.81919e-37	65.6085
9504	PmCHH_E135532_L143	0.000997917	37.5
9511	PmCHH_E135672_L143	0.00174422	-33.3333
9514	PmCHH_E135695_L143	3.57031e-07	25.1572
9519	PmCHH_E135712_L143	0.00197686	-35.4167
9577	PmCHH_E136701_L143	0.0178959	15.1515
9581	PmCHH_E136708_L143	9.19224e-06	43.3333
9582	PmCHH_E136712_L143	1.15126e-08	-30.6667
9709	PmCHH_E140913_L143	0.00155561	-26.9841
9719	PmCHH_E141016_L143	0.000937361	35.1852
9741	PmCHH_E141093_L143	0.0328282	-26.1905
9788	PmCHH_E141283_L143	0.0328282	26.1905
9805	PmCHH_E141325_L143	0.0333694	25
9816	PmCHH_E141379_L143	0.0433436	-11.1111
9837	PmCHH_E141465_L143	0.000553969	37.5
9838	PmCHH_E141466_L143	0.0194472	27.7778
9850	PmCHH_E141492_L143	8.17464e-07	45.4545
9852	PmCHH_E141505_L143	0.00500591	33.3333
9865	PmCHH_E141544_L143	5.72709e-08	57.7778
9882	PmCHH_E141627_L143	0.046129	23.8095
9886	PmCHH_E141637_L143	0.0194472	27.7778
9887	PmCHH_E141642_L143	0.00723318	33.3333
9907	PmCHH_E141753_L143	0.0100965	33.3333
9920	PmCHH_E141805_L143	5.20294e-05	-28.125
9933	PmCHH_E141848_L143	0.000715274	-31.5789
9944	PmCHH_E142009_L143	0.0201682	26.1905
9973	PmCHH_E142165_L143	1.7987e-05	-20.1258
9976	PmCHH_E142171_L143	0.0295193	-16.6667
9995	PmCHH_E142228_L143	0.00784183	36.6667
9999	PmCHH_E142239_L143	0.0194516	26.6667
10004	PmCHH_E142263_L143	0.00768802	28.5714
10012	PmCHH_E142286_L143	0.0291594	26.6667
10021	PmCHH_E142314_L143	0.000744138	-26.9231
10026	PmCHH_E142343_L143	0.0254173	-17.8571
10028	PmCHH_E142358_L143	0.0232972	26.1905
10032	PmCHH_E142397_L143	8.77694e-09	-60.4167
10052	PmCHH_E142602_L143	0.000267082	39.2157
10062	PmCHH_E142632_L143	3.1909e-05	-29.4872
10072	PmCHH_E142645_L143	0.00598922	-21.1111
10076	PmCHH_E142658_L143	0.0441749	-13.7255
10078	PmCHH_E142660_L143	0.0190487	27.0833
10082	PmCHH_E142666_L143	0.000116276	-32.1429
10087	PmCHH_E142677_L143	0.00131529	38.4615
10093	PmCHH_E142975_L143	0.0186841	-18.2796
10100	PmCHH_E143031_L143	0.0194516	-23.3333
10109	PmCHH_E143219_L143	0.0051993	28.3333
10117	PmCHH_E143323_L143	0.00050487	-35.5556
10136	PmCHH_E143698_L143	0.0246918	-12.5
10145	PmCHH_E143791_L143	0.000818751	-31.8182
10230	PmCHH_E144023_L143	0.0084699	-33.3333
10247	PmCHH_E144060_L143	0.000573711	-45.4545
10249	PmCHH_E144068_L143	0.00019249	50
10251	PmCHH_E144077_L143	0.0470322	20.5128
10292	PmCHH_E144224_L143	0.0409858	-22.2222
10305	PmCHH_E144245_L143	0.00606714	25.9259
10323	PmCHH_E144282_L143	0.0213257	10
10354	PmCHH_E144400_L143	4.96033e-05	51.5152
10364	PmCHH_E144428_L143	0.0153836	-22.9167
10365	PmCHH_E144434_L143	0.0251182	-21.5686
10369	PmCHH_E144440_L143	0.00500591	30
10396	PmCHH_E144958_L143	8.80833e-08	-46.0317
10400	PmCHH_E144968_L143	4.67777e-05	-23.4043
10419	PmCHH_E145029_L143	0.0494548	-16.0494
10420	PmCHH_E145032_L143	0.00690755	-28.0702
10422	PmCHH_E145038_L143	0.0312933	-25
10440	PmCHH_E145133_L143	0.000358306	-33.3333
10445	PmCHH_E145142_L143	0.00479671	20.3704
10447	PmCHH_E145145_L143	0.0146868	-20.6349
10451	PmCHH_E145223_L143	0.0305617	25.641
10453	PmCHH_E145225_L143	0.0324617	14.8148
10478	PmCHH_E145345_L143	0.000786542	-20
10479	PmCHH_E145354_L143	0.000788433	27.7778
10491	PmCHH_E145389_L143	0.00441471	26.3889
10495	PmCHH_E145397_L143	0.0286877	-17.5439
10549	PmCHH_E145793_L143	0.00147852	-36.3636
10575	PmCHH_E145882_L143	6.50648e-05	-22.2222
10578	PmCHH_E145889_L143	0.039808	15.3846
10583	PmCHH_E145917_L143	0.0084699	33.3333
10585	PmCHH_E145926_L143	0.0302627	-9.67742
10606	PmCHH_E145986_L143	0.00396675	27.5362
10611	PmCHH_E146003_L143	0.00442545	33.3333
10634	PmCHH_E146059_L143	0.000127597	17.2043
10635	PmCHH_E146060_L143	2.01926e-05	47.9167
10663	PmCHH_E146267_L143	1.18534e-05	28.8288
10668	PmCHH_E146292_L143	0.000814154	41.0256
10676	PmCHH_E146491_L143	0.000116523	33.3333
10689	PmCHH_E146561_L143	0.0288139	-17.9487
10692	PmCHH_E146637_L143	0.000518235	-35.7143
10696	PmCHH_E146646_L143	4.62546e-06	-50
10716	PmCHH_E146700_L143	0.0100106	-26.6667
10726	PmCHH_E146769_L143	0.00983431	-9.3633
10735	PmCHH_E146855_L143	0.000102265	39.2157
10738	PmCHH_E146868_L143	4.35733e-06	44.4444
10745	PmCHH_E146901_L143	0.0213453	21.2121
10751	PmCHH_E146969_L143	1.64633e-05	-32.3529
10765	PmCHH_E147546_L143	0.000425766	30.303
10782	PmCHH_E147965_L143	8.77559e-06	-18.7793
10789	PmCHH_E147984_L143	0.0040546	24.359
10794	PmCHH_E147994_L143	0.000116473	47.2222
10796	PmCHH_E147997_L143	0.000711417	37.2549
10811	PmCHH_E148063_L143	0.00583568	-25
10812	PmCHH_E148064_L143	0.0013922	-35.8974
10822	PmCHH_E148089_L143	0.000660575	20.3704
10826	PmCHH_E148098_L143	3.73717e-19	65.5914
10827	PmCHH_E148100_L143	1.02442e-05	54.5455
10828	PmCHH_E148104_L143	0.00778728	-21.7391
10829	PmCHH_E148105_L143	4.55754e-05	-30.9524
10833	PmCHH_E148119_L143	2.47967e-05	-37.8788
10835	PmCHH_E148123_L143	0.0210419	19.4444
10836	PmCHH_E148126_L143	0.00969861	-25
10842	PmCHH_E148160_L143	0.0127496	-22.2222
10844	PmCHH_E148163_L143	0.0177613	10.6918
10851	PmCHH_E148205_L143	1.60212e-06	-35.6322
10852	PmCHH_E148207_L143	8.29698e-06	50
10855	PmCHH_E148217_L143	0.0352161	20.5128
10869	PmCHH_E148813_L143	0.0437732	-11.4943
10877	PmCHH_E149233_L143	0.00033337	-37.5
10903	PmCHH_E149635_L143	0.000211819	38.5965
10906	PmCHH_E149644_L143	0.0491197	-19.0476
10937	PmCHH_E149829_L143	7.70781e-05	28.5714
10945	PmCHH_E149863_L143	0.0260251	7.63889
10951	PmCHH_E149886_L143	1.64336e-12	-66.6667
10958	PmCHH_E149925_L143	0.0314798	-24.2424
10984	PmCHH_E150111_L143	0.0404598	30
11006	PmCHH_E150223_L143	0.00460351	-12.3457
11010	PmCHH_E150244_L143	1.90738e-06	48.1481
11011	PmCHH_E150247_L143	9.65517e-09	44.0476
11013	PmCHH_E150251_L143	0.0348652	-25.641
11016	PmCHH_E150264_L143	0.0152466	8.08081
11019	PmCHH_E150271_L143	1.03861e-05	53.8462
11020	PmCHH_E150273_L143	4.68229e-07	41.3333
11021	PmCHH_E150276_L143	4.99198e-06	41.2698
11024	PmCHH_E150284_L143	3.58767e-08	56.25
11034	PmCHH_E150341_L143	0.000308955	40.4762
11035	PmCHH_E150350_L143	0.0385733	-30
11036	PmCHH_E150355_L143	2.53436e-12	-47.2222
11038	PmCHH_E150359_L143	0.00500591	-30.7692
11041	PmCHH_E150367_L143	0.00132165	-27.7778
11047	PmCHH_E150406_L143	0.0127207	-25.9259
11066	PmCHH_E150514_L143	2.52213e-19	-65.625
11067	PmCHH_E150516_L143	0.0260251	-25.641
11071	PmCHH_E150530_L143	0.0197985	-25.4902
11075	PmCHH_E150543_L143	3.4547e-05	-41.6667
11088	PmCHH_E150597_L143	2.82721e-08	-30.303
11093	PmCHH_E150626_L143	0.000530069	-33.3333
11099	PmCHH_E150641_L143	0.0154589	-22.807
11124	PmCHH_E150765_L143	4.35436e-10	-28.5714
11128	PmCHH_E150808_L143	0.000106518	-46.1538
11131	PmCHH_E150825_L143	0.00982644	-20.2381
11138	PmCHH_E150857_L143	0.000358306	-41.6667
11147	PmCHH_E150900_L143	5.66123e-05	-33.3333
11152	PmCHH_E150917_L143	0.0403574	-17.9487
11158	PmCHH_E150948_L143	0.0436458	-20.8333
11173	PmCHH_E151112_L143	0.0483702	20
11216	PmCHH_E151322_L143	0.0138433	-12.6984
11218	PmCHH_E151339_L143	7.97859e-08	-48.4848
11221	PmCHH_E151345_L143	0.037674	-21.2121
11228	PmCHH_E151437_L143	0.000122933	-28.3333
11229	PmCHH_E151440_L143	0.0380238	-21.4286
11231	PmCHH_E151444_L143	0.000146805	-45.4545
11235	PmCHH_E151450_L143	0.0358159	23.3333
11240	PmCHH_E151520_L143	0.000687564	-40
11244	PmCHH_E151588_L143	0.00247522	-33.3333
11271	PmCHH_E151684_L143	0.0120234	-9.94152
11274	PmCHH_E151700_L143	0.0286673	13.7931
11283	PmCHH_E151729_L143	0.00499139	36.3636
11287	PmCHH_E151745_L143	0.00284162	22.2222
11294	PmCHH_E151763_L143	3.39479e-07	-31.5315
11302	PmCHH_E151825_L143	9.76805e-38	-78.2946
11303	PmCHH_E151830_L143	3.84412e-08	31.6239
11309	PmCHH_E151866_L143	5.2668e-06	-22.0339
11313	PmCHH_E151877_L143	0.0300629	21.6667
11317	PmCHH_E151901_L143	0.0184284	-22.2222
11324	PmCHH_E151929_L143	0.0292267	20
11329	PmCHH_E151950_L143	0.0359737	7.60234
11339	PmCHH_E151970_L143	3.95793e-05	45.098
11343	PmCHH_E151979_L143	0.0175152	21.0526
11348	PmCHH_E151993_L143	0.0223447	30.5556
11353	PmCHH_E152015_L143	0.000810366	11.4428
11366	PmCHH_E152067_L143	0.00771526	22.2222
11367	PmCHH_E152069_L143	0.00161511	35.7143
11374	PmCHH_E152147_L143	0.00247778	29.4118
11379	PmCHH_E152204_L143	0.0360863	-27.7778
11384	PmCHH_E152212_L143	2.67012e-05	30.1075
11385	PmCHH_E152213_L143	0.00034905	25.2874
11389	PmCHH_E152225_L143	0.0031655	23.6111
11390	PmCHH_E152230_L143	0.036036	17.5439
11392	PmCHH_E152234_L143	3.36708e-08	40.4762
11393	PmCHH_E152243_L143	8.387e-05	27.5862
11398	PmCHH_E152278_L143	2.14636e-06	38.2716
11406	PmCHH_E152309_L143	0.000839143	31.746
11407	PmCHH_E152312_L143	0.0125245	-16.129
11437	PmCHH_E152406_L143	1.11434e-06	51.1111
11440	PmCHH_E152413_L143	1.21132e-06	-47.3684
11453	PmCHH_E152509_L143	0.00806351	-30.9524
11457	PmCHH_E152724_L143	0.000436826	27.5362
11467	PmCHH_E153168_L143	2.12609e-16	30.1961
11491	PmCHH_E153267_L143	1.07443e-07	56.8627
11506	PmCHH_E153372_L143	0.0140639	-24.5614
11509	PmCHH_E153388_L143	4.46112e-06	41.3333
11526	PmCHH_E153451_L143	0.00367988	28.2051
11566	PmCHH_E153587_L143	0.00196048	35.8974
11591	PmCHH_E153666_L143	0.00143033	24.0741
11600	PmCHH_E153693_L143	0.0198337	26.6667
11636	PmCHH_E153832_L143	0.0242667	21.0526
11643	PmCHH_E153886_L143	0.000595345	15.0794
11663	PmCHH_E154065_L143	9.14777e-05	-50
11711	PmCHH_E154472_L143	0.0238267	8.01688
11714	PmCHH_E154488_L143	0.0052101	-27.0833
11717	PmCHH_E154498_L143	0.000167886	-33.3333
11718	PmCHH_E154528_L143	0.000433032	40
11723	PmCHH_E154549_L143	2.3235e-06	55.5556
11728	PmCHH_E154638_L143	0.00337891	-21.3333
11736	PmCHH_E154694_L143	0.00362096	-24.6377
11738	PmCHH_E154733_L143	0.0357419	30
11747	PmCHH_E154785_L143	0.00360702	31.3725
11758	PmCHH_E154847_L143	0.0385733	-26.6667
11764	PmCHH_E154959_L143	0.000295733	29.1667
11816	PmCHH_E160318_L143	0.0118191	33.3333
11839	PmCHH_E160558_L143	0.0207862	28.2051
11841	PmCHH_E160592_L143	0.0210419	30.5556
11864	PmCHH_E160725_L143	0.003144	-35.8974
11874	PmCHH_E160811_L143	0.0386808	16.6667
11883	PmCHH_E161063_L143	0.00315015	36.1111
11885	PmCHH_E161067_L143	4.42808e-07	-31.746
11886	PmCHH_E161068_L143	6.80305e-06	-44.4444
11887	PmCHH_E161071_L143	1.83578e-06	-25.4386
11889	PmCHH_E161090_L143	1.71026e-06	-29.3333
11890	PmCHH_E161094_L143	1.18828e-05	-23.0159
11897	PmCHH_E161119_L143	0.0456799	-7.14286
11899	PmCHH_E161126_L143	3.4779e-09	-52.7778
11902	PmCHH_E161135_L143	5.94408e-10	-33.9286
11903	PmCHH_E161138_L143	5.95303e-09	-26.2295
11906	PmCHH_E161143_L143	4.17913e-06	-22.2222
11907	PmCHH_E161147_L143	0.000214481	-16.3121
11909	PmCHH_E161149_L143	0.0320229	-9.40171
11912	PmCHH_E161159_L143	0.00149441	-24.2424
11913	PmCHH_E161161_L143	0.0140051	-22.7273
11914	PmCHH_E161162_L143	0.00131216	35.5556
11925	PmCHH_E161179_L143	5.09256e-05	-22.2222
11926	PmCHH_E161180_L143	5.28726e-08	-49.2063
11928	PmCHH_E161184_L143	5.1898e-09	-23.9583
11930	PmCHH_E161189_L143	0.0113363	-10.7843
11931	PmCHH_E161190_L143	1.52797e-05	-42.2222
11944	PmCHH_E161232_L143	3.74478e-07	49.0196
11947	PmCHH_E161235_L143	0.0404598	-30
11957	PmCHH_E161277_L143	0.00923939	20.6897
11961	PmCHH_E161294_L143	9.85169e-14	-54.1667
11967	PmCHH_E161318_L143	0.000111203	-33.3333
11969	PmCHH_E161322_L143	4.37914e-06	41.6667
11977	PmCHH_E161335_L143	0.00146807	-25.9259
11979	PmCHH_E161341_L143	0.0236232	-22.9167
11986	PmCHH_E161383_L143	0.000248591	15.9624
11998	PmCHH_E161497_L143	0.00125321	39.3939
12004	PmCHH_E161522_L143	0.000168112	-41.1765
12017	PmCHH_E161570_L143	0.00215853	28.8889
12023	PmCHH_E161606_L143	0.00367988	28.2051
12027	PmCHH_E161625_L143	2.65195e-05	-37.3333
12034	PmCHH_E161670_L143	0.00692532	-31.1111
12041	PmCHH_E161703_L143	0.00166656	29.1667
12042	PmCHH_E161707_L143	0.0039417	26.1905
12044	PmCHH_E161716_L143	0.0367781	10.2564
12052	PmCHH_E161743_L143	0.00062113	-17.8571
12053	PmCHH_E161752_L143	0.0116279	-30.9524
12058	PmCHH_E161776_L143	0.0015237	-42.4242
12071	PmCHH_E161820_L143	0.00335082	30.7692
12077	PmCHH_E161831_L143	9.2534e-05	-43.75
12099	PmCHH_E161908_L143	0.000399977	42.8571
12103	PmCHH_E161920_L143	0.00106799	30.9524
12119	PmCHH_E161984_L143	0.00072152	33.3333
12121	PmCHH_E161987_L143	0.000147349	-35.5556
12128	PmCHH_E162012_L143	3.72264e-06	-43.75
12129	PmCHH_E162014_L143	0.0179817	30.5556
12130	PmCHH_E162019_L143	0.0416111	8.16327
12132	PmCHH_E162025_L143	0.00839478	-22.2222
12134	PmCHH_E162033_L143	0.011705	-25
12139	PmCHH_E162045_L143	0.0218696	-20
12145	PmCHH_E162070_L143	0.000575191	-40
12148	PmCHH_E162095_L143	0.000573807	-43.3333
12149	PmCHH_E162096_L143	0.029425	-19.697
12155	PmCHH_E162134_L143	0.0397361	-25
12166	PmCHH_E162226_L143	0.000340529	-21.5686
12176	PmCHH_E162261_L143	0.0221847	-16.6667
12179	PmCHH_E162286_L143	0.0358411	22.2222
12183	PmCHH_E162296_L143	0.00050487	-37.037
12187	PmCHH_E162310_L143	0.00304462	23.4568
12194	PmCHH_E162450_L143	0.00185313	-31.5789
12232	PmCHH_E162608_L143	0.0144023	-13.3333
12251	PmCHH_E162664_L143	0.000839143	-36.1111
12253	PmCHH_E162675_L143	0.000468919	-30.8642
12254	PmCHH_E162689_L143	4.79923e-08	-43.6782
12264	PmCHH_E162838_L143	0.0274436	14.1026
12270	PmCHH_E162848_L143	1.13937e-07	46.1538
12272	PmCHH_E162861_L143	0.0054355	36.1111
12274	PmCHH_E162865_L143	0.00542396	-18.0556
12276	PmCHH_E162872_L143	0.00118219	33.3333
12277	PmCHH_E162874_L143	2.54752e-05	45.2381
12280	PmCHH_E162882_L143	0.00134485	18.018
12285	PmCHH_E162890_L143	7.03992e-08	30.6667
12288	PmCHH_E162908_L143	7.69094e-06	51.2821
12294	PmCHH_E162921_L143	0.00527339	10.6061
12324	PmCHH_E163190_L143	0.000414142	-25.4902
12331	PmCHH_E163691_L143	0.000367569	21.875
12332	PmCHH_E163697_L143	0.00072152	-33.3333
12356	PmCHH_E163815_L143	0.0328282	-21.2121
12383	PmCHH_E163996_L143	1.00951e-06	-57.1429
12500	PmCHH_E164907_L143	0.011705	33.3333
12512	PmCHH_E164971_L143	0.0194516	-26.6667
12515	PmCHH_E164994_L143	5.76091e-05	-36.5079
12565	PmCHH_E165336_L143	0.00101754	-35.5556
12626	PmCHH_E165655_L143	0.0358159	-23.3333
12727	PmCHH_E166793_L143	0.00522416	-33.3333
12732	PmCHH_E166804_L143	0.00864829	20
12750	PmCHH_E166832_L143	0.00917969	-27.451
12766	PmCHH_E166879_L143	0.00142093	-33.3333
12771	PmCHH_E166888_L143	0.021559	16
12778	PmCHH_E166903_L143	0.00370153	-28.5714
12782	PmCHH_E166911_L143	0.00450245	33.3333
12785	PmCHH_E166919_L143	1.96263e-05	-54.5455
12786	PmCHH_E166920_L143	0.00684555	-23.8095
12789	PmCHH_E166931_L143	0.0368433	20
12822	PmCHH_E167003_L143	0.0195776	-22.9167
12833	PmCHH_E167043_L143	3.44104e-06	-36
12838	PmCHH_E167058_L143	0.00114223	-26.6667
12857	PmCHH_E167100_L143	1.38293e-05	-35.0877
12861	PmCHH_E167105_L143	4.92004e-06	51.1111
12891	PmCHH_E167218_L143	0.00723318	-33.3333
12902	PmCHH_E167237_L143	0.000606675	25.641
12915	PmCHH_E167262_L143	0.000987108	-31.3725
12928	PmCHH_E167285_L143	0.010124	-24.0741
12933	PmCHH_E167290_L143	0.00430817	-36.6667
12935	PmCHH_E167294_L143	0.0152748	-19.0476
12942	PmCHH_E167307_L143	0.0159442	33.3333
12943	PmCHH_E167313_L143	0.0295193	-16.6667
12946	PmCHH_E167320_L143	0.0207862	-28.2051
12948	PmCHH_E167323_L143	0.0494994	-12.6437
12949	PmCHH_E167326_L143	3.19847e-05	-51.2821
12953	PmCHH_E167335_L143	2.94013e-08	-56.8627
12958	PmCHH_E167350_L143	4.73386e-07	-25.641
12979	PmCHH_E167460_L143	4.87656e-05	-34.8485
12984	PmCHH_E167470_L143	0.0125245	-23.5294
12989	PmCHH_E167500_L143	0.0144857	-27.451
13000	PmCHH_E167540_L143	0.0260251	-25.641
13004	PmCHH_E167552_L143	3.95208e-05	37.5
13013	PmCHH_E167589_L143	3.86511e-06	-42.4242
13020	PmCHH_E167620_L143	0.0261947	-25
13021	PmCHH_E167621_L143	0.00888385	-33.3333
13030	PmCHH_E167662_L143	0.0249463	15.7895
13033	PmCHH_E167675_L143	0.0348652	-18.5185
13049	PmCHH_E167714_L143	2.85408e-06	30.6306
13051	PmCHH_E167717_L143	0.0316515	-30
13056	PmCHH_E167728_L143	2.70313e-05	-27.027
13065	PmCHH_E167749_L143	0.0022228	27.451
13077	PmCHH_E167777_L143	6.38502e-06	-56.6667
13082	PmCHH_E167801_L143	0.0308762	-27.7778
13091	PmCHH_E167838_L143	0.000776208	17.6871
13094	PmCHH_E167853_L143	0.0430142	-17.5439
13098	PmCHH_E167859_L143	0.00364764	-12.9032
13104	PmCHH_E167913_L143	6.72792e-08	-23.6364
13105	PmCHH_E167914_L143	0.0217904	22.2222
13106	PmCHH_E167916_L143	0.0447766	-10.7527
13107	PmCHH_E167917_L143	0.0278435	-28.2051
13112	PmCHH_E167933_L143	0.00620988	-17.9487
13115	PmCHH_E167954_L143	1.00934e-21	-40.796
13131	PmCHH_E168010_L143	6.69067e-06	-44.4444
13253	PmCHH_E168276_L143	2.22563e-05	37.037
13284	PmCHH_E168361_L143	0.00678313	-33.3333
13297	PmCHH_E168388_L143	0.0305617	-25.641
13340	PmCHH_E168472_L143	0.0108145	24.6377
13434	PmCHH_E168641_L143	0.000254316	46.6667
13621	PmCHH_E168990_L143	0.0197666	-30.5556
13802	PmCHH_E170462_L143	0.000194128	-21.6216
13831	PmCHH_E170811_L143	0.00609717	36.6667
13832	PmCHH_E170812_L143	0.000211282	42.2222
13839	PmCHH_E170829_L143	0.00888385	33.3333
13843	PmCHH_E170836_L143	0.017314	-30.303
13884	PmCHH_E171024_L143	0.00335082	-30.7692
13888	PmCHH_E171051_L143	0.00022715	39.2157
13891	PmCHH_E171057_L143	0.000262081	-44.4444
13898	PmCHH_E171067_L143	4.21701e-05	47.619
13912	PmCHH_E171107_L143	3.83146e-13	-47.0085
13915	PmCHH_E171117_L143	0.000651929	44.4444
13924	PmCHH_E171136_L143	0.000720003	29.6296
13968	PmCHH_E171220_L143	0.0261947	-16
13981	PmCHH_E171242_L143	0.0094232	33.3333
13988	PmCHH_E171252_L143	0.000373281	44.4444
13998	PmCHH_E171358_L143	0.0301238	-22.2222
14062	PmCHH_E171757_L143	0.00587399	30.303
14068	PmCHH_E171769_L143	4.87656e-05	34.8485
14074	PmCHH_E171803_L143	0.000788433	28.0702
14076	PmCHH_E171805_L143	0.00413089	35.8974
14087	PmCHH_E171856_L143	0.000160898	43.5897
14092	PmCHH_E171866_L143	0.0413498	25.641
14096	PmCHH_E171872_L143	0.0292267	-12.2222
14099	PmCHH_E171878_L143	0.00811209	29.1667
14103	PmCHH_E171885_L143	0.0315084	22.9167
14104	PmCHH_E171887_L143	0.0413498	25.641
14111	PmCHH_E171916_L143	5.04019e-05	45.8333
14128	PmCHH_E171976_L143	0.014965	27.0833
14145	PmCHH_E172041_L143	0.0333694	25
14150	PmCHH_E172057_L143	0.014965	27.0833
14169	PmCHH_E172173_L143	0.000185335	-15.0794
14195	PmCHH_E172315_L143	5.60534e-06	-26.5152
14208	PmCHH_E172376_L143	0.000573711	-45.4545
14215	PmCHH_E172406_L143	6.55047e-13	-57.4713
14229	PmCHH_E172565_L143	0.00305528	-40
14232	PmCHH_E172594_L143	0.00723318	33.3333
14239	PmCHH_E172612_L143	0.00133816	-35.2941
14298	PmCHH_E172796_L143	7.10596e-10	-21.3333
14301	PmCHH_E172800_L143	1.69738e-12	-49.0741
14310	PmCHH_E172861_L143	0.0438868	-25.641
14329	PmCHH_E173216_L143	0.037674	-21.2121
14395	PmCHH_E173477_L143	0.0278967	-20.8333
14406	PmCHH_E173523_L143	0.0320659	24.4444
14431	PmCHH_E173668_L143	0.00305528	40
14442	PmCHH_E173861_L143	2.99964e-06	43.4783
14450	PmCHH_E173921_L143	0.039808	22.2222
14451	PmCHH_E173923_L143	0.00161511	-35.7143
14453	PmCHH_E173938_L143	3.2446e-09	-53.9683
14455	PmCHH_E173941_L143	0.0429758	23.0769
14459	PmCHH_E173959_L143	0.0213231	23.5294
14463	PmCHH_E173967_L143	1.59151e-05	-26.2411
14477	PmCHH_E174007_L143	5.01031e-05	-50
14492	PmCHH_E174120_L143	2.24386e-11	40.4255
14498	PmCHH_E174346_L143	0.00143033	24.0741
14504	PmCHH_E174397_L143	0.0455114	-12.2807
14512	PmCHH_E174412_L143	0.046129	-23.8095
14516	PmCHH_E174431_L143	0.0334037	22.2222
14523	PmCHH_E174454_L143	0.0119595	27.0833
14525	PmCHH_E174476_L143	0.000146661	30.7692
14532	PmCHH_E174496_L143	0.0207613	20.2899
14542	PmCHH_E174540_L143	0.00101405	33.3333
14550	PmCHH_E174569_L143	0.00933461	36.6667
14555	PmCHH_E174587_L143	0.0392138	-21.0526
14556	PmCHH_E174589_L143	0.0157648	-28.5714
14567	PmCHH_E174635_L143	0.0016175	-38.4615
14573	PmCHH_E174654_L143	0.038118	19.0476
14574	PmCHH_E174692_L143	0.00091083	-31.6667
14578	PmCHH_E174713_L143	0.00700691	-27.7778
14579	PmCHH_E174714_L143	3.5405e-09	-48.2759
14592	PmCHH_E174745_L143	0.011705	-33.3333
14608	PmCHH_E174788_L143	0.000425766	-30.303
14611	PmCHH_E174792_L143	0.0309736	-26.1905
14625	PmCHH_E174866_L143	1.70422e-06	-37.5
14635	PmCHH_E174944_L143	0.00804811	20.8333
14641	PmCHH_E175010_L143	1.87637e-08	61.5385
14647	PmCHH_E175076_L143	0.0260251	25.641
14650	PmCHH_E175202_L143	0.0132431	-26.6667
14655	PmCHH_E175799_L143	0.000771352	-37.5
14656	PmCHH_E175800_L143	1.32341e-12	65.0794
14662	PmCHH_E175824_L143	0.0436458	20.8333
14663	PmCHH_E175825_L143	2.68813e-05	-24.6914
14674	PmCHH_E175896_L143	0.00609384	-26.6667
14675	PmCHH_E175908_L143	0.0446553	-22.2222
14679	PmCHH_E175961_L143	0.000337586	-35.1852
14685	PmCHH_E176013_L143	1.36108e-05	29.2929
14687	PmCHH_E176025_L143	0.000424702	-45.4545
14690	PmCHH_E176033_L143	0.0320302	18.1818
14708	PmCHH_E176126_L143	0.00280961	-10.2273
14712	PmCHH_E176145_L143	0.00804811	-20.8333
14714	PmCHH_E176157_L143	0.0201682	-26.1905
14734	PmCHH_E176210_L143	0.037674	-21.2121
14747	PmCHH_E176245_L143	3.70968e-05	34.4828
14761	PmCHH_E176273_L143	0.00180457	-29.4118
14765	PmCHH_E176281_L143	4.99393e-05	-36.2319
14805	PmCHH_E176430_L143	4.84856e-05	-28.9855
14812	PmCHH_E176453_L143	0.00473217	-40
14813	PmCHH_E176460_L143	5.85706e-05	-40.7407
14823	PmCHH_E176535_L143	0.0095226	30.303
14824	PmCHH_E176604_L143	0.0035668	35.7143
14826	PmCHH_E176612_L143	0.0218696	13.0952
14830	PmCHH_E176720_L143	0.0423005	19.697
14843	PmCHH_E176749_L143	0.00298427	33.3333
14844	PmCHH_E176751_L143	2.80233e-06	-45.614
14886	PmCHH_E176865_L143	0.0116589	-29.1667
14888	PmCHH_E176872_L143	0.00882025	26.3158
14904	PmCHH_E177410_L143	0.0052101	27.0833
14905	PmCHH_E177411_L143	0.000781101	37.2549
14906	PmCHH_E177412_L143	0.0261902	25
14907	PmCHH_E177413_L143	8.92565e-06	48.7179
14908	PmCHH_E177414_L143	7.29996e-05	-43.1373
14911	PmCHH_E177418_L143	0.00638804	27.7778
14913	PmCHH_E177420_L143	0.0148324	-12.5
14915	PmCHH_E177423_L143	0.000458923	43.5897
14916	PmCHH_E177428_L143	0.0154341	22.2222
14924	PmCHH_E177442_L143	8.10414e-07	37.037
14928	PmCHH_E177447_L143	0.000562904	-31.8841
14929	PmCHH_E177452_L143	0.0104931	18.5185
14932	PmCHH_E177460_L143	0.0284727	30.303
14938	PmCHH_E177477_L143	0.000388196	22.2222
14940	PmCHH_E177484_L143	0.000105923	33.3333
14943	PmCHH_E177491_L143	0.0459851	11.6667
14946	PmCHH_E177504_L143	0.00792261	17.7083
14952	PmCHH_E177529_L143	0.0459978	19.6078
14953	PmCHH_E177537_L143	0.0348652	25.641
14960	PmCHH_E177570_L143	1.99398e-05	-15.4589
14967	PmCHH_E177607_L143	0.003144	-35.8974
14968	PmCHH_E177610_L143	0.00335626	-23.8095
14975	PmCHH_E177661_L143	0.0409858	-27.2727
15028	PmCHH_E177945_L143	0.00370153	-27.0833
15030	PmCHH_E177947_L143	0.00687217	-25.641
15034	PmCHH_E177954_L143	0.0228205	-20.5128
15039	PmCHH_E177965_L143	0.0054281	-20.8333
15052	PmCHH_E178112_L143	0.047685	25.641
15056	PmCHH_E178131_L143	0.0125245	23.5294
15084	PmCHH_E178496_L143	0.00866983	23.3333
15093	PmCHH_E178571_L143	0.000424169	15.4762
15098	PmCHH_E178750_L143	1.07629e-17	-39.899
15099	PmCHH_E178752_L143	7.9176e-05	-33.3333
15103	PmCHH_E178759_L143	9.61913e-05	43.5897
15113	PmCHH_E178775_L143	0.00723318	-33.3333
15119	PmCHH_E178791_L143	0.0175784	16.6667
15122	PmCHH_E178876_L143	0.000115115	-20.9877
15124	PmCHH_E178880_L143	4.66772e-07	-51.1111
15125	PmCHH_E178882_L143	0.00086079	-28.2051
15128	PmCHH_E178886_L143	0.0073166	-23.8095
15135	PmCHH_E178962_L143	0.0462663	-10.1852
15136	PmCHH_E178965_L143	0.000254741	-25.3968
15142	PmCHH_E179012_L143	1.87061e-06	-45.614
15143	PmCHH_E179021_L143	0.0073386	-22.2222
15150	PmCHH_E179069_L143	0.00466156	11.9048
15152	PmCHH_E179077_L143	3.43548e-06	-38.8889
15153	PmCHH_E179082_L143	0.00191305	22.9167
15158	PmCHH_E179101_L143	0.0274157	27.7778
15165	PmCHH_E179145_L143	3.59833e-05	-34.5679
15177	PmCHH_E179191_L143	0.0235805	-13.7255
15178	PmCHH_E179195_L143	0.0113399	-20.8333
15220	PmCHH_E179351_L143	0.000348704	28.9855
15221	PmCHH_E179355_L143	0.0342239	-18.3333
15225	PmCHH_E179361_L143	1.68138e-07	46.3768
15229	PmCHH_E179369_L143	0.0116589	29.1667
15231	PmCHH_E179374_L143	0.00500591	31.3725
15232	PmCHH_E179379_L143	3.67868e-05	18.5792
15236	PmCHH_E179391_L143	6.47436e-07	-50
15239	PmCHH_E179402_L143	0.0317544	-20.8333
15240	PmCHH_E179405_L143	0.000497584	26.6667
15247	PmCHH_E179424_L143	0.00466832	9.25926
15249	PmCHH_E179442_L143	1.96263e-05	-54.5455
15263	PmCHH_E179486_L143	0.0470322	25.641
15288	PmCHH_E179537_L143	0.0159442	8.42491
15296	PmCHH_E179777_L143	0.00451153	25.7576
15299	PmCHH_E179795_L143	0.0441749	20.3704
15301	PmCHH_E179806_L143	0.000992465	25
15303	PmCHH_E179810_L143	0.0210419	19.4444
15308	PmCHH_E179819_L143	1.68768e-05	44.4444
15348	PmCHH_E180032_L143	0.0115191	33.3333
15359	PmCHH_E180075_L143	0.00259543	36.6667
15369	PmCHH_E180096_L143	1.15082e-06	39.0805
15395	PmCHH_E180215_L143	0.000203153	-25
15396	PmCHH_E180217_L143	0.00612317	31.25
15426	PmCHH_E180407_L143	0.0127207	-25.9259
15428	PmCHH_E180420_L143	0.0441417	4.7138
15444	PmCHH_E180596_L143	0.0295684	-21.4286
15447	PmCHH_E180609_L143	0.00253585	-39.3939
15448	PmCHH_E180610_L143	1.08187e-09	-62.7451
15454	PmCHH_E180672_L143	2.94946e-05	-28
15456	PmCHH_E180679_L143	0.0389721	-19.4444
15458	PmCHH_E180687_L143	3.93907e-08	-30.7692
15468	PmCHH_E180713_L143	0.0202771	-24.0741
15470	PmCHH_E180718_L143	0.0230792	28.2051
15471	PmCHH_E180723_L143	2.2515e-08	-34.4086
15473	PmCHH_E180802_L143	0.0143991	-24.0741
15475	PmCHH_E180805_L143	1.52797e-05	-41.6667
15478	PmCHH_E180948_L143	9.2503e-05	-36.3636
15482	PmCHH_E181058_L143	0.0243341	18.8889
15494	PmCHH_E181654_L143	0.022032	-20
15495	PmCHH_E181655_L143	0.0064323	-11.4754
15516	PmCHH_E181744_L143	0.000209922	-41.0256
15560	PmCHH_E182009_L143	0.0246464	20.2899
15566	PmCHH_E182050_L143	3.04052e-05	-50
15569	PmCHH_E182063_L143	1.94712e-06	56.4103
15577	PmCHH_E182095_L143	0.000787032	-41.6667
15584	PmCHH_E182239_L143	0.00189114	30.7692
15646	PmCHH_E182704_L143	0.016874	-26.1905
15647	PmCHH_E182706_L143	0.0084699	33.3333
15648	PmCHH_E182707_L143	0.00395188	-29.4118
15656	PmCHH_E183071_L143	1.03159e-06	-27.381
15658	PmCHH_E183075_L143	0.00235266	27.0833
15659	PmCHH_E183076_L143	0.0223447	-30.5556
15665	PmCHH_E183094_L143	1.59286e-06	21.4286
15666	PmCHH_E183098_L143	0.0417667	24.2424
15668	PmCHH_E183103_L143	5.279e-09	30.8176
15670	PmCHH_E183109_L143	2.87941e-10	37.2093
15674	PmCHH_E183116_L143	0.000116473	-47.2222
15676	PmCHH_E183137_L143	0.000412066	-36.8421
15677	PmCHH_E183138_L143	0.000818178	-28
15686	PmCHH_E183299_L143	0.0121657	-28.2051
15725	PmCHH_E183750_L143	0.0237018	-19.0476
15726	PmCHH_E183758_L143	0.022032	-20
15732	PmCHH_E183822_L143	0.0202083	9.33333
15738	PmCHH_E183882_L143	4.65853e-07	-48.3333
15772	PmCHH_E184631_L143	0.000130271	29.3333
15783	PmCHH_E184679_L143	0.000298242	35.4167
15801	PmCHH_E184813_L143	0.0136179	-6.66667
15806	PmCHH_E184836_L143	0.0134762	30.7692
15809	PmCHH_E184857_L143	0.0119458	-21.5686
15812	PmCHH_E184863_L143	1.01425e-06	27.5641
15816	PmCHH_E184870_L143	4.42261e-10	28.3105
15822	PmCHH_E184884_L143	0.0243122	11.3095
15824	PmCHH_E184900_L143	1.69391e-05	-40
15826	PmCHH_E184908_L143	1.02021e-09	-30
15831	PmCHH_E184917_L143	0.00177906	-13.6905
15847	PmCHH_E184978_L143	3.02637e-08	-49.2754
15852	PmCHH_E185000_L143	1.96829e-11	-31.1475
15858	PmCHH_E185013_L143	0.000110619	-20.5128
15864	PmCHH_E185046_L143	0.0278435	-28.2051
15870	PmCHH_E185061_L143	0.000440684	-38.4615
15871	PmCHH_E185062_L143	0.0103081	-19.3548
15875	PmCHH_E185081_L143	9.61913e-05	-43.5897
15884	PmCHH_E185131_L143	0.000652769	-31.3725
15888	PmCHH_E185140_L143	0.000450156	46.6667
15889	PmCHH_E185141_L143	0.0255438	20.8333
15912	PmCHH_E185293_L143	0.0107082	-24.4444
15921	PmCHH_E185355_L143	0.00810825	-22.2222
15922	PmCHH_E185371_L143	0.00221942	18.3333
15924	PmCHH_E185373_L143	0.00141691	26.9231
15925	PmCHH_E185374_L143	0.0039417	-29.1667
15972	PmCHH_E185691_L143	0.000608969	33.3333
15987	PmCHH_E185770_L143	0.00784183	-36.6667
15995	PmCHH_E185805_L143	0.0194516	-23.3333
16001	PmCHH_E185831_L143	0.021559	30
16002	PmCHH_E185837_L143	0.0491468	20.8333
16004	PmCHH_E185849_L143	0.00825992	-29.4118
16005	PmCHH_E185850_L143	0.00100645	41.6667
16008	PmCHH_E185860_L143	0.0210419	-19.4444
16009	PmCHH_E185861_L143	0.0206885	-28.5714
16010	PmCHH_E185863_L143	0.0423269	-12.6126
16017	PmCHH_E185900_L143	1.17346e-15	-60.2564
16018	PmCHH_E185904_L143	0.00200364	-21.5686
16025	PmCHH_E185945_L143	0.00240106	-25.9259
16026	PmCHH_E186040_L143	6.17797e-09	-47.2222
16027	PmCHH_E186042_L143	0.0446818	10.6667
16028	PmCHH_E186043_L143	0.0299992	13.7255
16044	PmCHH_E186135_L143	0.0133629	-33.3333
16049	PmCHH_E186142_L143	0.000593182	-37.2549
16053	PmCHH_E186182_L143	0.0361013	27.2727
16057	PmCHH_E186187_L143	0.0278435	-28.2051
16061	PmCHH_E186192_L143	0.00766358	31.1111
16063	PmCHH_E186194_L143	0.0121657	-28.2051
16083	PmCHH_E186227_L143	0.0303897	-27.2727
16084	PmCHH_E186229_L143	0.010137	11.1111
16092	PmCHH_E186264_L143	0.00368996	-35.8974
16093	PmCHH_E186265_L143	0.011027	22.2222
16107	PmCHH_E186297_L143	0.00376981	-36.3636
16118	PmCHH_E186459_L143	0.0115191	-33.3333
16171	PmCHH_E186587_L143	0.0052101	-27.0833
16181	PmCHH_E186746_L143	4.52013e-07	-33.3333
16182	PmCHH_E186749_L143	0.00784183	-36.6667
16193	PmCHH_E187226_L143	0.0201682	-23.0769
16229	PmCHH_E187942_L143	0.00322059	24.4444
16235	PmCHH_E187962_L143	9.88496e-41	-79.5455
16259	PmCHH_E188174_L143	3.02965e-05	-44.4444
16265	PmCHH_E188314_L143	0.0442666	18.3333
16270	PmCHH_E188322_L143	6.39679e-18	-22.7139
16274	PmCHH_E188340_L143	0.000161106	17.1717
16275	PmCHH_E188348_L143	9.61913e-05	43.5897
16282	PmCHH_E188374_L143	0.00624115	-11.3333
16297	PmCHH_E188470_L143	3.87919e-11	-41.1765
16301	PmCHH_E188477_L143	7.46576e-06	45
16312	PmCHH_E188526_L143	0.0446553	22.2222
16324	PmCHH_E188558_L143	0.00235266	-20.2381
16327	PmCHH_E188568_L143	2.28158e-24	-52.8736
16335	PmCHH_E188595_L143	0.0282583	-4.70085
16339	PmCHH_E188616_L143	0.00583571	-33.3333
16342	PmCHH_E188658_L143	0.042193	-19.2982
16365	PmCHH_E188721_L143	1.88034e-06	-46.6667
16394	PmCHH_E188849_L143	0.00751191	-25
16405	PmCHH_E188900_L143	7.52153e-09	55.5556
16412	PmCHH_E188914_L143	0.0162458	27.0833
16422	PmCHH_E189138_L143	0.0100965	33.3333
16430	PmCHH_E189152_L143	0.0184568	-24.0741
16432	PmCHH_E189156_L143	0.00677013	26.1905
16451	PmCHH_E189198_L143	3.75492e-06	45.8333
16459	PmCHH_E189235_L143	0.00255723	36.3636
16461	PmCHH_E189239_L143	0.00367038	33.3333
16462	PmCHH_E189240_L143	3.91721e-07	39.6825
16465	PmCHH_E189247_L143	1.68322e-19	50.3268
16466	PmCHH_E189255_L143	0.00236816	-24.6377
16467	PmCHH_E189268_L143	2.09767e-05	47.9167
16479	PmCHH_E189398_L143	0.0032103	-19.4444
16480	PmCHH_E189401_L143	0.00305528	-30.9524
16482	PmCHH_E189403_L143	4.59973e-08	-53.8462
16484	PmCHH_E189405_L143	6.29264e-05	46.6667
16529	PmCHH_E189711_L143	0.00121608	-41.6667
16677	PmCHH_E190230_L143	0.00231145	18.1818
16717	PmCHH_E190453_L143	1.57823e-05	48.8889
16748	PmCHH_E190542_L143	0.00797707	-26.6667
16778	PmCHH_E190654_L143	0.0266422	-19.6078
16791	PmCHH_E190789_L143	0.00128239	-27.2727
16792	PmCHH_E190816_L143	0.00766962	-22.9167
16793	PmCHH_E190817_L143	0.0237117	21.6667
16806	PmCHH_E190857_L143	0.00522416	33.3333
16811	PmCHH_E190874_L143	0.0197126	25
16831	PmCHH_E191052_L143	0.00247039	-38.8889
16866	PmCHH_E192534_L143	1.11555e-09	35.6061
16885	PmCHH_E192595_L143	0.00231145	-36.1111
16898	PmCHH_E192623_L143	2.85028e-08	-41.1765
16899	PmCHH_E192648_L143	0.00147852	30.5556
16904	PmCHH_E192686_L143	3.94434e-07	58.9744
16916	PmCHH_E192717_L143	0.0100965	-33.3333
16935	PmCHH_E192758_L143	0.0473915	-22.9167
16941	PmCHH_E192796_L143	0.000253444	-48.4848
16948	PmCHH_E192826_L143	7.84113e-15	-31.4465
16950	PmCHH_E192830_L143	0.0459978	-19.6078
16951	PmCHH_E192834_L143	0.0279885	23.0769
17085	PmCHH_E193661_L143	0.000658146	-29.1667
17095	PmCHH_E193710_L143	0.0287895	-26.1905
17161	PmCHH_E194204_L143	0.0446553	-22.2222
17169	PmCHH_E194224_L143	0.000687564	-40
17173	PmCHH_E194240_L143	2.38355e-05	-45.8333
18595	PmCHH_E205340_L143	0.00142793	26.3889
18701	PmCHH_E207032_L143	0.021559	-30
18705	PmCHH_E207037_L143	0.0235238	-27.7778
18710	PmCHH_E207048_L143	0.00203919	-35.7143
18713	PmCHH_E207054_L143	0.0314798	-24.2424
18714	PmCHH_E207057_L143	6.18498e-16	-43.0556
18715	PmCHH_E207059_L143	0.0154341	-22.2222
18718	PmCHH_E207067_L143	0.00885468	25.9259
18722	PmCHH_E207082_L143	4.8259e-67	90.3846
18793	PmCHH_E207298_L143	3.4293e-08	50.7937
18807	PmCHH_E207468_L143	4.7434e-05	27.3504
18808	PmCHH_E207476_L143	0.000240987	-26.6667
18810	PmCHH_E207486_L143	0.0147489	-30.7692
18812	PmCHH_E207489_L143	0.00161511	-10.4167
18813	PmCHH_E207494_L143	0.000107845	-36.8421
18836	PmCHH_E207961_L143	0.0176452	-16.1616
18838	PmCHH_E207965_L143	0.00804811	23.0769
18841	PmCHH_E208208_L143	0.031663	11.1111
18851	PmCHH_E208239_L143	0.0162332	-25.641
18857	PmCHH_E208247_L143	0.000442054	-37.2549
18871	PmCHH_E208293_L143	5.12286e-06	47.9167
18887	PmCHH_E208317_L143	1.27817e-05	-23.9583
18924	PmCHH_E208486_L143	0.000642877	26.6667
18938	PmCHH_E208693_L143	0.000117468	-40.7407
18940	PmCHH_E208710_L143	0.00253585	-39.3939
18947	PmCHH_E208753_L143	0.0291594	26.6667
18949	PmCHH_E208759_L143	6.73594e-05	-36.6667
18954	PmCHH_E208799_L143	0.0230792	-28.2051
18956	PmCHH_E208810_L143	6.11839e-06	-40.7407
18958	PmCHH_E208816_L143	0.000178891	-27.0833
18961	PmCHH_E208827_L143	2.34648e-07	-19.4805
18962	PmCHH_E208830_L143	0.000908115	-42.4242
18968	PmCHH_E208839_L143	0.0356287	-18.0556
18972	PmCHH_E208925_L143	0.045407	17.3913
18975	PmCHH_E208930_L143	1.551e-05	-36.8421
18978	PmCHH_E208934_L143	0.0112118	-23.6111
18981	PmCHH_E208943_L143	0.0153394	-19.697
18985	PmCHH_E208949_L143	0.00601495	22.7273
18998	PmCHH_E209003_L143	0.000117948	-48.4848
19006	PmCHH_E209057_L143	0.00690755	28.0702
19024	PmCHH_E209129_L143	0.00153151	15.873
19041	PmCHH_E209258_L143	0.0181696	28.2051
19064	PmCHH_E209320_L143	0.000908115	-42.4242
19100	PmCHH_E209402_L143	0.000543662	-43.5897
19118	PmCHH_E209425_L143	0.0016244	38.0952
19154	PmCHH_E209476_L143	0.000675983	-35.2941
19155	PmCHH_E209478_L143	0.0166078	-30.7692
19157	PmCHH_E209483_L143	0.0134762	-30.7692
19160	PmCHH_E209489_L143	1.46615e-05	-38.5965
19162	PmCHH_E209493_L143	0.00332756	-18.6667
19165	PmCHH_E209502_L143	3.74478e-07	-49.0196
19166	PmCHH_E209503_L143	5.37502e-08	-29.4574
19167	PmCHH_E209505_L143	1.54799e-05	-38.6667
19168	PmCHH_E209510_L143	0.0249463	-15.7895
19170	PmCHH_E209514_L143	0.00386368	-23.0769
19171	PmCHH_E209518_L143	0.00370153	-28.5714
19181	PmCHH_E209533_L143	0.000509809	-40
19184	PmCHH_E209536_L143	0.0195776	-22.9167
19186	PmCHH_E209540_L143	0.000570838	-24.0741
19192	PmCHH_E209549_L143	1.33127e-05	-47.0588
19202	PmCHH_E209609_L143	0.0311429	23.5294
19205	PmCHH_E209640_L143	1.63503e-08	-26.2821
19209	PmCHH_E209669_L143	2.00908e-06	-54.7619
19211	PmCHH_E209677_L143	8.92565e-06	48.7179
19235	PmCHH_E209925_L143	0.0459978	-19.6078
19236	PmCHH_E209926_L143	9.36999e-17	-48.1481
19244	PmCHH_E209949_L143	0.0174474	-28.5714
19251	PmCHH_E209977_L143	0.0301238	-22.2222
19255	PmCHH_E210008_L143	0.00638804	-27.7778
19261	PmCHH_E210067_L143	5.51191e-11	-24.537
19309	PmCHH_E210415_L143	0.0361013	27.2727
19319	PmCHH_E210469_L143	0.0287895	28.2051
19322	PmCHH_E210475_L143	0.00313836	30
19323	PmCHH_E210476_L143	0.0404598	30
19326	PmCHH_E210482_L143	0.00169932	-16.2393
19327	PmCHH_E210485_L143	1.51011e-05	-32.0513
19328	PmCHH_E210487_L143	0.00594183	-28.0702
19345	PmCHH_E210534_L143	0.00270976	-31.3725
19352	PmCHH_E210545_L143	0.00920972	33.3333
19354	PmCHH_E210550_L143	0.00912005	-16.6667
19362	PmCHH_E210581_L143	0.000205642	37.2549
19363	PmCHH_E210587_L143	0.00137898	-37.7778
19365	PmCHH_E210595_L143	0.00131216	35.5556
19369	PmCHH_E210607_L143	0.00587399	-30.303
19420	PmCHH_E210857_L143	0.000987108	31.3725
19421	PmCHH_E210858_L143	0.00573823	-31.25
19429	PmCHH_E210900_L143	0.0201682	-26.1905
19436	PmCHH_E210916_L143	0.0197726	18.8889
19447	PmCHH_E210937_L143	0.0305253	30.303
19448	PmCHH_E210938_L143	0.0214357	-33.3333
19450	PmCHH_E210942_L143	0.000299284	-35.5556
19453	PmCHH_E210946_L143	0.000162031	-36.5079
19470	PmCHH_E211157_L143	4.24919e-05	-20.1258
19471	PmCHH_E211160_L143	3.05189e-07	-33.3333
19473	PmCHH_E211168_L143	1.79945e-13	-66.6667
19475	PmCHH_E211186_L143	5.78174e-05	-27.5862
19480	PmCHH_E211195_L143	1.26927e-07	-47.619
19485	PmCHH_E211418_L143	0.0261902	-25
19487	PmCHH_E211423_L143	7.13633e-05	-31.6667
19496	PmCHH_E211472_L143	3.05313e-12	-32.8205
19500	PmCHH_E211499_L143	0.0058475	-26.087
19501	PmCHH_E211501_L143	1.54472e-05	-20.1389
19512	PmCHH_E211549_L143	0.000444432	14.2157
19517	PmCHH_E211565_L143	0.00367297	24.359
19518	PmCHH_E211567_L143	0.0275414	22.807
19519	PmCHH_E211570_L143	0.00276658	11.3475
19529	PmCHH_E211633_L143	0.0117964	8.69565
19536	PmCHH_E211655_L143	9.89781e-06	36.5079
19544	PmCHH_E211770_L143	1.96263e-05	-47.619
19556	PmCHH_E211985_L143	0.00110264	-28.9855
19583	PmCHH_E214200_L143	0.00333877	-25
19611	PmCHH_E215644_L143	0.0467444	19.2982
19615	PmCHH_E215685_L143	4.96353e-10	56.5217
19629	PmCHH_E217233_L143	1.7579e-10	20.8835
19679	PmCHH_E218013_L143	0.00255645	24.5614
19687	PmCHH_E218114_L143	0.000344433	-41.0256
19704	PmCHH_E218160_L143	2.72217e-16	63.3333
19721	PmCHH_E218361_L143	5.61834e-08	-27.907
19725	PmCHH_E218369_L143	0.00259543	-17.7305
19726	PmCHH_E218375_L143	0.00419578	-14.5299
19730	PmCHH_E218412_L143	0.0316515	-30
19733	PmCHH_E218426_L143	1.12463e-05	-40
19734	PmCHH_E218432_L143	6.31666e-06	-49.0196
19739	PmCHH_E218452_L143	4.22784e-05	-35.8025
19748	PmCHH_E218565_L143	0.000195047	-31.8841
19758	PmCHH_E218769_L143	5.01031e-05	17.3333
19766	PmCHH_E218884_L143	0.000956387	41.0256
19773	PmCHH_E218912_L143	0.0198337	-33.3333
19778	PmCHH_E218939_L143	0.000808881	30
19779	PmCHH_E218952_L143	1.87939e-08	50
19786	PmCHH_E218979_L143	8.08829e-06	-21.2644
19787	PmCHH_E218980_L143	0.0113789	25.641
19794	PmCHH_E218997_L143	0.000606675	-25.641
19796	PmCHH_E219006_L143	0.0115191	33.3333
19799	PmCHH_E219016_L143	0.000399977	42.8571
19806	PmCHH_E219039_L143	0.00114574	-31.1111
19824	PmCHH_E219077_L143	9.63727e-11	37.037
19827	PmCHH_E219082_L143	0.00263952	-18.6047
19828	PmCHH_E219083_L143	7.07038e-05	-22.9885
19835	PmCHH_E219100_L143	0.000245314	35.1852
19847	PmCHH_E219145_L143	0.00280961	-35.7143
19850	PmCHH_E219152_L143	0.0269097	30
19856	PmCHH_E219161_L143	0.021559	26.6667
19863	PmCHH_E219176_L143	2.72927e-10	-39.0476
19893	PmCHH_E219354_L143	0.000163281	44.4444
19899	PmCHH_E219366_L143	0.000458923	43.5897
19905	PmCHH_E219379_L143	1.40297e-07	39.7849
19906	PmCHH_E219380_L143	0.00247039	38.8889
19913	PmCHH_E219398_L143	1.23718e-07	37.037
19937	PmCHH_E219451_L143	0.0358617	20.3704
19945	PmCHH_E219463_L143	0.00832273	33.3333
19952	PmCHH_E219491_L143	3.00553e-07	43.5897
19967	PmCHH_E219522_L143	0.00335082	-17.037
19969	PmCHH_E219533_L143	1.20729e-05	-40.3509
19974	PmCHH_E219630_L143	0.00255723	35.8974
19980	PmCHH_E219927_L143	1.20351e-08	46.6667
19984	PmCHH_E220034_L143	0.00677013	-33.3333
19987	PmCHH_E220074_L143	1.16075e-08	-36.036
20003	PmCHH_E220126_L143	0.000658146	-46.6667
20007	PmCHH_E220131_L143	0.0132431	-26.6667
20016	PmCHH_E220168_L143	0.0108057	-26.6667
20024	PmCHH_E220200_L143	6.77708e-22	-42.723
20041	PmCHH_E220305_L143	8.387e-05	37.037
20042	PmCHH_E220308_L143	0.015879	15.0538
20044	PmCHH_E220316_L143	0.00341741	23.8095
20053	PmCHH_E220336_L143	1.38473e-06	53.8462
20056	PmCHH_E220363_L143	0.00448982	35.8974
20061	PmCHH_E220373_L143	3.41749e-06	41.3333
20065	PmCHH_E220383_L143	0.00183581	38.0952
20066	PmCHH_E220384_L143	0.00598922	36.1111
20101	PmCHH_E220843_L143	0.0135169	14.1414
20107	PmCHH_E220938_L143	0.000196177	-31.746
20108	PmCHH_E220941_L143	0.00832273	33.3333
20112	PmCHH_E220954_L143	0.00287659	21.5054
20118	PmCHH_E220964_L143	0.00115663	-38.8889
20125	PmCHH_E220993_L143	0.00931289	-22.2222
20139	PmCHH_E221207_L143	0.00104555	-35.4167
20143	PmCHH_E221226_L143	0.000359433	-22.6667
20146	PmCHH_E221232_L143	0.000737287	-22.549
20147	PmCHH_E221233_L143	7.28161e-06	46.1538
20150	PmCHH_E221236_L143	2.22627e-07	-30.2083
20155	PmCHH_E221387_L143	1.05856e-07	24.5283
20156	PmCHH_E221391_L143	0.00681503	-30.9524
20253	PmCHH_E222624_L143	1.6196e-05	47.0588
20268	PmCHH_E222730_L143	0.000702682	-38.4615
20285	PmCHH_E222825_L143	0.0385733	26.6667
20303	PmCHH_E222865_L143	5.21166e-05	12.5786
20307	PmCHH_E222975_L143	0.00109868	-29.6296
20340	PmCHH_E223494_L143	5.04852e-05	-33.3333
20343	PmCHH_E223500_L143	9.97745e-08	-25
20344	PmCHH_E223502_L143	0.011191	25.3968
20377	PmCHH_E223923_L143	0.000162031	36.5079
20388	PmCHH_E223964_L143	0.0280998	-24.0741
20390	PmCHH_E223975_L143	3.08098e-05	40.7407
20403	PmCHH_E224021_L143	0.000117948	-48.4848
20407	PmCHH_E224029_L143	3.35886e-06	-18.3908
20413	PmCHH_E224043_L143	1.04422e-07	-44.4444
20414	PmCHH_E224046_L143	1.14118e-05	-27.619
20441	PmCHH_E224112_L143	1.15016e-05	17.1429
20481	PmCHH_E224280_L143	0.000885099	35.8974
20537	PmCHH_E224484_L143	0.00188788	-35.5556
20547	PmCHH_E224533_L143	8.3933e-06	-41.6667
20552	PmCHH_E224543_L143	3.92641e-06	-45.2381
20800	PmCHH_E225071_L143	0.00202184	-35.4167
20806	PmCHH_E225086_L143	4.77047e-08	-41.9753
21134	PmCHH_E225692_L143	3.32134e-07	27.6423
21144	PmCHH_E225731_L143	0.0393136	-9.64912
21151	PmCHH_E225747_L143	0.00142445	28.3333
21155	PmCHH_E225755_L143	0.00464951	33.3333
21157	PmCHH_E225758_L143	0.00688745	23.4568
21159	PmCHH_E225764_L143	0.00214616	38.4615
21164	PmCHH_E225784_L143	0.0285564	-28.2051
21168	PmCHH_E225857_L143	1.78436e-05	35
21190	PmCHH_E226430_L143	0.00298427	-33.3333
21196	PmCHH_E226498_L143	0.0182683	-24.4444
21199	PmCHH_E226504_L143	0.0415916	-19.4444
21201	PmCHH_E226513_L143	1.38293e-05	-35.0877
21202	PmCHH_E226520_L143	9.01863e-06	-42.1053
21208	PmCHH_E226542_L143	0.000772977	15.4762
21212	PmCHH_E226552_L143	0.0105629	22.2222
21220	PmCHH_E226575_L143	0.000184286	29.3333
21223	PmCHH_E226588_L143	0.0178959	-16.092
21225	PmCHH_E226594_L143	7.2691e-05	-46.1538
21227	PmCHH_E226600_L143	0.000908115	-28.3951
21228	PmCHH_E226605_L143	0.00609384	-26.6667
21232	PmCHH_E226630_L143	0.0202418	17.2414
21233	PmCHH_E226632_L143	3.85571e-05	38.5965
21237	PmCHH_E226648_L143	0.0211421	25.641
21239	PmCHH_E226663_L143	7.35824e-06	-38.5965
21251	PmCHH_E226955_L143	1.34129e-08	-34.4444
21252	PmCHH_E226958_L143	6.36213e-09	-41.9753
21265	PmCHH_E226999_L143	1.26093e-07	54.902
21279	PmCHH_E227041_L143	0.00169432	-33.3333
21285	PmCHH_E227060_L143	0.0102382	30
21296	PmCHH_E227088_L143	0.0216031	-17.9487
21301	PmCHH_E227099_L143	0.0133956	-26.1905
21314	PmCHH_E227137_L143	0.000188614	41.6667
21316	PmCHH_E227195_L143	0.0039417	29.1667
21330	PmCHH_E227475_L143	1.2466e-05	-19.8413
21343	PmCHH_E227628_L143	0.000146842	38.8889
21357	PmCHH_E227820_L143	0.00724932	21.5054
21366	PmCHH_E227853_L143	0.00832299	19.0476
21372	PmCHH_E227878_L143	0.00609384	-26.6667
21378	PmCHH_E227905_L143	0.0168528	-16.6667
21380	PmCHH_E227910_L143	0.048534	-27.2727
21383	PmCHH_E227921_L143	5.6851e-05	42.8571
21392	PmCHH_E228002_L143	0.000908115	-42.4242
21393	PmCHH_E228023_L143	0.00357293	-17.7083
21401	PmCHH_E228072_L143	0.0175152	21.0526
21405	PmCHH_E228092_L143	0.0316515	30
21407	PmCHH_E228138_L143	3.33743e-13	-43.1818
21410	PmCHH_E228151_L143	0.000744479	-35.5556
21411	PmCHH_E228152_L143	0.00022715	-39.2157
21416	PmCHH_E228159_L143	5.56355e-14	29.7189
21418	PmCHH_E228183_L143	1.3502e-10	49.4624
21419	PmCHH_E228184_L143	9.2503e-05	-36.3636
21426	PmCHH_E228280_L143	0.0385733	26.6667
21427	PmCHH_E228285_L143	0.049272	15.942
21431	PmCHH_E228300_L143	0.0161586	-23.1884
21432	PmCHH_E228301_L143	0.000850966	-23.3333
21438	PmCHH_E228315_L143	0.00238432	23.8095
21440	PmCHH_E228326_L143	0.000531206	37.7778
21443	PmCHH_E228333_L143	4.0568e-06	34.9206
21462	PmCHH_E228435_L143	2.90211e-06	38.0952
21468	PmCHH_E228469_L143	0.00327357	23.0769
21469	PmCHH_E228474_L143	0.0223447	30.5556
21474	PmCHH_E228502_L143	0.00514514	33.3333
21485	PmCHH_E228629_L143	1.40246e-07	-37.6344
21491	PmCHH_E228643_L143	7.29099e-07	-34.5238
21499	PmCHH_E228676_L143	4.88278e-13	-20.155
21502	PmCHH_E228683_L143	8.07309e-05	-29.7619
21508	PmCHH_E228692_L143	0.0266422	-28.2051
21514	PmCHH_E228707_L143	0.0144434	-24.4444
21575	PmCHH_E229428_L143	0.0143467	-18.75
21580	PmCHH_E229480_L143	0.0102382	-30
21597	PmCHH_E229529_L143	0.000349876	-22.5806
21668	PmCHH_E229789_L143	4.96033e-05	51.5152
21676	PmCHH_E229811_L143	3.10751e-06	47.9167
21677	PmCHH_E229812_L143	0.00370153	27.0833
21678	PmCHH_E229814_L143	0.00142093	33.3333
21691	PmCHH_E229857_L143	0.0190719	25
21702	PmCHH_E229962_L143	0.000528353	-31.5789
21704	PmCHH_E229967_L143	2.14052e-07	44.4444
21714	PmCHH_E230313_L143	6.79039e-06	-50
21729	PmCHH_E230621_L143	0.0178049	-24.5614
21730	PmCHH_E230626_L143	0.00231615	33.3333
21749	PmCHH_E230719_L143	0.012481	-19.697
21777	PmCHH_E230963_L143	0.0333893	-19.6078
21779	PmCHH_E230965_L143	5.00724e-08	-43.9394
21781	PmCHH_E230968_L143	0.00440527	-23.8095
21817	PmCHH_E231075_L143	0.0136232	-27.451
21824	PmCHH_E231095_L143	0.000658146	29.1667
21825	PmCHH_E231096_L143	0.0148324	-33.3333
21827	PmCHH_E231102_L143	0.000339916	31.25
21829	PmCHH_E231105_L143	0.0285143	-17.2414
21835	PmCHH_E231116_L143	0.0157648	-28.5714
21841	PmCHH_E231145_L143	0.0198337	33.3333
21866	PmCHH_E232115_L143	7.27168e-09	-50.8772
21869	PmCHH_E232121_L143	9.65517e-09	-59.2593
21870	PmCHH_E232122_L143	0.0409234	18.0556
21871	PmCHH_E232127_L143	0.000956387	-29.8246
21879	PmCHH_E232146_L143	0.00621238	28.2051
21881	PmCHH_E232264_L143	0.000188381	-36.3636
21883	PmCHH_E232268_L143	0.00270976	22.2222
21888	PmCHH_E232276_L143	0.00376981	-36.3636
21889	PmCHH_E232277_L143	2.63207e-17	70.6667
21899	PmCHH_E232292_L143	0.0358159	-23.3333
21904	PmCHH_E232305_L143	0.00500591	-30
21911	PmCHH_E232319_L143	3.4779e-09	-39.5833
21920	PmCHH_E232402_L143	0.00522416	33.3333
21921	PmCHH_E232417_L143	0.021067	19.697
21934	PmCHH_E232526_L143	0.00825992	29.4118
21977	PmCHH_E232765_L143	1.79336e-05	-50
21979	PmCHH_E232769_L143	1.55869e-07	-34.7222
23199	PmCHH_E256619_L143	0.00444456	20.8333
23201	PmCHH_E256624_L143	0.0352413	-22.9167
23202	PmCHH_E256626_L143	0.000530099	-22.7642
23206	PmCHH_E256660_L143	1.16595e-05	24.8227
23208	PmCHH_E256665_L143	1.98592e-24	46.0526
25622	PmCHH_E263828_L143	0.000432934	28
26666	PmCHH_E266394_L143	3.9502e-06	-34.6667
27174	PmCHH_E267728_L143	5.81562e-07	-31.25
30759	PmCHH_E290518_L143	0.00237641	-25
30762	PmCHH_E290527_L143	4.54398e-05	-33.3333
30765	PmCHH_E290534_L143	0.00638804	-21.4286
30784	PmCHH_E290978_L143	0.000675983	-35.2941
30862	PmCHH_E291939_L143	0.0256203	24.4444
30900	PmCHH_E292817_L143	0.000655814	-22.5806
30928	PmCHH_E293002_L143	2.90157e-05	52.7778
30974	PmCHH_E293429_L143	4.7038e-07	-41.2698
30977	PmCHH_E293433_L143	0.0425704	-24.4444
30988	PmCHH_E293460_L143	0.00252673	-23.5294
30995	PmCHH_E293487_L143	0.0115191	33.3333
30998	PmCHH_E293496_L143	0.0274157	27.7778
31002	PmCHH_E293509_L143	7.12968e-06	-27.1605
31003	PmCHH_E293513_L143	0.00771526	-22.2222
31010	PmCHH_E293531_L143	0.0138779	-17.3333
31084	PmCHH_E294245_L143	0.0127207	-25.9259
31128	PmCHH_E295588_L143	1.89831e-07	-48.4848
31130	PmCHH_E295605_L143	0.00110962	-35.1852
31140	PmCHH_E295635_L143	0.000538183	35
31142	PmCHH_E295656_L143	1.36989e-10	-42.735
31146	PmCHH_E295697_L143	2.89249e-07	-23.8095
31154	PmCHH_E295728_L143	0.00574099	-33.3333
31157	PmCHH_E295746_L143	0.000253444	-48.4848
31166	PmCHH_E295791_L143	0.0194472	-27.7778
31168	PmCHH_E295822_L143	0.000120916	-40.4762
31170	PmCHH_E295824_L143	0.0228617	-7.84314
31177	PmCHH_E295950_L143	5.11824e-13	-34.5912
31183	PmCHH_E295977_L143	0.0232972	-11.5646
31184	PmCHH_E295984_L143	4.41498e-08	-50.8772
31187	PmCHH_E295993_L143	0.000146842	-38.8889
31194	PmCHH_E296021_L143	0.00125321	-39.3939
31200	PmCHH_E296072_L143	3.13819e-09	-57.1429
31203	PmCHH_E296136_L143	0.00367988	39.3939
31204	PmCHH_E296140_L143	0.000808881	-30
31216	PmCHH_E296177_L143	0.0106352	24.2424
31218	PmCHH_E296180_L143	0.0149087	-27.7778
31225	PmCHH_E296190_L143	0.0397361	25
31249	PmCHH_E296403_L143	0.000282806	-33.3333
31251	PmCHH_E296406_L143	0.00838722	-20.3704
31267	PmCHH_E296490_L143	0.0197666	-30.5556
31270	PmCHH_E296504_L143	0.0143991	24.0741
31287	PmCHH_E296589_L143	2.54741e-06	-43.0556
31292	PmCHH_E296622_L143	0.000824097	40.4762
31297	PmCHH_E296662_L143	0.00500591	-30.7692
31301	PmCHH_E296727_L143	0.000446042	25.641
31302	PmCHH_E296730_L143	0.00145028	-43.3333
31304	PmCHH_E296732_L143	0.0130183	8.33333
31306	PmCHH_E296742_L143	6.91957e-11	-68.8889
31308	PmCHH_E296745_L143	2.876e-05	28.4553
31310	PmCHH_E296749_L143	0.0286877	-17.5439
31312	PmCHH_E296754_L143	0.0186116	-15.4762
31321	PmCHH_E296889_L143	0.0094232	-33.3333
31332	PmCHH_E296970_L143	0.00283091	-31.25
31337	PmCHH_E296992_L143	0.00102134	29.4872
31341	PmCHH_E296996_L143	0.00114574	-31.1111
31347	PmCHH_E297015_L143	0.00313836	35.7143
31352	PmCHH_E297028_L143	0.0194026	22.2222
31361	PmCHH_E297056_L143	0.0409858	27.2727
31371	PmCHH_E297082_L143	0.0442666	9.09091
31375	PmCHH_E297098_L143	0.00121608	-18.1818
31385	PmCHH_E297145_L143	0.0116536	21.2121
31392	PmCHH_E297292_L143	0.0379328	20.6349
31393	PmCHH_E297296_L143	4.19056e-18	34.0278
31396	PmCHH_E297305_L143	0.0014849	25.641
31406	PmCHH_E297447_L143	0.000652769	31.3725
31421	PmCHH_E297697_L143	0.000344433	41.0256
31429	PmCHH_E297806_L143	6.87785e-06	-40.3509
31436	PmCHH_E297837_L143	0.00279395	-28.5714
31446	PmCHH_E297861_L143	0.0246966	-8.95522
31448	PmCHH_E297864_L143	1.82348e-05	-43.3333
31449	PmCHH_E297873_L143	1.03862e-05	-39.6825
31450	PmCHH_E297874_L143	9.44676e-05	-27.381
31560	PmCHH_E298324_L143	0.00247039	-38.8889
31582	PmCHH_E299036_L143	0.00574099	33.3333
31587	PmCHH_E299046_L143	9.30982e-06	-23.1884
31604	PmCHH_E299083_L143	1.62645e-07	44.4444
31615	PmCHH_E299102_L143	0.009126	-33.3333
31616	PmCHH_E299103_L143	2.61909e-12	-63.4921
31618	PmCHH_E299105_L143	0.0284727	30.303
31620	PmCHH_E299109_L143	9.13128e-05	-36.6667
31625	PmCHH_E299160_L143	1.18973e-10	-57.1429
31627	PmCHH_E299167_L143	0.00825992	-29.4118
31630	PmCHH_E299178_L143	5.58632e-05	22
31642	PmCHH_E299338_L143	0.000658146	30.5556
31644	PmCHH_E299346_L143	0.0153403	28.8889
31645	PmCHH_E299355_L143	5.41197e-07	50.9804
31650	PmCHH_E299522_L143	0.0288139	-17.9487
31654	PmCHH_E299655_L143	1.31857e-07	-61.5385
31660	PmCHH_E299694_L143	0.000317515	-29.4872
31681	PmCHH_E299855_L143	0.000824097	-40.4762
31691	PmCHH_E299962_L143	0.00888385	-33.3333
31693	PmCHH_E299977_L143	0.000209922	-41.0256
31699	PmCHH_E300019_L143	0.0262499	-14.8148
31705	PmCHH_E300042_L143	0.0180804	10.8333
31713	PmCHH_E300058_L143	0.00133398	-33.3333
31722	PmCHH_E300184_L143	3.20102e-09	-51.8519
31755	PmCHH_E300472_L143	0.00021662	31.6667
31757	PmCHH_E300474_L143	0.0108057	-26.6667
31766	PmCHH_E300486_L143	0.0190719	-25
31768	PmCHH_E300490_L143	0.00617512	-33.3333
31776	PmCHH_E300551_L143	0.0240171	27.2727
31794	PmCHH_E300629_L143	4.40938e-13	-42.6667
31819	PmCHH_E300765_L143	6.83966e-11	66.6667
31826	PmCHH_E300796_L143	3.27875e-10	-48.9583
31837	PmCHH_E300851_L143	0.0380238	-21.4286
31855	PmCHH_E301029_L143	7.2691e-05	-46.1538
31858	PmCHH_E301033_L143	0.00778728	-21.7391
31925	PmCHH_E302640_L143	2.72786e-05	-28.8288
31926	PmCHH_E302642_L143	0.0380238	-21.4286
31936	PmCHH_E302670_L143	5.76091e-05	33.3333
31948	PmCHH_E302695_L143	0.0303897	-27.2727
31952	PmCHH_E302703_L143	0.000601033	31.1111
31953	PmCHH_E302708_L143	2.51823e-06	-40.4762
33519	PmCHH_E315766_L143	0.00405543	-39.3939
33520	PmCHH_E315767_L143	0.0162332	25.641
33525	PmCHH_E315774_L143	0.0295684	-21.4286
33530	PmCHH_E315787_L143	0.00609717	-36.6667
33549	PmCHH_E315929_L143	0.0175152	21.0526
33559	PmCHH_E315965_L143	0.00629968	14.0351
33564	PmCHH_E316021_L143	2.03189e-05	-27.9279
33565	PmCHH_E316026_L143	0.0100106	-26.6667
33577	PmCHH_E316151_L143	0.000450156	-46.6667
33580	PmCHH_E316306_L143	0.0378339	-21.5686
33581	PmCHH_E316312_L143	1.22912e-07	56.25
33588	PmCHH_E316340_L143	0.00185762	-18
33589	PmCHH_E316342_L143	0.00285966	-28.0702
33593	PmCHH_E316349_L143	0.00484394	-26.3158
33617	PmCHH_E316431_L143	3.72264e-06	-54.5455
33639	PmCHH_E316480_L143	0.00935978	-20.5128
33653	PmCHH_E316528_L143	1.70471e-05	-53.3333
33660	PmCHH_E316541_L143	5.50115e-06	-42.5926
33667	PmCHH_E316551_L143	0.000658146	-29.1667
33697	PmCHH_E316827_L143	5.84437e-12	-56.5217
33701	PmCHH_E316859_L143	0.00965359	-14.8148
33703	PmCHH_E316864_L143	0.000158737	25.5556
33710	PmCHH_E317129_L143	0.00071008	-39.3939
33713	PmCHH_E317132_L143	8.68861e-07	28.2051
33716	PmCHH_E317143_L143	1.45248e-05	20.4082
33720	PmCHH_E317149_L143	0.0295193	16.6667
33722	PmCHH_E317156_L143	6.04662e-08	-42.7083
33726	PmCHH_E317195_L143	0.000498103	-41.0256
33727	PmCHH_E317196_L143	0.00368077	-24.2424
33739	PmCHH_E317230_L143	1.30649e-05	-21.9697
33746	PmCHH_E317247_L143	0.0253689	-9.52381
33750	PmCHH_E317253_L143	0.0144434	-24.4444
33772	PmCHH_E317310_L143	0.000806362	-33.3333
33773	PmCHH_E317311_L143	0.0197739	-18.0556
33797	PmCHH_E317410_L143	0.00609717	-36.6667
33801	PmCHH_E317424_L143	3.35886e-06	25.8333
33807	PmCHH_E317494_L143	3.68414e-06	-34.7222
33813	PmCHH_E317509_L143	0.00621238	-28.2051
33816	PmCHH_E317514_L143	2.27795e-05	-32.3529
33817	PmCHH_E317518_L143	0.0403574	17.9487
33818	PmCHH_E317525_L143	0.00183581	31.1111
33820	PmCHH_E317527_L143	0.00226175	-31.3725
33830	PmCHH_E317544_L143	0.0153227	20
33831	PmCHH_E317545_L143	7.96455e-05	44.4444
33835	PmCHH_E317551_L143	0.00137396	-31.3725
33836	PmCHH_E317552_L143	0.000626184	14.9123
33853	PmCHH_E317644_L143	1.08187e-09	-62.7451
33857	PmCHH_E317729_L143	0.00612328	-29.6296
33862	PmCHH_E317737_L143	0.00574099	-33.3333
33863	PmCHH_E317738_L143	0.0414538	-18.5185
33871	PmCHH_E317767_L143	0.000262081	-44.4444
33873	PmCHH_E317776_L143	0.0423269	24.4444
33874	PmCHH_E317778_L143	0.0291594	-26.6667
33876	PmCHH_E317783_L143	0.000997917	-38.4615
33895	PmCHH_E317862_L143	0.0458465	-21.4286
33910	PmCHH_E318679_L143	0.00396338	23.3333
33939	PmCHH_E318991_L143	0.0007767	-18.8889
33954	PmCHH_E319216_L143	0.0389721	-19.4444
33960	PmCHH_E319244_L143	0.0049557	-31.3725
33988	PmCHH_E319905_L143	0.00544653	-27.2727
33994	PmCHH_E319930_L143	0.000132454	-42.4242
34010	PmCHH_E320006_L143	7.15167e-05	-50
34028	PmCHH_E320064_L143	6.69067e-06	-44.4444
34034	PmCHH_E320095_L143	0.00500591	-30.7692
34045	PmCHH_E320232_L143	0.000787032	41.6667
34109	PmCHH_E320785_L143	0.00180869	-19.7917
34120	PmCHH_E320887_L143	0.000219596	41.6667
34123	PmCHH_E321013_L143	0.00888385	-33.3333
34125	PmCHH_E321022_L143	0.000115118	16.9935
34130	PmCHH_E321053_L143	0.00305528	-40
34142	PmCHH_E321101_L143	0.000992465	37.7778
34175	PmCHH_E321216_L143	0.00606957	29.1667
34184	PmCHH_E321243_L143	0.0404598	30
34216	PmCHH_E321412_L143	0.00367988	39.3939
34222	PmCHH_E321426_L143	0.00190484	-38.4615
34236	PmCHH_E321476_L143	0.0207188	21.5686
34238	PmCHH_E321480_L143	0.0135336	10.6918
34240	PmCHH_E321483_L143	0.000110003	43.75
34245	PmCHH_E321506_L143	0.00252142	26.9841
34274	PmCHH_E321609_L143	0.0210419	-30.5556
34276	PmCHH_E321612_L143	0.000132038	-30.4348
34279	PmCHH_E321623_L143	0.00155675	33.3333
34282	PmCHH_E321636_L143	2.09135e-06	-51.1111
34285	PmCHH_E321645_L143	0.0102382	30
34290	PmCHH_E321668_L143	5.13102e-08	53.3333
34292	PmCHH_E321674_L143	3.14283e-05	44.4444
34296	PmCHH_E321682_L143	0.000974299	35.2941
34297	PmCHH_E321687_L143	0.000307906	39.2157
34299	PmCHH_E321690_L143	0.000149326	28.5714
34300	PmCHH_E321691_L143	0.0146812	27.451
34309	PmCHH_E321712_L143	0.031119	-15.0538
34310	PmCHH_E321721_L143	0.0109131	30.5556
34311	PmCHH_E321722_L143	0.0211421	-25.641
34350	PmCHH_E321858_L143	0.037674	-21.2121
34369	PmCHH_E321894_L143	2.0395e-10	-44.4444
34377	PmCHH_E321907_L143	0.0229189	-18.75
34382	PmCHH_E321914_L143	0.00320103	29.4118
34386	PmCHH_E321922_L143	0.00226599	-31.5789
34389	PmCHH_E321926_L143	0.000748143	-30.6667
34390	PmCHH_E321928_L143	3.52801e-06	-26.0417
34391	PmCHH_E321930_L143	0.00937557	25.4902
34397	PmCHH_E321946_L143	0.0260251	-22.2222
34398	PmCHH_E321947_L143	0.0284727	30.303
34410	PmCHH_E322061_L143	0.00104555	-35.4167
34418	PmCHH_E322095_L143	0.000215412	-33.3333
34420	PmCHH_E322101_L143	1.26155e-05	16.6667
34423	PmCHH_E322119_L143	0.0047599	-22.2222
34425	PmCHH_E322124_L143	0.00570374	-25.7576
34438	PmCHH_E322159_L143	0.000366594	-32.0513
34439	PmCHH_E322161_L143	8.52494e-05	-29.8851
34441	PmCHH_E322171_L143	7.70781e-05	51.5152
34442	PmCHH_E322178_L143	0.000468076	28.3333
34446	PmCHH_E322184_L143	0.0235805	16.092
34448	PmCHH_E322198_L143	0.00155675	33.3333
34450	PmCHH_E322206_L143	3.46716e-05	29.1667
34455	PmCHH_E322305_L143	0.0263272	-15.2778
34492	PmCHH_E322387_L143	5.02454e-08	-50
34493	PmCHH_E322404_L143	0.0291594	26.6667
34506	PmCHH_E322458_L143	5.6851e-05	42.8571
34511	PmCHH_E322487_L143	1.22402e-07	38.2353
34519	PmCHH_E322522_L143	1.47156e-13	-54.2857
34526	PmCHH_E322539_L143	3.49976e-13	-60.3175
34531	PmCHH_E322584_L143	0.0371619	11.1111
34532	PmCHH_E322585_L143	1.04035e-06	41.2698
34541	PmCHH_E322616_L143	0.0162332	-21.5686
34549	PmCHH_E322636_L143	2.57288e-06	53.3333
34555	PmCHH_E322886_L143	5.92875e-05	21.3675
34558	PmCHH_E322892_L143	1.56365e-06	41.6667
34560	PmCHH_E322935_L143	4.99299e-09	55.5556
34564	PmCHH_E322945_L143	0.0238091	30.303
34569	PmCHH_E322978_L143	0.0138778	-19.6078
34609	PmCHH_E323209_L143	0.0012395	-37.7778
34617	PmCHH_E323222_L143	0.0348652	-25.641
34628	PmCHH_E323236_L143	0.000651044	28.5714
34632	PmCHH_E323245_L143	0.0183735	-25.4902
34638	PmCHH_E323341_L143	0.000518235	-23.6559
34642	PmCHH_E323347_L143	0.00125723	-27.0833
34651	PmCHH_E323377_L143	0.000146805	45.4545
34660	PmCHH_E323428_L143	0.000450156	-46.6667
34661	PmCHH_E323429_L143	0.00101754	-35.5556
34662	PmCHH_E323430_L143	0.016264	-13.5417
34666	PmCHH_E323436_L143	0.00115663	-38.8889
34676	PmCHH_E323473_L143	0.0175784	27.2727
34699	PmCHH_E323561_L143	0.0194472	27.7778
34718	PmCHH_E323616_L143	0.00500591	-33.3333
34746	PmCHH_E323813_L143	1.88589e-08	-53.9683
34749	PmCHH_E323818_L143	2.6782e-07	-38.2716
34759	PmCHH_E323969_L143	0.0047599	-36.1111
34780	PmCHH_E324022_L143	0.000106518	-46.1538
34782	PmCHH_E324025_L143	3.46184e-08	20.8889
34795	PmCHH_E324061_L143	0.000364868	33.3333
34802	PmCHH_E324109_L143	0.011705	-33.3333
34820	PmCHH_E324879_L143	2.56992e-20	71.2644
34844	PmCHH_E325384_L143	0.011027	-22.2222
34845	PmCHH_E325385_L143	0.000265582	-35.7143
34848	PmCHH_E325397_L143	0.0201682	-23.0769
34849	PmCHH_E325400_L143	0.0470322	15.1515
34850	PmCHH_E325408_L143	0.00161379	31.25
34852	PmCHH_E325412_L143	0.0282041	-11.1111
34863	PmCHH_E325463_L143	0.0256584	20
34877	PmCHH_E325636_L143	0.0327866	8.73016
34896	PmCHH_E325730_L143	0.00612561	29.4118
34913	PmCHH_E325809_L143	8.94332e-06	20.8333
34918	PmCHH_E325909_L143	0.00988106	23.0769
34921	PmCHH_E325914_L143	3.66695e-07	-40.2778
34923	PmCHH_E325916_L143	0.000122184	-40
34924	PmCHH_E325918_L143	0.00375206	12.5786
34930	PmCHH_E325925_L143	0.00114574	31.1111
34934	PmCHH_E325933_L143	0.00504633	33.3333
34942	PmCHH_E325953_L143	0.0405058	-14.8148
34943	PmCHH_E325955_L143	8.06889e-06	-24.6914
34957	PmCHH_E325993_L143	0.0433436	16.6667
34959	PmCHH_E325995_L143	0.00498445	21.0526
34961	PmCHH_E325999_L143	0.00200935	-18.6667
34966	PmCHH_E326025_L143	1.81114e-09	-50.6173
34970	PmCHH_E326036_L143	7.67368e-07	52.9412
34979	PmCHH_E326095_L143	0.00435066	-27.451
34982	PmCHH_E326101_L143	1.22977e-07	-48.3333
34998	PmCHH_E326135_L143	0.0095226	30.303
35050	PmCHH_E326494_L143	0.000424702	-45.4545
35068	PmCHH_E326569_L143	0.0410763	22.9167
35109	PmCHH_E326847_L143	1.04035e-06	45.4545
35124	PmCHH_E327146_L143	0.0159442	-30
35125	PmCHH_E327148_L143	0.00161511	-31.5789
35128	PmCHH_E327155_L143	0.00527339	-27.7778
35130	PmCHH_E327167_L143	0.0464297	-9.52381
35141	PmCHH_E327205_L143	0.000199024	17.8862
35143	PmCHH_E327211_L143	1.31678e-09	41.3333
35145	PmCHH_E327221_L143	0.0476834	8.18713
35146	PmCHH_E327237_L143	0.0470322	-25.641
35150	PmCHH_E327253_L143	9.48384e-05	18.9542
35151	PmCHH_E327259_L143	0.0197126	25
35159	PmCHH_E327296_L143	1.04422e-07	-44.4444
35165	PmCHH_E327322_L143	0.000806362	-33.3333
35200	PmCHH_E327460_L143	0.000987108	-31.3725
35203	PmCHH_E327464_L143	6.00875e-14	-36.0656
35204	PmCHH_E327466_L143	0.00812184	-23.8095
35217	PmCHH_E327484_L143	0.00824467	25.3968
35227	PmCHH_E327503_L143	0.00942257	-20.6349
35230	PmCHH_E327509_L143	3.83928e-12	-64.9123
35233	PmCHH_E327514_L143	0.00677013	-12.7273
35242	PmCHH_E327537_L143	7.96455e-05	-44.4444
35250	PmCHH_E327554_L143	0.000182512	-30.7692
35251	PmCHH_E327555_L143	0.000997917	-16.2791
35257	PmCHH_E327569_L143	5.7605e-05	42.5926
35260	PmCHH_E327576_L143	3.05985e-17	-74.2424
35267	PmCHH_E327704_L143	6.51549e-06	-36.8421
35268	PmCHH_E327706_L143	4.72506e-06	-33.3333
35278	PmCHH_E327728_L143	0.0419474	-12.8205
35282	PmCHH_E327735_L143	4.38052e-10	44.4444
35312	PmCHH_E327801_L143	1.79336e-05	-50
35318	PmCHH_E327814_L143	0.000160898	-43.5897
35320	PmCHH_E327817_L143	0.00335082	30.7692
35323	PmCHH_E327827_L143	0.0207613	-30.303
35324	PmCHH_E327830_L143	0.000169855	-16.6667
35354	PmCHH_E328182_L143	0.0249463	23.3333
35356	PmCHH_E328189_L143	0.0198428	28.5714
35358	PmCHH_E328235_L143	2.09013e-05	43.8596
35363	PmCHH_E328247_L143	3.14697e-05	36
35375	PmCHH_E328449_L143	0.000536615	-24.359
35379	PmCHH_E328456_L143	6.55055e-10	46.9697
35380	PmCHH_E328468_L143	0.0187141	-20
35384	PmCHH_E328473_L143	3.02965e-05	-24.7863
35389	PmCHH_E328532_L143	0.0107954	-22.807
35394	PmCHH_E328543_L143	0.000722096	-24.2424
35397	PmCHH_E328546_L143	1.47339e-05	-31.9444
35404	PmCHH_E328695_L143	0.00203833	22.6667
35406	PmCHH_E328711_L143	0.00125321	39.3939
35411	PmCHH_E328740_L143	0.00612317	-36.3636
35419	PmCHH_E328763_L143	0.00259543	36.6667
35423	PmCHH_E328769_L143	2.18909e-08	-54.902
35428	PmCHH_E328813_L143	0.0348652	-18.5185
35431	PmCHH_E328820_L143	0.00231145	-36.1111
35433	PmCHH_E328823_L143	0.0148324	-33.3333
35446	PmCHH_E328885_L143	0.0257561	15.6863
35450	PmCHH_E328917_L143	2.08629e-40	73.7179
35451	PmCHH_E328918_L143	0.00748369	-33.3333
35461	PmCHH_E328982_L143	0.0214357	-33.3333
35480	PmCHH_E329035_L143	4.9616e-12	-44.7368
35482	PmCHH_E329045_L143	0.000176249	19.1667
35497	PmCHH_E329326_L143	0.0035103	26.6667
35502	PmCHH_E329342_L143	0.0251158	-28.2051
35508	PmCHH_E329355_L143	0.00188788	-43.3333
35512	PmCHH_E329366_L143	0.000960618	33.3333
35514	PmCHH_E329370_L143	0.00311734	-28.7879
35525	PmCHH_E329432_L143	3.68414e-06	34.7222
35533	PmCHH_E329465_L143	0.0410892	-15.3846
35541	PmCHH_E329478_L143	3.23152e-07	31.3131
35548	PmCHH_E329490_L143	0.000389092	-39.2157
35554	PmCHH_E329502_L143	1.30212e-05	-21.1382
35583	PmCHH_E329564_L143	0.000482649	-39.5833
35585	PmCHH_E329569_L143	0.00933461	36.6667
35601	PmCHH_E329600_L143	0.00150396	-41.6667
35629	PmCHH_E329690_L143	0.0312933	-25
35638	PmCHH_E329706_L143	0.0269097	-30
35642	PmCHH_E329710_L143	0.0116536	-20.5128
35643	PmCHH_E329711_L143	0.000394095	-30.6667
35644	PmCHH_E329713_L143	0.0168236	-25.4902
35657	PmCHH_E329735_L143	0.000472009	28.9855
35672	PmCHH_E329765_L143	0.00300299	-33.3333
35674	PmCHH_E329771_L143	3.58221e-07	-24.4048
35675	PmCHH_E329772_L143	0.0354114	11.7117
35677	PmCHH_E329782_L143	0.00366234	-13.6752
35689	PmCHH_E329845_L143	2.19062e-07	25.7576
35691	PmCHH_E329857_L143	0.00237318	28.7879
35698	PmCHH_E329923_L143	3.19171e-06	-47.0588
35711	PmCHH_E329971_L143	0.0240171	27.2727
35717	PmCHH_E329986_L143	0.0357419	30
35722	PmCHH_E329995_L143	0.000273109	45.4545
35752	PmCHH_E330095_L143	0.0159442	-33.3333
35759	PmCHH_E330131_L143	0.0013605	26.6667
35767	PmCHH_E330184_L143	0.000460841	21.0526
35768	PmCHH_E330192_L143	0.00142093	-33.3333
35793	PmCHH_E330250_L143	0.00652347	25
35796	PmCHH_E330255_L143	0.00870235	30.7692
35822	PmCHH_E330601_L143	4.29294e-35	58.9041
35826	PmCHH_E330818_L143	0.0210419	-30.5556
35840	PmCHH_E330983_L143	0.0317544	-20.8333
35844	PmCHH_E331039_L143	4.48143e-05	-23.0769
35846	PmCHH_E331051_L143	0.00174422	-33.3333
35854	PmCHH_E331071_L143	0.00732992	-19.697
35879	PmCHH_E331209_L143	0.00370488	-31.4815
35884	PmCHH_E331237_L143	0.0194516	23.3333
35885	PmCHH_E331240_L143	0.043343	14.5833
35890	PmCHH_E331335_L143	9.22458e-09	30.3704
35895	PmCHH_E331341_L143	2.95889e-10	-41.8803
35897	PmCHH_E331348_L143	0.000442054	-37.2549
35912	PmCHH_E331420_L143	0.00150689	-36.1111
35917	PmCHH_E331431_L143	0.00632866	-36.1111
35929	PmCHH_E331451_L143	0.00255723	36.3636
35930	PmCHH_E331453_L143	0.00473217	-40
35932	PmCHH_E331455_L143	0.00125321	39.3939
35953	PmCHH_E331670_L143	2.68325e-10	-53.0864
35974	PmCHH_E331764_L143	7.96455e-05	-44.4444
35987	PmCHH_E331793_L143	0.00696643	23.3333
35995	PmCHH_E331807_L143	0.000185944	36.8421
35997	PmCHH_E331829_L143	0.0291594	13.3333
36016	PmCHH_E332002_L143	0.0197985	-25.4902
36020	PmCHH_E332043_L143	0.000394095	-43.5897
36023	PmCHH_E332059_L143	0.0022228	-27.451
36048	PmCHH_E332118_L143	0.0109131	-30.5556
36074	PmCHH_E332248_L143	0.0102179	-18.8406
36077	PmCHH_E332260_L143	0.000308015	-42.2222
36084	PmCHH_E332351_L143	0.0148324	-33.3333
36093	PmCHH_E332367_L143	0.000960618	-33.3333
36094	PmCHH_E332368_L143	6.67273e-07	27.7778
36110	PmCHH_E332492_L143	0.0409858	27.2727
36123	PmCHH_E332550_L143	0.00784183	-36.6667
36146	PmCHH_E332636_L143	0.00860025	18.1818
36152	PmCHH_E332660_L143	0.000132454	42.4242
36161	PmCHH_E332693_L143	0.0298663	17.4603
36167	PmCHH_E332731_L143	0.00598922	-36.1111
36170	PmCHH_E332739_L143	0.0119712	25
36172	PmCHH_E332745_L143	0.018397	23.8095
36173	PmCHH_E332746_L143	0.00264631	35.5556
36174	PmCHH_E332747_L143	0.0131536	-17.5926
36176	PmCHH_E332754_L143	0.00376981	36.3636
36179	PmCHH_E332761_L143	6.58672e-18	29.078
36193	PmCHH_E332834_L143	0.0360863	27.7778
36202	PmCHH_E332847_L143	0.00195927	30.9524
36223	PmCHH_E332902_L143	0.000406218	-37.037
36227	PmCHH_E332952_L143	0.000166281	-20.5882
36229	PmCHH_E332954_L143	0.0181696	28.2051
36231	PmCHH_E332957_L143	0.00499139	-36.3636
36232	PmCHH_E332959_L143	0.0277067	-19.2982
36236	PmCHH_E332968_L143	8.26834e-09	-60
36244	PmCHH_E333013_L143	0.0110468	-8.11966
36272	PmCHH_E333124_L143	0.00117226	28.8889
36285	PmCHH_E333196_L143	0.000844247	37.7778
36327	PmCHH_E333418_L143	0.000247766	22.2222
36342	PmCHH_E333465_L143	0.00270976	-21.7391
36345	PmCHH_E333479_L143	0.0109131	30.5556
36349	PmCHH_E333487_L143	0.0039417	-40
36353	PmCHH_E333494_L143	1.7e-05	-33.3333
36356	PmCHH_E333497_L143	0.000541598	25.7576
36359	PmCHH_E333501_L143	2.17376e-05	-37.2549
36360	PmCHH_E333503_L143	0.00413339	-15.2778
36364	PmCHH_E333512_L143	0.00921494	-28.8889
36380	PmCHH_E333583_L143	0.0407658	17.4603
36381	PmCHH_E333584_L143	0.0199901	-22.807
36385	PmCHH_E333590_L143	0.000169994	-26.6667
36394	PmCHH_E333629_L143	0.000229341	-30.6667
36398	PmCHH_E333638_L143	1.6388e-05	-43.3333
36400	PmCHH_E333641_L143	0.0416111	-17.8571
36406	PmCHH_E333661_L143	3.37055e-07	-49.1228
36409	PmCHH_E333670_L143	0.00019249	50
36419	PmCHH_E333752_L143	0.0034874	-33.3333
36444	PmCHH_E333909_L143	1.13632e-06	-40.5797
36467	PmCHH_E333976_L143	0.000573711	-45.4545
36470	PmCHH_E333993_L143	1.54917e-05	-45.098
36471	PmCHH_E333995_L143	0.000308832	-24.5614
36473	PmCHH_E334050_L143	0.021559	-30
36475	PmCHH_E334066_L143	0.0224887	12.4183
36476	PmCHH_E334071_L143	1.52797e-05	-42.2222
36478	PmCHH_E334082_L143	0.0448326	-12.963
36479	PmCHH_E334087_L143	0.0260251	25.641
36482	PmCHH_E334091_L143	0.00188788	-39.3939
36496	PmCHH_E334134_L143	0.000358306	41.6667
36511	PmCHH_E334335_L143	0.00500591	-30.7692
36524	PmCHH_E334376_L143	0.00703832	-13.4752
36526	PmCHH_E334378_L143	0.00811406	20.5128
36548	PmCHH_E334797_L143	9.25685e-05	-29.5238
36552	PmCHH_E334806_L143	0.0133629	-33.3333
36569	PmCHH_E334873_L143	0.00220915	-31.25
36584	PmCHH_E334908_L143	0.00376981	36.3636
36601	PmCHH_E334987_L143	0.0175784	27.2727
36617	PmCHH_E335205_L143	0.0256203	-24.4444
36619	PmCHH_E335208_L143	0.000546753	-30.303
36656	PmCHH_E335367_L143	0.0197666	30.5556
36659	PmCHH_E335371_L143	0.000433032	40
36716	PmCHH_E335732_L143	0.0012349	-35.2941
36719	PmCHH_E335735_L143	0.0110129	11.5942
36732	PmCHH_E335770_L143	9.85352e-10	-58.3333
36737	PmCHH_E335784_L143	0.00933461	36.6667
36755	PmCHH_E335844_L143	9.5091e-07	-44.4444
36770	PmCHH_E336006_L143	0.0287895	-26.1905
36786	PmCHH_E336069_L143	1.85462e-06	-26.9504
36787	PmCHH_E336071_L143	0.0284727	-30.303
36798	PmCHH_E336378_L143	3.76645e-06	34.4444
36806	PmCHH_E336423_L143	0.013403	-8.81226
36811	PmCHH_E336455_L143	1.13156e-05	47.0588
36812	PmCHH_E336460_L143	0.0139816	-28.8889
36813	PmCHH_E336461_L143	0.0276954	-21.0526
36834	PmCHH_E337064_L143	0.00652347	36.1111
36860	PmCHH_E337146_L143	1.86473e-06	-20.8333
36865	PmCHH_E337159_L143	0.00937557	-25.4902
36866	PmCHH_E337160_L143	0.00751191	-25
36877	PmCHH_E337176_L143	0.000969017	24.2424
36883	PmCHH_E337195_L143	1.94712e-06	29.0323
36885	PmCHH_E337204_L143	0.0076013	-16.092
36896	PmCHH_E337364_L143	0.0107954	-22.807
36919	PmCHH_E337518_L143	0.000992465	33.3333
36956	PmCHH_E337718_L143	0.00612317	-36.3636
37076	PmCHH_E338372_L143	1.5857e-05	-43.1373
37084	PmCHH_E338409_L143	0.00842898	-26.6667
37091	PmCHH_E338425_L143	0.0344037	-16.6667
[truncated: 14,639 more rows]

## Sheet: POSTMEI_CG
IDcontig	ID	qvalue	Delta
7	PoCG_E13_L143	0.00027761	34.7222
27	PoCG_E38_L143	4.55e-05	-47.619
54	PoCG_E121_L143	1.69e-06	-45.4545
71	PoCG_E149_L143	0.0107864	31.1111
74	PoCG_E154_L143	0.0108489	-30.5556
77	PoCG_E160_L143	0.00420269	-38.8889
90	PoCG_E246_L143	0.0001115	32.2222
97	PoCG_E254_L143	0.0205651	-22.2222
109	PoCG_E310_L143	0.00227104	-29.8246
110	PoCG_E312_L143	0.041185	27.7778
114	PoCG_E318_L143	0.0493116	-17.4603
155	PoCG_E380_L143	5.94e-12	-56.4103
161	PoCG_E391_L143	0.00063314	37.5
171	PoCG_E406_L143	2.33e-09	-45.3333
177	PoCG_E505_L143	4.49e-05	-41.2698
206	PoCG_E553_L143	0.0263634	-25.641
228	PoCG_E683_L143	0.0119965	-33.3333
229	PoCG_E685_L143	0.0119855	-15.2381
230	PoCG_E687_L143	2.19e-06	57.5758
232	PoCG_E690_L143	0.0160696	-23.5294
233	PoCG_E694_L143	4.59e-08	-56.1404
237	PoCG_E700_L143	0.00426399	-39.3939
246	PoCG_E742_L143	0.00215754	-33.3333
247	PoCG_E743_L143	6.65e-10	-64.5833
250	PoCG_E748_L143	0.00014898	-24.6032
253	PoCG_E751_L143	0.00491862	22.7273
260	PoCG_E764_L143	2.38e-07	50.7937
275	PoCG_E901_L143	3.43e-06	37.7778
285	PoCG_E915_L143	2.91e-05	-40.3509
298	PoCG_E996_L143	0.00926451	-27.7778
299	PoCG_E999_L143	0.0387639	20.8333
324	PoCG_E1131_L143	0.00636426	25.3333
326	PoCG_E1133_L143	0.0499601	16.6667
331	PoCG_E1157_L143	0.00110803	-41.6667
335	PoCG_E1166_L143	0.0452956	20.2899
337	PoCG_E1168_L143	0.0177945	-28.5714
354	PoCG_E1242_L143	0.0233352	-15.4762
371	PoCG_E1297_L143	0.0171373	15.3846
384	PoCG_E1375_L143	0.00011548	-48.7179
385	PoCG_E1376_L143	0.00250148	24.6377
390	PoCG_E1382_L143	0.0485227	14.9123
396	PoCG_E1395_L143	0.00224436	-23.8095
398	PoCG_E1398_L143	0.00371301	33.3333
419	PoCG_E1428_L143	0.0148605	-16.0494
423	PoCG_E1434_L143	0.0131397	-33.3333
426	PoCG_E1440_L143	0.00225429	-38.0952
434	PoCG_E1464_L143	0.00016344	33.3333
440	PoCG_E1484_L143	0.00921572	-23.3333
456	PoCG_E1546_L143	0.00409904	31.4815
457	PoCG_E1547_L143	0.00731932	24.6914
459	PoCG_E1575_L143	7.69e-08	-51.5152
468	PoCG_E1715_L143	0.00817376	-36.3636
481	PoCG_E1735_L143	0.00504247	-33.3333
484	PoCG_E1741_L143	0.0158882	21.3333
487	PoCG_E1744_L143	0.00104915	-40.4762
510	PoCG_E1772_L143	0.00417838	19.8413
527	PoCG_E1977_L143	0.0427598	26.1905
553	PoCG_E2011_L143	0.0438058	27.2727
555	PoCG_E2013_L143	0.00868665	-33.3333
559	PoCG_E2020_L143	0.0136181	-30.7692
560	PoCG_E2022_L143	0.00095817	21.4286
596	PoCG_E2117_L143	1.63e-10	54.321
603	PoCG_E2127_L143	0.0460433	21.6667
606	PoCG_E2133_L143	0.00014	-28.2051
607	PoCG_E2135_L143	0.049599	22.9167
618	PoCG_E2158_L143	0.00072695	-30.1587
628	PoCG_E2173_L143	0.0162524	23.0769
629	PoCG_E2174_L143	0.00060839	-40.4762
635	PoCG_E2184_L143	9.99e-11	42.6357
660	PoCG_E2252_L143	0.0004432	-30.9524
673	PoCG_E2269_L143	0.0438058	27.2727
698	PoCG_E2334_L143	0.0209347	-33.3333
705	PoCG_E2345_L143	0.0227937	28.2051
706	PoCG_E2347_L143	1.73e-05	34.8485
708	PoCG_E2349_L143	0.0043343	28.3333
711	PoCG_E2354_L143	0.0008086	41.6667
713	PoCG_E2359_L143	0.0353187	-26.1905
736	PoCG_E2398_L143	0.00426399	39.3939
742	PoCG_E2407_L143	0.00532038	-40
776	PoCG_E2480_L143	0.0124084	-30.303
801	PoCG_E2597_L143	0.00473054	33.3333
815	PoCG_E2629_L143	0.00274404	-31.6667
831	PoCG_E2697_L143	1.91e-11	-56.7901
832	PoCG_E2698_L143	0.00354249	20.8333
844	PoCG_E2715_L143	0.0328862	-19.6078
846	PoCG_E2718_L143	0.00261981	-38.4615
852	PoCG_E2729_L143	0.00064409	31.6667
856	PoCG_E2733_L143	0.0205651	30.7692
857	PoCG_E2736_L143	0.00023868	43.5897
866	PoCG_E2748_L143	1.47e-06	44
870	PoCG_E2795_L143	0.0472178	19.4444
888	PoCG_E2824_L143	0.00109938	-37.2549
894	PoCG_E2832_L143	0.0259727	-28.2051
895	PoCG_E2833_L143	8.58e-05	42.5926
898	PoCG_E2837_L143	1.52e-05	-35.4167
915	PoCG_E2860_L143	0.0007782	35.1852
922	PoCG_E2874_L143	0.020071	28.5714
943	PoCG_E2910_L143	0.0353723	-18.3333
966	PoCG_E2943_L143	0.014741	25.641
969	PoCG_E2947_L143	0.0115325	33.3333
986	PoCG_E3066_L143	0.0389031	-25
1030	PoCG_E3162_L143	0.00727182	36.1111
1053	PoCG_E3198_L143	3.07e-05	38.8889
1056	PoCG_E3320_L143	0.0467205	11.5942
1101	PoCG_E3538_L143	0.00028808	-38.5965
1103	PoCG_E3542_L143	0.033227	-30
1105	PoCG_E3550_L143	0.0455152	21.6667
1109	PoCG_E3556_L143	1.52e-09	47.3118
1116	PoCG_E3603_L143	0.00022178	-38.3333
1123	PoCG_E3620_L143	0.0225815	-30.5556
1129	PoCG_E3674_L143	0.00222579	35.5556
1133	PoCG_E3683_L143	0.00234951	-33.3333
1139	PoCG_E3691_L143	0.00728635	29.4118
1155	PoCG_E3837_L143	8.08e-05	43.1373
1159	PoCG_E3843_L143	0.031003	23.3333
1160	PoCG_E3844_L143	0.00021503	-45.2381
1162	PoCG_E3846_L143	0.00771811	23.3333
1169	PoCG_E3862_L143	0.00049381	-34.9206
1171	PoCG_E3867_L143	0.00012923	28.0702
1172	PoCG_E3868_L143	0.0471314	13.7931
1241	PoCG_E4062_L143	0.00652427	-33.3333
1245	PoCG_E4070_L143	2.99e-06	-43.4783
1249	PoCG_E4084_L143	0.00455236	-30.5556
1269	PoCG_E4154_L143	0.0284472	20.8333
1275	PoCG_E4173_L143	0.0452956	-24.4444
1312	PoCG_E4239_L143	0.00670287	33.3333
1319	PoCG_E4250_L143	0.0295012	-30.303
1357	PoCG_E4351_L143	5.96e-09	-56.25
1365	PoCG_E4362_L143	0.0347885	20.2899
1372	PoCG_E4373_L143	0.00028193	33.3333
1375	PoCG_E4376_L143	0.00053279	39.2157
1392	PoCG_E4455_L143	8.27e-05	38.5965
1397	PoCG_E4462_L143	0.0433783	-30
1402	PoCG_E4469_L143	0.0131397	-33.3333
1406	PoCG_E4473_L143	0.0466971	-27.7778
1419	PoCG_E4498_L143	1.77e-07	-49.2754
1420	PoCG_E4499_L143	0.0473307	-20
1471	PoCG_E4596_L143	0.00015904	-36.2319
1523	PoCG_E4848_L143	0.0342872	-28.2051
1533	PoCG_E4858_L143	0.0248196	-33.3333
1536	PoCG_E4861_L143	0.0466971	30
1539	PoCG_E4866_L143	0.00147213	-37.5
1556	PoCG_E4903_L143	0.00077997	-33.3333
1558	PoCG_E4906_L143	0.0322333	22.2222
1561	PoCG_E4909_L143	5.95e-05	-37.5
1593	PoCG_E4994_L143	0.0435458	23.0769
1606	PoCG_E5014_L143	0.00106264	21.1382
1623	PoCG_E5039_L143	0.0179182	28.8889
1624	PoCG_E5040_L143	0.0217567	-30.303
1638	PoCG_E5137_L143	0.0390821	18.1818
1648	PoCG_E5338_L143	0.0192186	25.4902
1654	PoCG_E5346_L143	0.0395453	18.0556
1655	PoCG_E5347_L143	0.00663357	31.3725
1677	PoCG_E5509_L143	0.0344462	18.1818
1679	PoCG_E5511_L143	1.4e-05	-52.381
1683	PoCG_E5518_L143	0.0202017	30.5556
1708	PoCG_E5555_L143	7.28e-11	-69.2308
1750	PoCG_E5650_L143	0.0325957	-30.303
1758	PoCG_E5677_L143	0.00487967	25.641
1789	PoCG_E5730_L143	2.09e-07	41.6667
1817	PoCG_E5810_L143	7.07e-08	-45.8333
1821	PoCG_E5819_L143	0.0136913	-27.7778
1837	PoCG_E5847_L143	0.00114618	23.6559
1845	PoCG_E5858_L143	0.00090461	30.7692
1849	PoCG_E5864_L143	0.0105287	-20
1858	PoCG_E5881_L143	0.00041983	36.6667
1881	PoCG_E5919_L143	0.0427598	26.1905
1884	PoCG_E5925_L143	0.00165407	-31.746
1890	PoCG_E5933_L143	0.0262925	-30.5556
1897	PoCG_E5944_L143	0.0137343	-23.8095
1905	PoCG_E5954_L143	0.00760631	30.5556
1933	PoCG_E6074_L143	0.00201727	-43.3333
1950	PoCG_E6122_L143	0.0167287	-28.8889
1956	PoCG_E6132_L143	0.0466971	-30
1969	PoCG_E6171_L143	0.00373198	-28.3333
2012	PoCG_E6232_L143	0.00968837	22.6667
2014	PoCG_E6234_L143	0.0205651	-25.641
2017	PoCG_E6237_L143	0.0392734	18.75
2018	PoCG_E6238_L143	5.08e-09	-51.3889
2029	PoCG_E6291_L143	4.39e-08	-48.6111
2030	PoCG_E6293_L143	0.00010821	-46.1538
2036	PoCG_E6299_L143	0.00632721	-25.641
2051	PoCG_E6367_L143	0.00670287	31.3725
2067	PoCG_E6427_L143	2.77e-12	-53.5354
2107	PoCG_E6486_L143	0.0220756	22.7273
2131	PoCG_E6526_L143	0.00071512	-29.1667
2133	PoCG_E6529_L143	0.00954989	-21.8391
2140	PoCG_E6542_L143	0.0393819	12.5
2145	PoCG_E6554_L143	3.79e-06	-46.0317
2146	PoCG_E6556_L143	0.023152	-24.0741
2154	PoCG_E6566_L143	1.32e-05	36.6667
2155	PoCG_E6567_L143	0.00064409	46.6667
2175	PoCG_E6608_L143	0.00060839	27.957
2179	PoCG_E6615_L143	0.00017751	45.2381
2209	PoCG_E6785_L143	0.0495161	-27.2727
2225	PoCG_E6938_L143	3.68e-13	-66.6667
2234	PoCG_E6948_L143	0.0225815	-30.5556
2242	PoCG_E6958_L143	0.00011844	-44.4444
2250	PoCG_E6971_L143	0.00092529	-35.1852
2253	PoCG_E6978_L143	0.0010674	26.0417
2271	PoCG_E7114_L143	0.00222041	-38.8889
2273	PoCG_E7117_L143	0.0361101	19.697
2276	PoCG_E7122_L143	0.0239915	-20.8333
2285	PoCG_E7134_L143	8.33e-09	-44.7917
2293	PoCG_E7147_L143	3.09e-10	53.8462
2297	PoCG_E7151_L143	0.0391038	24.4444
2301	PoCG_E7156_L143	9.79e-05	-37.6812
2302	PoCG_E7159_L143	0.0472741	24.4444
2312	PoCG_E7256_L143	0.0221139	-27.2727
2324	PoCG_E7272_L143	0.00140581	-37.5
2325	PoCG_E7274_L143	0.0142907	29.1667
2352	PoCG_E7367_L143	0.00844168	-36.1111
2363	PoCG_E7386_L143	5.18e-10	39.6396
2398	PoCG_E7444_L143	0.00068856	-44.4444
2399	PoCG_E7445_L143	0.00024587	35.1852
2407	PoCG_E7479_L143	0.0102904	-21.2121
2410	PoCG_E7482_L143	0.0199933	14.9123
2417	PoCG_E7497_L143	0.0406898	21.6667
2442	PoCG_E7551_L143	0.00279383	35.7143
2458	PoCG_E7577_L143	0.00065528	-35.4167
2471	PoCG_E7594_L143	0.00545983	-39.3939
2474	PoCG_E7597_L143	0.00072429	-35.5556
2476	PoCG_E7601_L143	0.0221139	-33.3333
2486	PoCG_E7613_L143	0.0297194	20.8333
2547	PoCG_E7792_L143	0.0136936	-36.6667
2550	PoCG_E7808_L143	0.00149595	-35.1852
2556	PoCG_E7818_L143	0.00035211	-29.8246
2575	PoCG_E7884_L143	0.0171976	-30.303
2577	PoCG_E7887_L143	0.0185449	27.451
2582	PoCG_E7893_L143	0.0013187	-26.6667
2598	PoCG_E7912_L143	0.0151803	23.8095
2618	PoCG_E8016_L143	0.00223925	-31.25
2621	PoCG_E8019_L143	0.0125814	15.942
2633	PoCG_E8046_L143	0.00360753	31.1111
2638	PoCG_E8055_L143	3.06e-12	36.1702
2651	PoCG_E8076_L143	0.0489454	30
2671	PoCG_E8111_L143	0.0167287	-28.8889
2676	PoCG_E8116_L143	0.0266749	-33.3333
2678	PoCG_E8118_L143	0.00858162	-28.0702
2681	PoCG_E8121_L143	0.0248779	-20.2381
2695	PoCG_E8144_L143	0.0460924	21.4286
2719	PoCG_E8263_L143	0.00545983	24.359
2731	PoCG_E8329_L143	3.24e-09	48.8095
2740	PoCG_E8340_L143	0.00073145	-40
2743	PoCG_E8345_L143	0.0287847	15.1515
2744	PoCG_E8349_L143	0.0272209	-30.5556
2746	PoCG_E8352_L143	0.00260142	43.3333
2757	PoCG_E8391_L143	0.0066704	19.2982
2779	PoCG_E8453_L143	0.0192186	-25.4902
2780	PoCG_E8454_L143	0.00032075	33.3333
2805	PoCG_E8577_L143	0.01437	18.5185
2809	PoCG_E8600_L143	2.89e-06	-52.0833
2810	PoCG_E8602_L143	6.18e-11	-61.4035
2828	PoCG_E8626_L143	0.00027171	15.2047
2833	PoCG_E8635_L143	0.00707075	25
2847	PoCG_E8656_L143	1.98e-07	-49.2063
2851	PoCG_E8662_L143	0.00100218	-45.4545
2874	PoCG_E8697_L143	3.1e-13	-52.2523
2875	PoCG_E8701_L143	8.29e-10	36.7521
2878	PoCG_E8704_L143	0.00031311	-47.2222
2919	PoCG_E8772_L143	0.0005618	39.2157
2931	PoCG_E8800_L143	0.00260616	-35.4167
2960	PoCG_E8840_L143	0.00488203	-31.4815
2999	PoCG_E8972_L143	1.33e-07	-45.2381
3038	PoCG_E9058_L143	0.0221139	-27.2727
3075	PoCG_E9409_L143	9.62e-05	47.619
3093	PoCG_E9450_L143	0.024992	-22.807
3107	PoCG_E9468_L143	1.82e-05	-46.2963
3112	PoCG_E9481_L143	0.0325037	21.2121
3125	PoCG_E9497_L143	2.42e-06	37.037
3151	PoCG_E9530_L143	0.0208394	-21.7391
3154	PoCG_E9539_L143	0.00362255	-35.5556
3158	PoCG_E9544_L143	0.0033333	-31.4815
3171	PoCG_E9710_L143	0.00482279	-35.7143
3173	PoCG_E9714_L143	0.0259727	28.2051
3190	PoCG_E9744_L143	0.0309718	10.6061
3191	PoCG_E9746_L143	0.0008909	38.0952
3200	PoCG_E9758_L143	0.00545983	-39.3939
3204	PoCG_E9764_L143	0.00416863	-40
3211	PoCG_E9773_L143	0.0020987	-33.3333
3212	PoCG_E9775_L143	0.0466971	-26.6667
3216	PoCG_E9786_L143	0.00817376	31.25
3232	PoCG_E9805_L143	0.0469046	-19.697
3234	PoCG_E9810_L143	7.44e-05	-51.5152
3264	PoCG_E9856_L143	0.00128069	-42.4242
3278	PoCG_E9873_L143	0.00208814	-41.6667
3282	PoCG_E9879_L143	0.00048116	42.4242
3283	PoCG_E9880_L143	0.0384954	-22.9167
3310	PoCG_E9945_L143	0.00670287	33.3333
3313	PoCG_E9949_L143	0.00943807	36.3636
3337	PoCG_E9999_L143	0.00105637	35.1852
3377	PoCG_E10058_L143	0.023334	17.5926
3390	PoCG_E10087_L143	0.0272209	30.5556
3394	PoCG_E10095_L143	0.0184439	24.0741
3418	PoCG_E10169_L143	0.00140657	38.4615
3420	PoCG_E10172_L143	0.00406737	-27.7778
3423	PoCG_E10176_L143	0.0462862	23.8095
3433	PoCG_E10188_L143	0.00024864	-33.3333
3464	PoCG_E10230_L143	0.0127092	27.7778
3470	PoCG_E10256_L143	0.00011288	-31.8182
3472	PoCG_E10259_L143	0.0435458	23.0769
3475	PoCG_E10262_L143	0.00064409	-31.6667
3477	PoCG_E10265_L143	7.31e-06	41.3333
3496	PoCG_E10311_L143	0.0196514	22.9167
3519	PoCG_E10384_L143	0.00077312	-40.4762
3535	PoCG_E10406_L143	3.51e-05	-50
3539	PoCG_E10411_L143	1.08e-13	-62.8205
3568	PoCG_E10460_L143	4.39e-06	44.4444
3579	PoCG_E10543_L143	1.59e-08	33.3333
3603	PoCG_E10639_L143	0.00027411	-31.3725
3610	PoCG_E10650_L143	3.85e-05	36.3636
3620	PoCG_E10663_L143	0.006029	-24.359
3630	PoCG_E10699_L143	3e-05	48.8889
3644	PoCG_E10731_L143	0.00778249	23.1884
3663	PoCG_E10834_L143	0.0136913	-27.7778
3682	PoCG_E10857_L143	9.43e-15	65.3846
3686	PoCG_E10863_L143	0.00283902	-33.3333
3703	PoCG_E10884_L143	0.00426696	-36.1111
3704	PoCG_E10885_L143	0.00011844	-44.4444
3706	PoCG_E10887_L143	0.00302432	31.25
3723	PoCG_E10980_L143	0.0108877	33.3333
3724	PoCG_E10981_L143	1.16e-07	-40.625
3737	PoCG_E11103_L143	0.028494	18.75
3745	PoCG_E11148_L143	0.00370895	-31.3725
3786	PoCG_E11325_L143	8.4e-06	41.6667
3787	PoCG_E11327_L143	2.29e-05	20.7547
3802	PoCG_E11346_L143	0.00280057	-38.8889
3803	PoCG_E11347_L143	0.00035411	43.3333
3810	PoCG_E11358_L143	0.00037348	-47.2222
3814	PoCG_E11364_L143	0.00224576	-35.4167
3815	PoCG_E11365_L143	0.00535273	21.8391
3819	PoCG_E11370_L143	0.00092529	-35.0877
3848	PoCG_E11468_L143	0.00011652	-36
3856	PoCG_E11479_L143	0.00032021	-25
3858	PoCG_E11484_L143	0.00149595	-41.0256
3863	PoCG_E11554_L143	0.0312427	18.6667
3868	PoCG_E11563_L143	0.00596468	-27.7778
3875	PoCG_E11573_L143	0.00080498	28.7879
3886	PoCG_E11631_L143	0.01188	-31.1111
3899	PoCG_E11664_L143	0.01188	31.1111
3900	PoCG_E11666_L143	0.00482279	-35.7143
3903	PoCG_E11671_L143	0.00030014	40.4762
3925	PoCG_E11700_L143	0.0127092	27.7778
3926	PoCG_E11701_L143	0.0172982	27.0833
3929	PoCG_E11704_L143	0.0002743	-36.3636
3937	PoCG_E11715_L143	0.00024243	-44.4444
3940	PoCG_E11720_L143	2.91e-05	-36.1111
3945	PoCG_E11727_L143	0.0324024	-25
3954	PoCG_E11744_L143	0.0013653	31.8182
3984	PoCG_E11793_L143	0.015887	33.3333
4009	PoCG_E11870_L143	0.00409904	31.4815
4021	PoCG_E11885_L143	0.00056884	-43.5897
4040	PoCG_E11914_L143	4.61e-05	-50
4042	PoCG_E11916_L143	0.0105713	30.9524
4043	PoCG_E11917_L143	0.00406737	-27.7778
4048	PoCG_E11923_L143	0.0328862	-19.6078
4070	PoCG_E12014_L143	0.043509	-23.3333
4078	PoCG_E12027_L143	0.0427598	-26.1905
4091	PoCG_E12072_L143	9.2e-05	-36
4100	PoCG_E12124_L143	3.23e-12	-57.971
4112	PoCG_E12139_L143	0.00018016	31.9444
4126	PoCG_E12167_L143	0.00670287	-33.3333
4136	PoCG_E12300_L143	0.00200796	31.746
4145	PoCG_E12322_L143	8.22e-06	-39.5062
4146	PoCG_E12323_L143	0.00010821	-39.5833
4172	PoCG_E12367_L143	0.0001279	43.1373
4178	PoCG_E12442_L143	7.26e-06	-48.1481
4191	PoCG_E12456_L143	6.73e-08	50.7246
4192	PoCG_E12457_L143	0.00027537	40
4204	PoCG_E12480_L143	3.04e-12	-62.1212
4208	PoCG_E12487_L143	0.00135359	-31.746
4218	PoCG_E12502_L143	7.23e-07	-49.2063
4224	PoCG_E12512_L143	0.011204	-27.7778
4233	PoCG_E12522_L143	0.034108	18.3908
4236	PoCG_E12525_L143	0.00043391	-38.8889
4254	PoCG_E12551_L143	0.043773	-17.5439
4257	PoCG_E12554_L143	0.0210186	24.5614
4258	PoCG_E12555_L143	0.00373198	28.3333
4279	PoCG_E12589_L143	0.00527723	-23.1884
4288	PoCG_E12602_L143	0.0472741	-24.4444
4294	PoCG_E12609_L143	0.00727182	-36.1111
4300	PoCG_E12619_L143	0.0297194	-23.5294
4333	PoCG_E12669_L143	0.0389031	25
4337	PoCG_E12675_L143	3.51e-05	-50
4355	PoCG_E12705_L143	0.0458524	21.5686
4369	PoCG_E12727_L143	6.41e-05	-45.8333
4372	PoCG_E12733_L143	0.00799283	-33.3333
4373	PoCG_E12734_L143	0.0326811	20.2899
4412	PoCG_E12812_L143	0.00316257	-33.3333
4416	PoCG_E12820_L143	0.00036173	36.5079
4424	PoCG_E12832_L143	6.99e-15	64.1026
4438	PoCG_E13141_L143	0.00349957	29.6296
4448	PoCG_E13153_L143	0.00209097	25
4453	PoCG_E13159_L143	0.00409904	-33.3333
4474	PoCG_E13221_L143	0.0105552	20.8333
4478	PoCG_E13225_L143	0.0272209	-24.4444
4494	PoCG_E13247_L143	0.0423846	-18.5185
4498	PoCG_E13254_L143	0.0081825	-29.4118
4538	PoCG_E13403_L143	0.0322333	19.0476
4548	PoCG_E13413_L143	0.0263634	-25.641
4553	PoCG_E13422_L143	2.86e-07	-57.7778
4569	PoCG_E13444_L143	0.0403574	-22.807
4575	PoCG_E13452_L143	0.013647	-29.1667
4591	PoCG_E13474_L143	0.00038508	-35.7143
4595	PoCG_E13528_L143	0.0007371	21.875
4596	PoCG_E13529_L143	0.00277086	35.4167
4615	PoCG_E13551_L143	0.00092488	-40.4762
4617	PoCG_E13554_L143	0.0291731	27.7778
4619	PoCG_E13557_L143	0.00104007	30.5556
4630	PoCG_E13581_L143	0.00440314	-33.3333
4646	PoCG_E13614_L143	0.0331051	-13.0435
4650	PoCG_E13622_L143	0.00048116	-42.4242
4656	PoCG_E13628_L143	0.00058381	37.037
4662	PoCG_E13635_L143	0.0245691	17.8571
4663	PoCG_E13638_L143	0.0248196	25.4902
4669	PoCG_E13647_L143	3.52e-05	-30
4671	PoCG_E13651_L143	4.68e-05	39.6825
4672	PoCG_E13652_L143	0.00024636	38.3333
4676	PoCG_E13657_L143	1.6e-05	47.9167
4683	PoCG_E13670_L143	1.47e-06	39.7849
4689	PoCG_E13684_L143	0.0365814	30.303
4695	PoCG_E13694_L143	0.00016922	38.0952
4698	PoCG_E13751_L143	1.43e-05	43.1373
4711	PoCG_E13816_L143	0.00132938	37.5
4719	PoCG_E13825_L143	0.00883678	-25.3968
4723	PoCG_E13831_L143	0.0435639	21.6667
4724	PoCG_E13832_L143	9.63e-07	-41.6667
4742	PoCG_E13863_L143	0.0202581	-30
4744	PoCG_E13867_L143	0.00012851	38.4615
4766	PoCG_E13906_L143	0.00587034	27.451
4770	PoCG_E13923_L143	0.0115964	33.3333
4772	PoCG_E13970_L143	0.00101695	29.6296
4773	PoCG_E13972_L143	0.0473821	20.6349
4780	PoCG_E13980_L143	0.0081825	31.1111
4793	PoCG_E14022_L143	0.00127787	26.9231
4835	PoCG_E14174_L143	0.0453345	15.4762
4843	PoCG_E14187_L143	0.0259727	-30.303
4844	PoCG_E14191_L143	3.01e-05	-54.5455
4849	PoCG_E14197_L143	0.00023091	-34.7826
4850	PoCG_E14200_L143	6.55e-06	-28.9474
4879	PoCG_E14239_L143	2.91e-05	40.3509
4882	PoCG_E14242_L143	0.00125632	33.3333
4888	PoCG_E14251_L143	0.0209323	-30.7692
4889	PoCG_E14254_L143	6.49e-05	53.3333
4892	PoCG_E14257_L143	0.0498748	-20.6349
4902	PoCG_E14271_L143	0.0209347	10.2041
4905	PoCG_E14274_L143	0.0045888	-35.7143
4921	PoCG_E14373_L143	0.00497127	21.2963
4935	PoCG_E14392_L143	9.45e-05	-48.4848
4944	PoCG_E14403_L143	0.01188	33.3333
4946	PoCG_E14406_L143	0.00508769	-18.9189
4949	PoCG_E14414_L143	0.0254045	-21.2121
4953	PoCG_E14426_L143	2.85e-05	21.5686
4983	PoCG_E14651_L143	0.0433783	-26.1905
4995	PoCG_E14669_L143	0.00063178	-38.4615
5009	PoCG_E14703_L143	0.00024053	-33.3333
5015	PoCG_E14712_L143	0.00132938	-37.5
5016	PoCG_E14713_L143	0.0248196	-26.6667
5022	PoCG_E14741_L143	6.67e-23	-76.9231
5031	PoCG_E14755_L143	0.00060839	-45.4545
5046	PoCG_E14890_L143	0.00136047	23.6111
5059	PoCG_E14915_L143	0.011204	27.7778
5081	PoCG_E14943_L143	0.00093558	37.2549
5082	PoCG_E14944_L143	6.81e-07	-31.6239
5089	PoCG_E14953_L143	0.0423912	-18.5185
5112	PoCG_E15021_L143	0.00278244	29.1667
5117	PoCG_E15028_L143	0.00844168	36.1111
5126	PoCG_E15041_L143	9.16e-10	-51.1905
5140	PoCG_E15088_L143	0.0419964	20.6349
5145	PoCG_E15094_L143	5.38e-07	-40.5797
5165	PoCG_E15179_L143	1.94e-09	35.7143
5170	PoCG_E15186_L143	0.00780499	33.3333
5171	PoCG_E15187_L143	0.00040309	19.8718
5172	PoCG_E15191_L143	0.013804	-24.2424
5192	PoCG_E15216_L143	0.00319532	-38.4615
5202	PoCG_E15229_L143	0.0130046	26.1905
5220	PoCG_E15255_L143	3.02e-05	39.6825
5221	PoCG_E15257_L143	0.00074725	27.7778
5222	PoCG_E15258_L143	0.0108877	33.3333
5231	PoCG_E15280_L143	0.0205651	21.5686
5260	PoCG_E15330_L143	0.0146756	-25.4902
5264	PoCG_E15335_L143	0.00982037	25.9259
5269	PoCG_E15344_L143	0.0287847	15.1515
5287	PoCG_E15373_L143	0.00249256	31.3725
5302	PoCG_E15393_L143	0.00416863	-40
5305	PoCG_E15397_L143	0.0388806	-19.4444
5338	PoCG_E15470_L143	0.0354173	22.2222
5353	PoCG_E15547_L143	4.29e-05	37.1795
5358	PoCG_E15554_L143	0.00011844	44.4444
5364	PoCG_E15561_L143	0.032389	18.0556
5384	PoCG_E15589_L143	5.54e-08	50
5386	PoCG_E15591_L143	0.0466971	27.7778
5403	PoCG_E15609_L143	0.00082282	43.3333
5432	PoCG_E15655_L143	0.0386539	-30
5434	PoCG_E15657_L143	0.0002743	36.3636
5436	PoCG_E15659_L143	2.25e-05	-39.6825
5439	PoCG_E15664_L143	4.38e-08	35.8333
5445	PoCG_E15672_L143	0.00970284	29.4118
5454	PoCG_E15686_L143	1.2e-08	52.6316
5460	PoCG_E15692_L143	0.01227	-33.3333
5463	PoCG_E15696_L143	0.00177861	-28.9855
5474	PoCG_E15712_L143	0.00505124	-33.3333
5482	PoCG_E15721_L143	0.00058826	22.2222
5490	PoCG_E15731_L143	0.00247888	-21.7391
5503	PoCG_E15773_L143	0.038218	-25
5512	PoCG_E15790_L143	0.00159664	31.4815
5520	PoCG_E15803_L143	4.8e-08	-39.5833
5538	PoCG_E15826_L143	0.035675	-20
5555	PoCG_E15845_L143	0.00467767	31.4815
5556	PoCG_E15847_L143	0.0248196	33.3333
5586	PoCG_E15886_L143	0.0141477	30.5556
5609	PoCG_E15917_L143	5.88e-05	-40
5616	PoCG_E15926_L143	0.0039989	30
5621	PoCG_E15933_L143	0.0170934	17.1429
5638	PoCG_E16101_L143	0.0171429	-20.8333
5646	PoCG_E16115_L143	0.0188582	22.2222
5668	PoCG_E16141_L143	0.0377125	-27.7778
5672	PoCG_E16148_L143	0.0151866	15.7407
5687	PoCG_E16181_L143	0.00011548	48.7179
5694	PoCG_E16191_L143	0.0025324	-38.0952
5700	PoCG_E16197_L143	0.000924	33.3333
5715	PoCG_E16221_L143	0.0280722	19.2982
5721	PoCG_E16227_L143	0.0025324	33.3333
5727	PoCG_E16235_L143	0.00750617	24.6377
5745	PoCG_E16259_L143	9.45e-05	-48.4848
5752	PoCG_E16272_L143	0.0156778	-30.9524
5753	PoCG_E16273_L143	5.44e-07	-49.2063
5754	PoCG_E16275_L143	0.00898187	-33.3333
5755	PoCG_E16277_L143	0.0113787	30.7692
5773	PoCG_E16310_L143	0.00205493	30.4348
5784	PoCG_E16380_L143	0.00048713	35.1852
5808	PoCG_E16444_L143	0.0107864	-31.1111
5831	PoCG_E16520_L143	0.033227	-30
5832	PoCG_E16525_L143	0.00581497	36.6667
5837	PoCG_E16535_L143	4.55e-32	69.3878
5853	PoCG_E16605_L143	4.06e-11	-53.5714
5854	PoCG_E16611_L143	1.38e-11	-65
5917	PoCG_E16771_L143	3.09e-05	33.3333
5929	PoCG_E16789_L143	0.0244153	-23.3333
5934	PoCG_E16817_L143	5.42e-05	-42.5926
5946	PoCG_E16834_L143	0.00060687	22.9167
5960	PoCG_E16858_L143	0.00092816	31.3725
6011	PoCG_E16940_L143	0.0272209	24.4444
6038	PoCG_E16988_L143	0.0189312	20.2381
6046	PoCG_E16998_L143	0.036723	-20
6099	PoCG_E17072_L143	3.58e-05	32.0513
6100	PoCG_E17074_L143	0.00021712	-37.7778
6114	PoCG_E17150_L143	0.0427598	-26.1905
6124	PoCG_E17164_L143	0.0070933	23.6111
6126	PoCG_E17166_L143	0.00019031	35
6128	PoCG_E17172_L143	0.0104586	-36.3636
6142	PoCG_E17190_L143	9.48e-06	41.6667
6144	PoCG_E17193_L143	0.01437	33.3333
6147	PoCG_E17197_L143	0.0049491	33.3333
6220	PoCG_E17363_L143	0.0365814	30.303
6252	PoCG_E17438_L143	0.00037644	-42.8571
6255	PoCG_E17442_L143	0.0220394	21.0526
6256	PoCG_E17443_L143	0.0287189	26.6667
6278	PoCG_E17499_L143	0.00169767	-35.7143
6292	PoCG_E17522_L143	2.09e-05	-38.6667
6302	PoCG_E17538_L143	0.01188	33.3333
6311	PoCG_E17550_L143	0.00383237	38.8889
6338	PoCG_E17590_L143	0.0462862	23.8095
6351	PoCG_E17608_L143	0.00014	-45.2381
6356	PoCG_E17623_L143	2.1e-11	-54.7619
6366	PoCG_E17635_L143	0.0435561	20.3704
6374	PoCG_E17662_L143	0.00224436	-35.7143
6377	PoCG_E17665_L143	2.53e-08	-49.3333
6396	PoCG_E17692_L143	0.00831559	-25.7576
6408	PoCG_E17733_L143	0.0372023	-27.2727
6417	PoCG_E17747_L143	0.00045644	42.8571
6423	PoCG_E17757_L143	1.65e-15	41.9753
6430	PoCG_E17764_L143	0.0127462	-28.5714
6435	PoCG_E17771_L143	0.0481256	20
6448	PoCG_E17792_L143	0.00269001	35.8974
6455	PoCG_E17800_L143	1.16e-08	45.977
6467	PoCG_E17814_L143	0.00334392	31.5789
6487	PoCG_E17869_L143	4.76e-07	30.4348
6489	PoCG_E17871_L143	5.32e-10	-39.4737
6506	PoCG_E17902_L143	0.0438058	27.2727
6512	PoCG_E17914_L143	0.00048577	30.6667
6519	PoCG_E17924_L143	0.0300076	17.4603
6523	PoCG_E17929_L143	0.0272636	25
6554	PoCG_E17979_L143	0.00158284	-37.7778
6556	PoCG_E17984_L143	0.0181549	-21.7949
6573	PoCG_E18222_L143	0.0006979	-33.3333
6587	PoCG_E18249_L143	0.00222041	-38.8889
6591	PoCG_E18253_L143	0.0339764	-22.807
6657	PoCG_E18357_L143	1.81e-07	-52.6316
6659	PoCG_E18359_L143	0.0263334	28.5714
6662	PoCG_E18365_L143	0.00201727	-43.3333
6666	PoCG_E18369_L143	0.0140198	26.6667
6678	PoCG_E18388_L143	6.54e-06	36.6667
6720	PoCG_E18556_L143	0.0108877	33.3333
6730	PoCG_E18571_L143	0.0387849	-18.6667
6737	PoCG_E18584_L143	9.3e-10	45.045
6769	PoCG_E18628_L143	0.00440314	-38.8889
6792	PoCG_E18697_L143	0.00067051	33.3333
6821	PoCG_E18738_L143	0.0489454	30
6826	PoCG_E18745_L143	8.4e-08	-46.2963
6828	PoCG_E18748_L143	3.98e-05	48.8889
6831	PoCG_E18752_L143	0.0123058	23.0769
6838	PoCG_E18762_L143	2.02e-11	-66.6667
6840	PoCG_E18764_L143	0.00027537	-45.2381
6845	PoCG_E18771_L143	0.00021582	33.3333
6846	PoCG_E18774_L143	0.00366609	-31.5789
6861	PoCG_E18838_L143	1.16e-05	-45
6863	PoCG_E18841_L143	2.39e-07	-48.4848
6869	PoCG_E18850_L143	0.0004639	-33.3333
6877	PoCG_E18862_L143	0.0372023	-27.2727
6892	PoCG_E18883_L143	0.0165553	20.2381
6908	PoCG_E18901_L143	0.0235845	-28.5714
6911	PoCG_E18904_L143	0.0170934	-33.3333
6924	PoCG_E18941_L143	0.0407439	22.2222
6936	PoCG_E18958_L143	0.00108935	-31.8841
6955	PoCG_E18988_L143	0.00046364	-33.3333
6958	PoCG_E18993_L143	0.0458039	-27.7778
6964	PoCG_E19003_L143	0.00669116	-25.3333
6972	PoCG_E19013_L143	0.00035211	29.8246
7001	PoCG_E19134_L143	0.00065472	-37.037
7003	PoCG_E19136_L143	0.00033241	38.4615
7004	PoCG_E19137_L143	0.00677807	19.697
7031	PoCG_E19170_L143	0.00915598	-31.1111
7035	PoCG_E19175_L143	0.0104686	21.4286
7048	PoCG_E19194_L143	0.0387639	20.8333
7054	PoCG_E19202_L143	0.00093558	-46.6667
7055	PoCG_E19205_L143	0.00829906	28.2051
7056	PoCG_E19206_L143	0.0069574	28.3333
7071	PoCG_E19232_L143	0.00016922	-43.75
7087	PoCG_E19249_L143	0.0499211	-18.75
7122	PoCG_E19300_L143	0.0465527	-25.641
7123	PoCG_E19302_L143	0.0358731	-20
7127	PoCG_E19310_L143	0.023152	-24.0741
7140	PoCG_E19328_L143	6.46e-07	39.6825
7164	PoCG_E19364_L143	0.0294227	-19.0476
7165	PoCG_E19365_L143	0.0386039	-22.2222
7184	PoCG_E19398_L143	0.0306791	20.5128
7185	PoCG_E19399_L143	2.05e-06	39.7436
7191	PoCG_E19405_L143	0.00043356	35.4167
7196	PoCG_E19414_L143	5.22e-08	-50
7199	PoCG_E19417_L143	0.00030294	46.1538
7200	PoCG_E19419_L143	0.0408206	17.9487
7217	PoCG_E19448_L143	0.00105574	28.2051
7222	PoCG_E19455_L143	3e-07	46.9697
7223	PoCG_E19457_L143	0.00140657	38.4615
7232	PoCG_E19468_L143	0.0498555	21.5686
7243	PoCG_E19492_L143	0.0189312	28.8889
7250	PoCG_E19547_L143	4.34e-10	32.5397
7257	PoCG_E19561_L143	0.00637678	-29.8246
7265	PoCG_E19572_L143	0.00376088	-31.5789
7292	PoCG_E19607_L143	3.09e-05	-47.9167
7314	PoCG_E19677_L143	0.00190803	31.746
7341	PoCG_E19720_L143	0.0481256	-25
7360	PoCG_E19752_L143	0.00652364	28.3333
7367	PoCG_E19759_L143	0.0373042	30.303
7368	PoCG_E19761_L143	0.0252606	23.0769
7378	PoCG_E19774_L143	0.0132275	-30.9524
7379	PoCG_E19776_L143	0.0310014	16.6667
7380	PoCG_E19778_L143	0.00139859	43.3333
7389	PoCG_E19823_L143	0.00011473	-38.3333
7394	PoCG_E19829_L143	0.0271604	21.3333
7406	PoCG_E19847_L143	0.0479839	-18.5185
7407	PoCG_E19849_L143	0.00029813	-33.3333
7416	PoCG_E19863_L143	1.48e-05	41.6667
7433	PoCG_E19887_L143	0.0271362	22.7273
7447	PoCG_E19906_L143	0.00060839	-40.4762
7466	PoCG_E20035_L143	0.0064408	31.3725
7478	PoCG_E20054_L143	0.022505	15.1515
7507	PoCG_E20136_L143	0.0310631	28.2051
7534	PoCG_E20172_L143	0.0150143	-30.9524
7559	PoCG_E20217_L143	0.00668297	-36.3636
7561	PoCG_E20219_L143	5.95e-05	-36.2319
7579	PoCG_E20246_L143	0.0144857	25.3968
7594	PoCG_E20269_L143	0.00067646	28.9855
7603	PoCG_E20338_L143	5.55e-05	-47.2222
7630	PoCG_E20378_L143	0.044681	-23.5294
7632	PoCG_E20382_L143	0.00581497	-36.6667
7651	PoCG_E20440_L143	0.00029452	34.8485
7653	PoCG_E20443_L143	3.18e-08	-48.7179
7656	PoCG_E20449_L143	0.00844168	-36.1111
7668	PoCG_E20464_L143	0.00778249	24
7671	PoCG_E20468_L143	0.0435561	20.3704
7696	PoCG_E20507_L143	0.0047802	-31.1111
7697	PoCG_E20508_L143	1.29e-07	44.8718
7700	PoCG_E20511_L143	0.019963	-30.7692
7702	PoCG_E20513_L143	0.0221139	33.3333
7703	PoCG_E20515_L143	1.89e-08	46.3768
7724	PoCG_E20549_L143	1.13e-05	-52.381
7749	PoCG_E20591_L143	2.11e-06	31.5789
7770	PoCG_E20653_L143	0.0326618	18.3908
7777	PoCG_E20663_L143	0.0248196	-33.3333
7780	PoCG_E20666_L143	1.24e-14	-62.6667
7793	PoCG_E20685_L143	0.00241453	28.2051
7813	PoCG_E20728_L143	0.00068856	-44.4444
7819	PoCG_E20760_L143	0.00337408	-38.8889
7822	PoCG_E20796_L143	3.99e-06	50.9804
7824	PoCG_E20817_L143	0.0202017	-30.5556
7838	PoCG_E20835_L143	3.82e-10	-48
7854	PoCG_E20863_L143	0.0140244	27.7778
7862	PoCG_E20931_L143	0.0165451	18.018
7864	PoCG_E20933_L143	0.0212492	18.3908
7874	PoCG_E20986_L143	0.0170934	-33.3333
7876	PoCG_E20989_L143	0.0136793	-26.3158
7896	PoCG_E21066_L143	0.00194293	-37.7778
7898	PoCG_E21070_L143	1.01e-08	37.3016
7899	PoCG_E21072_L143	0.00416863	33.3333
7908	PoCG_E21087_L143	0.00565144	25.3968
7914	PoCG_E21102_L143	2.38e-06	-46.6667
7919	PoCG_E21108_L143	0.0406528	25
7921	PoCG_E21110_L143	0.00335075	21.4286
7940	PoCG_E21181_L143	0.0189312	-33.3333
7953	PoCG_E21394_L143	0.014247	23.0769
7954	PoCG_E21399_L143	0.0373477	25.641
7964	PoCG_E21409_L143	0.00013444	-48.7179
7966	PoCG_E21412_L143	0.0433783	-30
7968	PoCG_E21415_L143	0.00017323	-38.8889
7970	PoCG_E21418_L143	0.00334484	-27.7778
7972	PoCG_E21421_L143	0.00125243	-35.8974
7973	PoCG_E21422_L143	0.0219181	20.6349
7980	PoCG_E21432_L143	0.0263634	-25.641
8005	PoCG_E21470_L143	0.00555273	28.0702
8014	PoCG_E21484_L143	0.0259776	-13.3333
8039	PoCG_E21615_L143	0.0120036	-28.8889
8051	PoCG_E21631_L143	0.0209252	-25.9259
8070	PoCG_E21654_L143	0.0177897	20.2381
8080	PoCG_E21671_L143	0.00053228	-22.7642
8102	PoCG_E21706_L143	0.00707306	-26.6667
8114	PoCG_E21720_L143	0.00010821	-47.2222
8125	PoCG_E21733_L143	4.46e-07	-48.4848
8127	PoCG_E21735_L143	0.00604523	22.807
8131	PoCG_E21740_L143	0.00923523	18.75
8134	PoCG_E21747_L143	0.0248108	30.5556
8152	PoCG_E21852_L143	0.00778249	-24
8155	PoCG_E21856_L143	0.00868665	-33.3333
8161	PoCG_E21863_L143	0.0260558	14.6667
8167	PoCG_E21872_L143	0.00985724	19.0476
8175	PoCG_E21887_L143	0.00764041	-22.6667
8183	PoCG_E21924_L143	0.0499211	18.75
8212	PoCG_E22008_L143	0.020071	28.5714
8216	PoCG_E22013_L143	1.66e-06	-47.619
8222	PoCG_E22053_L143	1.32e-07	-53.7037
8225	PoCG_E22058_L143	1.42e-05	-31.0345
8226	PoCG_E22060_L143	1.13e-05	46.1538
8228	PoCG_E22066_L143	0.0198484	-23.5294
8257	PoCG_E22109_L143	0.0291731	27.7778
8294	PoCG_E22161_L143	0.00016228	-41.6667
8299	PoCG_E22169_L143	0.0001481	-40.3509
8321	PoCG_E22222_L143	0.00814962	-36.6667
8335	PoCG_E22238_L143	0.00085703	31.4815
8340	PoCG_E22243_L143	0.0034666	-39.3939
8342	PoCG_E22245_L143	0.00587034	-27.451
8347	PoCG_E22251_L143	0.00977872	26.9841
8360	PoCG_E22270_L143	0.0387468	25
8415	PoCG_E22361_L143	0.0465398	-22.9167
8467	PoCG_E22482_L143	0.00371301	-33.3333
8471	PoCG_E22486_L143	0.0136181	30.7692
8472	PoCG_E22490_L143	0.00883678	-31.25
8476	PoCG_E22494_L143	0.0271502	-22.2222
8489	PoCG_E22512_L143	0.0310631	28.2051
8500	PoCG_E22595_L143	0.0458039	-27.7778
8509	PoCG_E22608_L143	0.00697439	-27.0833
8520	PoCG_E22620_L143	2.89e-06	43.0556
8524	PoCG_E22627_L143	0.00032393	39.5833
8536	PoCG_E22646_L143	0.00652427	-33.3333
8540	PoCG_E22659_L143	0.011204	-23.0769
8544	PoCG_E22665_L143	0.0252606	23.0769
8554	PoCG_E22681_L143	0.00323965	-35.5556
8556	PoCG_E22685_L143	0.0158501	17.7778
8562	PoCG_E22695_L143	0.00700637	-33.3333
8567	PoCG_E22700_L143	0.00921572	23.3333
8586	PoCG_E22727_L143	0.0047282	33.3333
8626	PoCG_E22782_L143	0.00587034	-27.451
8629	PoCG_E22788_L143	9.62e-07	35.1852
8636	PoCG_E22799_L143	0.0209323	22.2222
8646	PoCG_E22812_L143	0.0124084	-30.303
8678	PoCG_E22862_L143	1.26e-07	-49.2754
8682	PoCG_E22866_L143	0.00046883	-42.2222
8694	PoCG_E22888_L143	0.0408206	17.9487
8703	PoCG_E22902_L143	1.5e-10	-69.0476
8708	PoCG_E22908_L143	0.0261151	21.0526
8733	PoCG_E22986_L143	3.61e-06	-52.0833
8739	PoCG_E22996_L143	0.00335075	-35.7143
8744	PoCG_E23057_L143	0.00010848	-47.619
8746	PoCG_E23060_L143	0.020071	-28.5714
8756	PoCG_E23076_L143	1.5e-05	27.2109
8808	PoCG_E23756_L143	0.00010821	-46.1538
8837	PoCG_E23799_L143	0.0264414	-21.4286
8849	PoCG_E23876_L143	0.0205651	15.2174
8855	PoCG_E23884_L143	0.00032058	38.5965
8867	PoCG_E23903_L143	0.00128403	31.6667
8881	PoCG_E23921_L143	0.00191634	26.4368
8888	PoCG_E23929_L143	0.00494199	35.7143
8893	PoCG_E23934_L143	2.89e-06	38.0952
8896	PoCG_E23940_L143	0.00339058	29.4118
8919	PoCG_E23975_L143	0.0146756	-20.8333
8923	PoCG_E23980_L143	0.0207994	22.7273
9017	PoCG_E24183_L143	0.00433537	27.7778
9026	PoCG_E24199_L143	0.0238447	27.0833
9029	PoCG_E24204_L143	0.0225674	23.8095
9074	PoCG_E24308_L143	0.00052367	42.8571
9080	PoCG_E24315_L143	0.00046883	36.6667
9086	PoCG_E24344_L143	0.0205651	27.0833
9093	PoCG_E24353_L143	0.00707075	-27.7778
9099	PoCG_E24361_L143	0.0189312	-33.3333
9104	PoCG_E24368_L143	0.00702341	20.8333
9105	PoCG_E24371_L143	0.0007782	-25.7576
9109	PoCG_E24427_L143	0.00537464	-36.1111
9122	PoCG_E24511_L143	7.13e-10	56.0606
9130	PoCG_E24525_L143	0.0209323	30.7692
9132	PoCG_E24527_L143	0.00205493	-30.5556
9143	PoCG_E24546_L143	0.0227937	-28.2051
9154	PoCG_E24564_L143	0.00301796	19.8198
9164	PoCG_E24575_L143	0.00606892	-23.8095
9166	PoCG_E24579_L143	4.32e-06	-48.8889
9172	PoCG_E24587_L143	0.0150521	29.1667
9202	PoCG_E24698_L143	0.0342872	28.2051
9203	PoCG_E24707_L143	0.0235845	-28.5714
9230	PoCG_E24746_L143	0.0170934	33.3333
9237	PoCG_E24753_L143	0.015239	33.3333
9241	PoCG_E24757_L143	0.0435639	21.6667
9246	PoCG_E24766_L143	0.0234661	-20
9247	PoCG_E24770_L143	0.00383237	-38.8889
9256	PoCG_E24782_L143	0.0484916	-20.3704
9291	PoCG_E24836_L143	0.0474697	18.3333
9292	PoCG_E24839_L143	0.00039975	-30
9293	PoCG_E24844_L143	6.09e-06	28.3333
9317	PoCG_E24967_L143	0.0189312	-33.3333
9332	PoCG_E25286_L143	0.0253534	19.0476
9341	PoCG_E25300_L143	0.00760631	-30.5556
9355	PoCG_E25323_L143	9.5e-06	40.9091
9356	PoCG_E25326_L143	1.34e-19	64.5833
9387	PoCG_E25379_L143	0.027225	22.7273
9395	PoCG_E25396_L143	0.0141695	27.7778
9402	PoCG_E25411_L143	1.3e-05	-43.8596
9403	PoCG_E25412_L143	0.00206303	25.641
9413	PoCG_E25430_L143	0.00026649	30.7692
9419	PoCG_E25437_L143	2.19e-10	-58.7302
9436	PoCG_E25509_L143	4.74e-06	-46.6667
9443	PoCG_E25518_L143	0.038218	25
9458	PoCG_E25544_L143	0.0147804	-21.6667
9462	PoCG_E25548_L143	0.0047282	-33.3333
9476	PoCG_E25607_L143	0.00013851	-43.75
9477	PoCG_E25609_L143	3.48e-05	-43.8596
9482	PoCG_E25615_L143	1.7e-05	-40
9489	PoCG_E25631_L143	1.78e-15	40.2516
9505	PoCG_E25658_L143	0.00264104	30.303
9521	PoCG_E25716_L143	0.00105011	26.9231
9532	PoCG_E25730_L143	0.0247562	25
9535	PoCG_E25733_L143	5e-05	40
9546	PoCG_E25749_L143	0.00206925	26.6667
9559	PoCG_E25764_L143	0.00061729	29.8246
9577	PoCG_E25796_L143	0.0371369	-22.807
9581	PoCG_E25800_L143	0.00015645	-46.6667
9594	PoCG_E25852_L143	0.00650573	26.3158
9596	PoCG_E25854_L143	0.0208385	24.0741
9601	PoCG_E25859_L143	0.00044827	-40.4762
9608	PoCG_E25870_L143	0.00668297	-36.3636
9639	PoCG_E25914_L143	0.0015621	29.1667
9646	PoCG_E25922_L143	0.0291731	-27.7778
9654	PoCG_E25931_L143	0.00338523	-33.3333
9693	PoCG_E26076_L143	0.00105612	22.2222
9694	PoCG_E26077_L143	0.032389	18.0556
9713	PoCG_E26102_L143	1.41e-06	32.5397
9725	PoCG_E26117_L143	0.0438058	27.2727
9732	PoCG_E26127_L143	0.0265893	23.5294
9750	PoCG_E26173_L143	0.0342872	28.2051
9751	PoCG_E26174_L143	1.25e-05	-41.6667
9767	PoCG_E26191_L143	0.00137822	26.2626
9768	PoCG_E26192_L143	0.00049473	-39.2157
9772	PoCG_E26199_L143	0.0117024	31.1111
9774	PoCG_E26202_L143	0.00438772	27.451
9775	PoCG_E26204_L143	0.0106263	28.0702
9839	PoCG_E26306_L143	7.69e-07	-45.8333
9863	PoCG_E26339_L143	0.0204589	21.7949
9874	PoCG_E26356_L143	0.00014779	26.3889
9880	PoCG_E26366_L143	0.00505124	-33.3333
9882	PoCG_E26369_L143	0.0328862	-28.2051
9886	PoCG_E26375_L143	0.00132236	-35.1852
9904	PoCG_E26404_L143	0.00301744	-23.6559
9906	PoCG_E26407_L143	0.00120592	-26.3158
9911	PoCG_E26416_L143	0.00027955	-32.1429
9918	PoCG_E26424_L143	0.00093308	-41.0256
9945	PoCG_E26491_L143	3.34e-06	42.4242
9954	PoCG_E26502_L143	0.00048116	-37.5
9979	PoCG_E26536_L143	0.0156569	-27.451
9981	PoCG_E26538_L143	0.00128069	-42.4242
9982	PoCG_E26539_L143	0.00191634	31.3725
9983	PoCG_E26540_L143	0.0113459	-31.1111
9987	PoCG_E26546_L143	0.00496039	-39.3939
9993	PoCG_E26559_L143	0.00194119	21.5686
9995	PoCG_E26563_L143	0.00175701	30.303
10006	PoCG_E26581_L143	0.0248196	-26.6667
10007	PoCG_E26582_L143	0.0416787	26.1905
10015	PoCG_E26592_L143	0.0297194	-20.8333
10031	PoCG_E26613_L143	0.00074394	-35.7143
10032	PoCG_E26614_L143	0.0127931	-19.697
10059	PoCG_E26672_L143	0.00631527	29.6296
10064	PoCG_E26678_L143	0.00582492	-33.3333
10066	PoCG_E26712_L143	0.00149595	-41.0256
10070	PoCG_E26718_L143	0.00075184	-39.5833
10071	PoCG_E26721_L143	0.0100738	31.1111
10082	PoCG_E26736_L143	0.00108512	37.5
10088	PoCG_E26747_L143	4.63e-05	40.7407
10110	PoCG_E26997_L143	0.0248196	28.5714
10114	PoCG_E27002_L143	0.00163601	-33.3333
10118	PoCG_E27007_L143	0.0295012	30.303
10159	PoCG_E27092_L143	0.0189312	28.8889
10160	PoCG_E27093_L143	0.0038333	22.807
10179	PoCG_E27147_L143	0.00309409	31.3725
10200	PoCG_E27175_L143	1.7e-11	50.9804
10204	PoCG_E27184_L143	0.00027999	-31.1111
10207	PoCG_E27189_L143	0.0151133	-33.3333
10208	PoCG_E27193_L143	0.00184356	37.7778
10217	PoCG_E27203_L143	0.0137768	28.8889
10223	PoCG_E27213_L143	0.00199091	-26.3158
10240	PoCG_E27235_L143	0.00018986	42.2222
10241	PoCG_E27238_L143	6.49e-32	-80.8081
10242	PoCG_E27240_L143	0.00245518	25.9259
10245	PoCG_E27245_L143	0.00799283	-33.3333
10246	PoCG_E27248_L143	0.0406528	-25
10293	PoCG_E27327_L143	0.0466971	27.7778
10308	PoCG_E27345_L143	0.00011652	-47.619
10309	PoCG_E27347_L143	0.0177945	21.6667
10322	PoCG_E27370_L143	0.00031374	-31.6667
10327	PoCG_E27376_L143	0.0130904	22.7273
10331	PoCG_E27388_L143	0.00985933	25.4902
10340	PoCG_E27402_L143	0.024992	15.942
10365	PoCG_E27515_L143	0.0185449	20.5128
10370	PoCG_E27527_L143	0.00383237	-35.7143
10375	PoCG_E27533_L143	5.36e-06	40.3509
10377	PoCG_E27539_L143	0.0136793	-26.3158
10383	PoCG_E27547_L143	0.00050676	34.8485
10384	PoCG_E27550_L143	0.0248108	-30.5556
10397	PoCG_E27563_L143	0.0322333	-24.0741
10410	PoCG_E27603_L143	2.59e-05	-44.4444
10413	PoCG_E27616_L143	0.00530623	33.3333
10426	PoCG_E27941_L143	0.0341488	21.0526
10427	PoCG_E27943_L143	0.00140581	-37.5
10438	PoCG_E27962_L143	7.8e-08	45.2381
10468	PoCG_E28012_L143	0.0349966	-22.2222
10472	PoCG_E28017_L143	0.0388806	19.4444
10477	PoCG_E28027_L143	0.0277472	20.5128
10485	PoCG_E28041_L143	0.0458039	-27.7778
10487	PoCG_E28043_L143	0.00193433	-31.5789
10502	PoCG_E28088_L143	1.83e-10	-55.1282
10509	PoCG_E28098_L143	0.00387992	23.3333
10530	PoCG_E28292_L143	0.0009531	-27.7778
10541	PoCG_E28309_L143	0.00317253	-33.3333
10542	PoCG_E28311_L143	0.0488985	17.9487
10544	PoCG_E28314_L143	0.0205651	-30.7692
10550	PoCG_E28321_L143	0.0297194	27.2727
10551	PoCG_E28323_L143	0.00249256	-29.4118
10570	PoCG_E28378_L143	0.0342872	-28.2051
10590	PoCG_E28402_L143	0.00249256	-31.3725
10606	PoCG_E28425_L143	0.00748144	-28.5714
10613	PoCG_E28441_L143	0.0101495	-21.0526
10637	PoCG_E28471_L143	0.00073313	43.5897
10638	PoCG_E28472_L143	0.00234951	-33.3333
10641	PoCG_E28479_L143	0.01188	31.1111
10645	PoCG_E28485_L143	0.00021159	30.303
10648	PoCG_E28489_L143	0.0291731	24.0741
10658	PoCG_E28543_L143	0.00317798	-28
10659	PoCG_E28556_L143	0.00619406	17.8571
10664	PoCG_E28571_L143	0.0231157	22.2222
10686	PoCG_E28616_L143	0.00440314	33.3333
10690	PoCG_E28622_L143	0.00057507	-39.2157
10698	PoCG_E28632_L143	0.001051	35.5556
10707	PoCG_E28654_L143	0.00904872	30.7692
10709	PoCG_E28656_L143	3.79e-06	-46.0317
10726	PoCG_E28716_L143	7.68e-05	-37.037
10739	PoCG_E28732_L143	0.00031523	-33.3333
10745	PoCG_E28738_L143	0.0221612	-21.2121
10780	PoCG_E28793_L143	0.0391038	22.807
10782	PoCG_E28795_L143	0.0406898	23.8095
10799	PoCG_E28830_L143	0.00416863	40
10802	PoCG_E28835_L143	0.0225815	30.5556
10805	PoCG_E28838_L143	0.0106387	-29.1667
10815	PoCG_E28853_L143	6.81e-06	47.3684
10818	PoCG_E28860_L143	0.0208279	21.6667
10827	PoCG_E28872_L143	0.00804056	-26.9841
10828	PoCG_E28873_L143	0.0498555	19.0476
10833	PoCG_E28879_L143	0.0115588	-18.2796
10844	PoCG_E28896_L143	1.52e-06	-47.619
10867	PoCG_E29014_L143	0.0219181	28.5714
10870	PoCG_E29018_L143	0.0495161	22.2222
10889	PoCG_E29043_L143	0.0156802	-33.3333
10928	PoCG_E29101_L143	0.043509	23.3333
10931	PoCG_E29104_L143	0.00025727	-37.037
10938	PoCG_E29118_L143	0.00018986	-42.2222
10953	PoCG_E29155_L143	0.00277086	35.4167
10954	PoCG_E29157_L143	0.0466971	-26.6667
10983	PoCG_E29196_L143	0.00688285	26.087
10986	PoCG_E29203_L143	0.0494869	-13.4921
10993	PoCG_E29214_L143	0.0001923	29.3333
11006	PoCG_E29234_L143	0.00040309	-37.2549
11007	PoCG_E29235_L143	0.0011869	-35.4167
11017	PoCG_E29252_L143	1.43e-06	-52.0833
11021	PoCG_E29257_L143	0.0248079	-23.3333
11044	PoCG_E29285_L143	0.00380033	28.7879
11076	PoCG_E29337_L143	0.00107731	28.7356
11115	PoCG_E29430_L143	0.00347903	26.6667
11121	PoCG_E29437_L143	0.0064254	33.3333
11131	PoCG_E29455_L143	0.00024636	-33.3333
11135	PoCG_E29459_L143	0.0387166	21.2121
11158	PoCG_E29498_L143	0.0105141	27.451
11163	PoCG_E29520_L143	0.00208814	-41.6667
11164	PoCG_E29521_L143	0.00057514	35.2941
11196	PoCG_E29572_L143	1.32e-06	42.3077
11243	PoCG_E29654_L143	0.00143458	23.1884
11268	PoCG_E29846_L143	0.00062831	-35.1852
11274	PoCG_E29857_L143	0.00773769	15.873
11277	PoCG_E29862_L143	0.00025793	-35.2941
11303	PoCG_E29950_L143	0.00122636	33.3333
11308	PoCG_E29956_L143	0.00011652	-47.619
11320	PoCG_E29972_L143	0.00426399	-39.3939
11333	PoCG_E29996_L143	0.0384654	24.2424
11341	PoCG_E30005_L143	0.0204462	-19.0476
11353	PoCG_E30096_L143	0.00415468	26.9841
11362	PoCG_E30106_L143	0.0008408	25.7143
11376	PoCG_E30127_L143	3.97e-05	43.75
11377	PoCG_E30132_L143	1.52e-05	-34.9206
11380	PoCG_E30135_L143	0.0297194	-22.807
11384	PoCG_E30141_L143	0.0171534	-26.1905
11396	PoCG_E30153_L143	3.71e-06	55.5556
11408	PoCG_E30171_L143	0.0012196	37.5
11409	PoCG_E30173_L143	0.00192725	-41.6667
11410	PoCG_E30175_L143	4.27e-07	-41.1111
11414	PoCG_E30180_L143	0.00309409	-31.3725
11425	PoCG_E30195_L143	2e-05	40.2778
11429	PoCG_E30200_L143	0.0317859	-20
11457	PoCG_E30244_L143	0.0259727	-28.2051
11484	PoCG_E30349_L143	0.0333423	20
11491	PoCG_E30357_L143	0.0267127	-19.0476
11495	PoCG_E30367_L143	0.00581497	-36.6667
11496	PoCG_E30369_L143	0.0247397	-27.0833
11520	PoCG_E30477_L143	0.00013721	-50
11530	PoCG_E30493_L143	0.0252606	-23.0769
11534	PoCG_E30499_L143	0.0209347	33.3333
11559	PoCG_E30533_L143	0.00814547	-26.6667
11560	PoCG_E30534_L143	0.00034204	-43.5897
11579	PoCG_E30559_L143	0.00024636	-45.2381
11582	PoCG_E30562_L143	0.00634209	21.6667
11588	PoCG_E30570_L143	2.38e-05	-38.4615
11593	PoCG_E30576_L143	0.0003845	34.7826
11597	PoCG_E30582_L143	8.08e-05	-43.1373
11601	PoCG_E30588_L143	0.00495773	-28.3333
11609	PoCG_E30598_L143	0.00618703	23.6111
11617	PoCG_E30610_L143	1.17e-07	50
11627	PoCG_E30630_L143	6.54e-05	-24.1667
11657	PoCG_E30678_L143	0.0245336	-16.6667
11660	PoCG_E30682_L143	0.00381091	33.3333
11661	PoCG_E30683_L143	1.66e-10	46.8468
11692	PoCG_E30729_L143	1.66e-07	44.9275
11715	PoCG_E31094_L143	0.0248108	30.5556
11720	PoCG_E31103_L143	0.00242172	-33.3333
11738	PoCG_E31128_L143	0.000119	43.75
11776	PoCG_E31176_L143	7.44e-05	29.2929
11787	PoCG_E31237_L143	0.0221139	25.9259
11791	PoCG_E31244_L143	0.0111583	29.4118
11815	PoCG_E31279_L143	3.98e-05	-48.8889
11817	PoCG_E31283_L143	0.00904872	-30.7692
11823	PoCG_E31296_L143	0.020071	-28.5714
11842	PoCG_E31331_L143	0.0489454	30
11863	PoCG_E31385_L143	0.0185449	27.451
11869	PoCG_E31394_L143	0.00194682	26.087
11871	PoCG_E31396_L143	8.75e-05	35
11877	PoCG_E31457_L143	0.034104	-24.0741
11878	PoCG_E31458_L143	9.14e-10	49.3333
11913	PoCG_E31581_L143	0.00014704	-31.1828
11920	PoCG_E31591_L143	0.00163601	-28.8889
11928	PoCG_E31604_L143	0.0025324	28.3333
11951	PoCG_E31650_L143	1.36e-06	-53.3333
11963	PoCG_E31748_L143	0.00077371	35
11989	PoCG_E31782_L143	0.00013155	36.1111
12009	PoCG_E31813_L143	0.0266225	-21.6667
12024	PoCG_E31842_L143	0.0259727	-30.303
12030	PoCG_E31850_L143	0.00170876	27.1605
12043	PoCG_E31865_L143	0.0205651	30.7692
12045	PoCG_E31868_L143	0.00022159	-33.3333
12071	PoCG_E31905_L143	7.06e-05	-48.7179
12072	PoCG_E31907_L143	0.0113418	23.3333
12082	PoCG_E31923_L143	0.0146756	25.4902
12100	PoCG_E31965_L143	0.0053066	28.5714
12103	PoCG_E31971_L143	0.00406737	-33.3333
12111	PoCG_E31986_L143	0.00312591	28.3333
12124	PoCG_E32005_L143	0.00017522	48.4848
12142	PoCG_E32026_L143	0.0495161	-27.2727
12144	PoCG_E32029_L143	0.0192574	21.7391
12145	PoCG_E32031_L143	7.79e-09	-47.8261
12180	PoCG_E32084_L143	0.0110945	-33.3333
12186	PoCG_E32090_L143	0.00440314	33.3333
12193	PoCG_E32101_L143	4.85e-05	21.4286
12220	PoCG_E32204_L143	9.73e-05	-33.3333
12237	PoCG_E32270_L143	0.00381776	28.5714
12271	PoCG_E32319_L143	4.23e-07	40.9091
12282	PoCG_E32334_L143	1.01e-05	36.8421
12296	PoCG_E32394_L143	3.82e-05	-39.3939
12305	PoCG_E32406_L143	0.00899194	-29.4118
12327	PoCG_E32436_L143	0.00034204	-43.5897
12347	PoCG_E32464_L143	0.041216	-21.5686
12348	PoCG_E32465_L143	0.00012636	-44.4444
12383	PoCG_E32536_L143	0.0452956	-24.4444
12388	PoCG_E32544_L143	0.0140283	-24.6377
12398	PoCG_E32758_L143	0.0034666	35.5556
12401	PoCG_E32899_L143	0.019728	24.5614
12423	PoCG_E32929_L143	7.82e-07	41.2698
12434	PoCG_E32944_L143	1.05e-05	-44.4444
12441	PoCG_E32955_L143	0.00198204	35.2941
12453	PoCG_E33068_L143	0.01188	33.3333
12465	PoCG_E33148_L143	1.49e-08	43.4343
12476	PoCG_E33169_L143	8.66e-07	36.7816
12477	PoCG_E33172_L143	0.0128549	15.2778
12481	PoCG_E33181_L143	5.77e-09	41.1765
12494	PoCG_E33233_L143	0.0136181	-30.7692
12550	PoCG_E33323_L143	0.0345839	-24.0741
12558	PoCG_E33335_L143	0.0002674	36.5079
12569	PoCG_E33350_L143	0.00104915	40.4762
12579	PoCG_E33367_L143	0.0111418	26.6667
12588	PoCG_E33379_L143	0.0355827	23.5294
12614	PoCG_E33411_L143	0.00757074	25.4902
12618	PoCG_E33416_L143	6.16e-07	46.3768
12619	PoCG_E33418_L143	0.00896852	-31.25
12620	PoCG_E33419_L143	0.00151237	25
12622	PoCG_E33422_L143	0.00205493	-36.3636
12628	PoCG_E33436_L143	0.0009531	-27.7778
12630	PoCG_E33440_L143	0.0011869	-38.0952
12664	PoCG_E33495_L143	0.0259688	22.7273
12681	PoCG_E33550_L143	0.00054457	31.746
12688	PoCG_E33559_L143	6.25e-05	-36.5079
12693	PoCG_E33569_L143	0.00056884	-43.5897
12708	PoCG_E33585_L143	0.0172503	-30.5556
12711	PoCG_E33590_L143	0.0399229	-22.807
12732	PoCG_E33616_L143	0.0168257	22.807
12749	PoCG_E33637_L143	0.0433783	-30
12756	PoCG_E33647_L143	0.00370823	35.5556
12759	PoCG_E33651_L143	0.0189312	33.3333
12807	PoCG_E33728_L143	0.0483617	-16
12808	PoCG_E33729_L143	0.0258765	28.5714
12819	PoCG_E33748_L143	7.51e-05	-50
12826	PoCG_E33759_L143	0.0248196	18.1818
12836	PoCG_E33777_L143	1.02e-11	56.7901
12839	PoCG_E33781_L143	0.00362255	35.5556
12840	PoCG_E33783_L143	0.0263334	-28.5714
12845	PoCG_E33793_L143	0.0225815	-30.5556
12865	PoCG_E33822_L143	0.00417105	-25
12872	PoCG_E33839_L143	0.0344462	18.1818
12874	PoCG_E33842_L143	0.0295012	-30.303
12877	PoCG_E33845_L143	5.85e-05	45.098
12906	PoCG_E34022_L143	0.00222579	35.5556
12982	PoCG_E34167_L143	2.3e-11	57.1429
12985	PoCG_E34173_L143	0.0354173	22.2222
12992	PoCG_E34182_L143	0.00110755	29.4872
12994	PoCG_E34184_L143	0.0324743	-14.8148
13004	PoCG_E34203_L143	0.0423912	-25.641
13018	PoCG_E34219_L143	0.00532038	-40
13019	PoCG_E35167_L143	0.0081825	-31.1111
13020	PoCG_E35168_L143	0.00083676	29.4872
13021	PoCG_E35169_L143	0.00028637	-29.7619
13034	PoCG_E35185_L143	0.0202448	33.3333
13039	PoCG_E35193_L143	0.00067646	28.9855
13041	PoCG_E35195_L143	0.00064228	29.4872
13043	PoCG_E35197_L143	0.00100736	-29.6296
13081	PoCG_E35349_L143	0.00140657	-38.4615
13113	PoCG_E35424_L143	0.0064408	31.3725
13120	PoCG_E35432_L143	0.0325957	30.303
13131	PoCG_E35447_L143	0.0244153	23.3333
13132	PoCG_E35448_L143	0.00117416	35.0877
13136	PoCG_E35468_L143	0.0423912	21.6667
13152	PoCG_E35582_L143	9.55e-05	46.6667
13153	PoCG_E35583_L143	0.0324024	25
13182	PoCG_E35626_L143	1.02e-14	-62.069
13188	PoCG_E35646_L143	0.0155807	17.1717
13207	PoCG_E35705_L143	0.0295012	-30.303
13216	PoCG_E35715_L143	0.0362404	-21.5686
13220	PoCG_E35719_L143	0.0130046	-26.1905
13228	PoCG_E35731_L143	0.00760631	30.5556
13240	PoCG_E35809_L143	0.0162524	23.0769
13242	PoCG_E35811_L143	2.15e-07	44.4444
13253	PoCG_E35828_L143	8.75e-05	-27.7778
13255	PoCG_E35833_L143	0.00647659	23.1884
13268	PoCG_E35852_L143	0.00019608	26.9841
13272	PoCG_E35860_L143	3.48e-05	-48.8889
13276	PoCG_E35864_L143	1.54e-06	39.0805
13279	PoCG_E35868_L143	0.0259727	30.303
13301	PoCG_E35896_L143	0.015509	-25.3968
13305	PoCG_E35900_L143	3.9e-05	-45.2381
13330	PoCG_E35950_L143	0.001309	26.6667
13337	PoCG_E35959_L143	0.019491	28.2051
13340	PoCG_E35963_L143	8.7e-06	-36.3636
13348	PoCG_E35975_L143	0.0107864	31.1111
13349	PoCG_E35977_L143	0.0121736	20.5128
13351	PoCG_E35980_L143	0.0489454	30
13369	PoCG_E36007_L143	0.0008086	-41.6667
13376	PoCG_E36020_L143	0.00606892	-35.8974
13430	PoCG_E36216_L143	2.52e-06	46.0317
13447	PoCG_E36249_L143	0.00063314	37.5
13460	PoCG_E36266_L143	0.0005618	39.2157
13464	PoCG_E36271_L143	0.00808954	28.3333
13484	PoCG_E36356_L143	0.0102957	-27.7778
13498	PoCG_E36375_L143	1.56e-07	47.8261
13499	PoCG_E36377_L143	0.00017441	38.5965
13521	PoCG_E36439_L143	5.85e-05	-37.5
13522	PoCG_E36440_L143	0.0390821	18.1818
13526	PoCG_E36446_L143	0.00090307	-40
13552	PoCG_E36515_L143	0.00092529	-35.1852
13559	PoCG_E36523_L143	0.0466971	27.7778
13564	PoCG_E36531_L143	0.0247253	24.5614
13570	PoCG_E36539_L143	0.00727182	36.1111
13595	PoCG_E36578_L143	0.0131397	-33.3333
13617	PoCG_E36614_L143	0.00426399	35.7143
13631	PoCG_E36635_L143	0.00899194	29.4118
13643	PoCG_E36655_L143	0.00047634	-23.0159
13658	PoCG_E36672_L143	0.0195014	22.7273
13660	PoCG_E36675_L143	0.00034171	31.8182
13661	PoCG_E36680_L143	6.01e-05	-41.6667
13676	PoCG_E36705_L143	6.98e-06	36.7816
13709	PoCG_E36758_L143	0.00249256	-26.1905
13740	PoCG_E36804_L143	7.23e-05	-40.3509
13756	PoCG_E36831_L143	0.0137185	-27.7778
13760	PoCG_E36838_L143	2.11e-06	-54.7619
13766	PoCG_E36845_L143	0.0325957	-30.303
13782	PoCG_E36885_L143	0.00505124	33.3333
13798	PoCG_E36909_L143	0.00101695	-29.6296
13815	PoCG_E36933_L143	0.00124183	-40.4762
13821	PoCG_E36940_L143	1.22e-05	-45
13824	PoCG_E36943_L143	0.00058271	-30
13831	PoCG_E36952_L143	0.0299064	19.7531
13840	PoCG_E36965_L143	0.0154678	23.3333
13862	PoCG_E37003_L143	0.0223788	26.6667
13886	PoCG_E37041_L143	0.00020753	37.2549
13911	PoCG_E37077_L143	0.0227937	-28.2051
13928	PoCG_E37106_L143	0.00211173	-42.4242
13930	PoCG_E37108_L143	0.00305259	22.2222
13932	PoCG_E37110_L143	0.0227937	28.2051
13935	PoCG_E37114_L143	0.0076416	25.7576
13938	PoCG_E37117_L143	0.01437	-33.3333
13971	PoCG_E37168_L143	0.0147804	22.7273
13975	PoCG_E37175_L143	0.00260616	-35.4167
13995	PoCG_E37216_L143	0.00063314	37.5
14021	PoCG_E37252_L143	0.00155253	30.5556
14023	PoCG_E37257_L143	0.00060839	-42.8571
14026	PoCG_E37261_L143	8.71e-05	-40.7407
14031	PoCG_E37269_L143	0.0156802	-33.3333
14059	PoCG_E37311_L143	6.94e-08	-58.3333
14077	PoCG_E37336_L143	0.00200796	-31.746
14084	PoCG_E37346_L143	0.0342872	-28.2051
14103	PoCG_E37370_L143	1.05e-05	38.4615
14115	PoCG_E37392_L143	0.0155474	-20.9877
14117	PoCG_E37396_L143	0.0007782	-35.1852
14119	PoCG_E37400_L143	0.0205651	30.7692
14121	PoCG_E37404_L143	7.26e-06	37.5
14125	PoCG_E37414_L143	0.00707306	-31.1111
14137	PoCG_E37430_L143	0.00269001	35.8974
14153	PoCG_E37454_L143	3.38e-07	-42.8571
14155	PoCG_E37456_L143	2.64e-10	-56.9444
14168	PoCG_E37476_L143	0.0294365	-21.6667
14170	PoCG_E37479_L143	0.00016228	41.6667
14176	PoCG_E37488_L143	3e-05	-34.7826
14179	PoCG_E37491_L143	0.0168712	26.3158
14180	PoCG_E37492_L143	0.00814962	-36.6667
14193	PoCG_E37511_L143	0.0355595	24.4444
14218	PoCG_E37774_L143	0.00278022	-29.8246
14220	PoCG_E37777_L143	0.00289299	-40
14221	PoCG_E37778_L143	0.0489454	30
14292	PoCG_E37959_L143	0.00039938	19.2982
14300	PoCG_E37975_L143	1.19e-05	51.2821
14309	PoCG_E37988_L143	0.0196208	19.3548
14317	PoCG_E38000_L143	1.04e-08	-62.5
14319	PoCG_E38005_L143	0.0121548	-23.8095
14332	PoCG_E38025_L143	0.0465398	22.9167
14338	PoCG_E38031_L143	0.00110803	-41.6667
14340	PoCG_E38034_L143	0.0101086	28.0702
14397	PoCG_E38160_L143	0.00091555	36.3636
14405	PoCG_E38170_L143	0.00045583	33.3333
14412	PoCG_E38180_L143	5.06e-08	28.2051
14439	PoCG_E38219_L143	0.00341522	-28.9855
14453	PoCG_E38241_L143	4.31e-05	-30.2083
14454	PoCG_E38243_L143	0.00814962	-36.6667
14464	PoCG_E38262_L143	0.00013721	-50
14487	PoCG_E38300_L143	0.018504	-24.4444
14517	PoCG_E38389_L143	0.00053355	-20
14519	PoCG_E38392_L143	0.00638379	-28.0702
14534	PoCG_E38416_L143	0.0121427	36.6667
14536	PoCG_E38418_L143	0.0416407	22.2222
14544	PoCG_E38431_L143	0.0246156	-21.2121
14554	PoCG_E38445_L143	1.39e-05	-32.3232
14558	PoCG_E38451_L143	0.038218	25
14560	PoCG_E38456_L143	0.00269001	-35.8974
14582	PoCG_E38484_L143	0.00139859	37.7778
14599	PoCG_E38522_L143	0.0262925	19.4444
14600	PoCG_E38524_L143	5.97e-09	-59.2593
14601	PoCG_E38525_L143	4.42e-06	-43.9394
14604	PoCG_E38531_L143	0.0495161	-27.2727
14619	PoCG_E38556_L143	0.00011461	36.3636
14625	PoCG_E38563_L143	7.62e-05	42.1053
14639	PoCG_E38582_L143	0.00040309	26.6667
14660	PoCG_E38611_L143	0.0011869	-38.0952
14664	PoCG_E38615_L143	0.00145456	27.7778
14669	PoCG_E38621_L143	0.00275801	-26.6667
14670	PoCG_E38623_L143	0.0003558	-30.5556
14695	PoCG_E38656_L143	4.47e-06	-43.0556
14705	PoCG_E38672_L143	0.0433783	-30
14721	PoCG_E38692_L143	1.29e-07	48.6111
14737	PoCG_E38717_L143	0.0248196	26.6667
14738	PoCG_E38719_L143	0.00058346	-33.3333
14741	PoCG_E38724_L143	0.0272209	-30.5556
14743	PoCG_E38726_L143	0.0221139	33.3333
14782	PoCG_E38795_L143	0.0229156	-24.4444
14787	PoCG_E38801_L143	0.00063314	37.2549
14797	PoCG_E38818_L143	0.0259727	24.5614
14820	PoCG_E38860_L143	2.14e-08	-46.9136
14836	PoCG_E38882_L143	0.00036514	-41.6667
14844	PoCG_E38910_L143	0.00829906	28.2051
14845	PoCG_E38911_L143	0.00211807	22.5225
14850	PoCG_E38919_L143	0.0189312	33.3333
14866	PoCG_E38972_L143	0.00036514	-41.6667
14870	PoCG_E38978_L143	0.0221139	-33.3333
14888	PoCG_E39013_L143	0.00026263	38.8889
14905	PoCG_E39036_L143	0.0291731	-27.7778
14919	PoCG_E39056_L143	8.75e-05	34.6667
14926	PoCG_E39064_L143	0.00229574	-22.2222
14934	PoCG_E39077_L143	0.00030294	46.1538
14937	PoCG_E39081_L143	0.0304672	20.5128
14944	PoCG_E39092_L143	0.00163601	33.3333
14964	PoCG_E39122_L143	2.57e-05	37.3333
14981	PoCG_E39142_L143	0.0375683	-19.0476
14987	PoCG_E39149_L143	1.11e-08	-60.7843
14991	PoCG_E39157_L143	8.33e-08	35.9649
15000	PoCG_E39192_L143	0.0399897	-20
15004	PoCG_E39214_L143	2.89e-06	-42.6667
15007	PoCG_E39219_L143	5.13e-05	38.3333
15013	PoCG_E39230_L143	0.0141695	-27.7778
15023	PoCG_E39244_L143	0.00181907	18.5185
15036	PoCG_E39262_L143	0.0470787	-27.7778
15061	PoCG_E39369_L143	0.00609785	25.7576
15062	PoCG_E39370_L143	0.0136181	-30.7692
15063	PoCG_E39371_L143	0.00013103	37.2549
15067	PoCG_E39376_L143	0.0489454	-30
15068	PoCG_E39377_L143	0.0103087	-26.3158
15094	PoCG_E39428_L143	0.00145538	-33.3333
15107	PoCG_E39447_L143	0.0102957	-36.6667
15116	PoCG_E39461_L143	0.0368524	21.6667
15121	PoCG_E39468_L143	0.00084744	-31.6667
15130	PoCG_E39481_L143	0.0113756	-29.4118
15136	PoCG_E39488_L143	0.00039572	16.9697
15140	PoCG_E39498_L143	0.00037348	-47.2222
15147	PoCG_E39510_L143	0.0102957	36.6667
15169	PoCG_E39568_L143	6.09e-17	59.4595
15171	PoCG_E39571_L143	0.0310842	-21.5686
15193	PoCG_E39602_L143	0.0172635	30.7692
15200	PoCG_E39613_L143	0.038218	-25
15210	PoCG_E39749_L143	4.59e-08	-56.1404
15229	PoCG_E39815_L143	0.0295012	18.1818
15230	PoCG_E39816_L143	0.00622241	-26.9841
15239	PoCG_E39827_L143	0.00063314	37.2549
15247	PoCG_E39838_L143	2.27e-06	-48.3333
15255	PoCG_E39851_L143	1.78e-07	-50.7937
15266	PoCG_E39869_L143	0.0437996	27.7778
15295	PoCG_E39919_L143	0.0008909	35
15297	PoCG_E39922_L143	0.00670547	-30
15330	PoCG_E39968_L143	0.0357802	-26.6667
15354	PoCG_E40002_L143	0.00373198	28.3333
15360	PoCG_E40011_L143	0.0111874	-22.807
15367	PoCG_E40102_L143	0.00029125	31.1111
15369	PoCG_E40104_L143	0.0423912	18.5185
15381	PoCG_E40122_L143	0.00010855	-38.0952
15398	PoCG_E40164_L143	0.0108877	-33.3333
15425	PoCG_E40396_L143	0.00015645	-46.6667
15453	PoCG_E40437_L143	0.00246279	-42.4242
15468	PoCG_E40454_L143	8.07e-05	-39.6825
15477	PoCG_E40465_L143	0.0377125	27.7778
15483	PoCG_E40474_L143	0.00383237	-38.8889
15487	PoCG_E40480_L143	0.0406528	25
15492	PoCG_E40487_L143	0.00049544	-39.5833
15500	PoCG_E40498_L143	0.0131494	18.0952
15501	PoCG_E40500_L143	0.0105713	30.9524
15505	PoCG_E40504_L143	3.01e-09	-55.5556
15510	PoCG_E40509_L143	0.00494199	-35.7143
15532	PoCG_E40551_L143	0.0070933	23.6111
15538	PoCG_E40560_L143	6.77e-05	27.957
15542	PoCG_E40616_L143	0.0138893	24.4444
15548	PoCG_E40630_L143	0.0124886	-24.5614
15561	PoCG_E40644_L143	0.00455236	-30.5556
15574	PoCG_E40662_L143	6.58e-05	40.7407
15587	PoCG_E40682_L143	1.06e-05	-34.7222
15590	PoCG_E40687_L143	0.0248196	-33.3333
15630	PoCG_E40748_L143	0.0011869	35.4167
15632	PoCG_E40750_L143	0.00035502	-35.1852
15636	PoCG_E40779_L143	0.0170934	-33.3333
15640	PoCG_E40783_L143	0.0170934	-26.3158
15654	PoCG_E40807_L143	8.01e-12	-62.963
15656	PoCG_E40809_L143	0.00617824	28.5714
15665	PoCG_E40821_L143	0.00153499	-31.25
15667	PoCG_E40825_L143	0.0237918	23.8095
15671	PoCG_E40832_L143	0.0156802	33.3333
15674	PoCG_E40861_L143	0.0190217	25.9259
15679	PoCG_E40876_L143	0.0136913	27.7778
15704	PoCG_E40914_L143	0.00017522	-48.4848
15707	PoCG_E40918_L143	0.0205651	21.5686
15721	PoCG_E40935_L143	0.00084775	37.037
15742	PoCG_E40964_L143	0.0111874	-22.807
15748	PoCG_E40972_L143	0.0222913	19.2982
15763	PoCG_E40988_L143	0.0146756	20.8333
15788	PoCG_E41023_L143	0.00756893	-23.8095
15794	PoCG_E41031_L143	1.64e-05	-42.4242
15798	PoCG_E41038_L143	0.00125243	-35.8974
15799	PoCG_E41039_L143	0.00204791	38.0952
15816	PoCG_E41082_L143	0.0145727	-26.3158
15885	PoCG_E41183_L143	0.00965622	22.7273
15887	PoCG_E41185_L143	0.00563888	27.5362
15918	PoCG_E41236_L143	0.00321684	27.0833
15928	PoCG_E41250_L143	0.00747979	22.2222
15937	PoCG_E41260_L143	0.0259727	30.303
15965	PoCG_E41345_L143	2.22e-05	-38.5965
15974	PoCG_E41356_L143	0.0160627	19.5402
15977	PoCG_E41362_L143	0.00943807	-36.3636
16012	PoCG_E41415_L143	0.00799283	-33.3333
16027	PoCG_E41443_L143	0.00565144	-25
16043	PoCG_E41468_L143	0.0209323	-30.7692
16052	PoCG_E41479_L143	6.83e-05	35.2941
16085	PoCG_E41541_L143	1.8e-10	54.321
16087	PoCG_E41543_L143	0.00015989	-50
16113	PoCG_E41591_L143	0.0301223	-26.6667
16114	PoCG_E41592_L143	0.0265056	-28.5714
16115	PoCG_E41593_L143	2.08e-08	-53.7037
16117	PoCG_E41597_L143	0.0105414	21.5686
16118	PoCG_E41598_L143	0.00048706	-28.5714
16127	PoCG_E41614_L143	0.00370895	-31.3725
16142	PoCG_E41638_L143	0.00067051	33.3333
16147	PoCG_E41644_L143	0.0100576	-33.3333
16166	PoCG_E41683_L143	0.0423912	25.641
16192	PoCG_E41718_L143	1.16e-12	-58.3333
16196	PoCG_E41725_L143	0.00757074	25.4902
16206	PoCG_E41737_L143	0.01437	18.5185
16216	PoCG_E41748_L143	0.0107288	24.2424
16249	PoCG_E41796_L143	0.0322333	-22.2222
16254	PoCG_E41805_L143	1.65e-05	42.4242
16261	PoCG_E41817_L143	4.23e-07	-50
16271	PoCG_E41828_L143	0.00052367	42.8571
16276	PoCG_E41835_L143	0.00018986	-42.2222
16278	PoCG_E41839_L143	0.0221139	27.2727
16280	PoCG_E41841_L143	0.00208814	-41.6667
16282	PoCG_E41844_L143	0.0399897	26.1905
16284	PoCG_E41846_L143	0.032244	-26.6667
16293	PoCG_E41861_L143	0.00182184	26.6667
16296	PoCG_E41864_L143	0.00982037	-25.9259
16316	PoCG_E41891_L143	0.00417105	-30.9524
16319	PoCG_E41896_L143	2.45e-05	34.6667
16320	PoCG_E41897_L143	0.0102957	-27.7778
16335	PoCG_E41919_L143	0.00173376	-40
16346	PoCG_E41937_L143	0.00037348	-47.2222
16377	PoCG_E41976_L143	0.0277472	30.5556
16382	PoCG_E41983_L143	8.48e-05	-42.8571
16384	PoCG_E41985_L143	0.0263334	-28.5714
16399	PoCG_E42012_L143	0.00086152	35
16406	PoCG_E42020_L143	0.0096535	24
16411	PoCG_E42025_L143	0.0277472	-30.5556
16416	PoCG_E42032_L143	0.0149004	10.8974
16423	PoCG_E42047_L143	4.27e-06	28.5714
16424	PoCG_E42048_L143	0.00021251	34.9206
16435	PoCG_E42077_L143	0.00147157	-35.4167
16436	PoCG_E42078_L143	1.21e-07	-46.9697
16448	PoCG_E42099_L143	9.88e-06	56.6667
16453	PoCG_E42106_L143	8.58e-05	-31.5789
16456	PoCG_E42130_L143	4.23e-07	-50
16476	PoCG_E42164_L143	0.0118531	17.9487
16489	PoCG_E42179_L143	0.00260515	19.8198
16499	PoCG_E42195_L143	0.00171918	-42.4242
16550	PoCG_E42289_L143	7.1e-12	66.6667
16553	PoCG_E42293_L143	0.00055638	-36.8421
16565	PoCG_E42316_L143	0.019491	28.2051
16569	PoCG_E42323_L143	0.00016344	-40.3509
16573	PoCG_E42332_L143	1.36e-05	-48.7179
16575	PoCG_E42336_L143	4.29e-05	-35.4167
16582	PoCG_E42344_L143	0.0105552	23.0769
16598	PoCG_E42366_L143	0.0165781	22.6667
16627	PoCG_E42404_L143	0.0301223	-26.6667
16644	PoCG_E42433_L143	0.0498555	25.641
16645	PoCG_E42434_L143	0.00260142	-43.3333
16653	PoCG_E42444_L143	0.0230434	25.4902
16658	PoCG_E42449_L143	0.0158487	22.6667
16668	PoCG_E42460_L143	0.043509	23.3333
16680	PoCG_E42476_L143	2.89e-07	-58.9744
16702	PoCG_E42510_L143	0.0225815	-30.5556
16723	PoCG_E42538_L143	0.00329891	26.9231
16724	PoCG_E42539_L143	0.0438058	-27.2727
16738	PoCG_E42556_L143	0.00362205	30.1587
16750	PoCG_E42608_L143	0.00090307	-40
16756	PoCG_E42618_L143	2.29e-05	47.0588
16768	PoCG_E42651_L143	3.66e-05	38.8889
16769	PoCG_E42652_L143	0.00362255	35.5556
16770	PoCG_E42653_L143	0.00013671	37.8788
16779	PoCG_E42663_L143	5.87e-06	-54.5455
16781	PoCG_E42669_L143	0.00280057	38.8889
16791	PoCG_E42684_L143	0.00155674	-35.2941
16800	PoCG_E42696_L143	0.0168712	-26.3158
16820	PoCG_E42724_L143	0.0221139	-33.3333
16823	PoCG_E42727_L143	0.00291649	28.5714
16827	PoCG_E42731_L143	3.97e-05	-51.5152
16831	PoCG_E42737_L143	7.49e-05	36.2319
16833	PoCG_E42741_L143	1.77e-05	36
16851	PoCG_E42766_L143	4e-12	41.4414
16875	PoCG_E42877_L143	0.0212174	26.1905
16885	PoCG_E42891_L143	0.0295012	30.303
16898	PoCG_E42909_L143	0.0466971	-26.6667
16906	PoCG_E42958_L143	0.00482279	-29.8246
16925	PoCG_E42985_L143	0.0423912	25.641
16957	PoCG_E43033_L143	0.00182302	28.3951
16958	PoCG_E43035_L143	0.00013793	21.4286
16960	PoCG_E43040_L143	1.46e-06	42.8571
16964	PoCG_E43046_L143	0.00155253	-35.1852
16975	PoCG_E43058_L143	0.0177945	-21.6667
16984	PoCG_E43074_L143	8.32e-05	40
16991	PoCG_E43085_L143	0.0202448	33.3333
16999	PoCG_E43095_L143	8.38e-07	41.6667
17027	PoCG_E43136_L143	0.0330909	-16.1616
17033	PoCG_E43144_L143	0.0198484	23.5294
17051	PoCG_E43170_L143	0.0198484	23.5294
17055	PoCG_E43176_L143	3.82e-05	-35.8974
17073	PoCG_E43217_L143	0.0168712	26.3158
17078	PoCG_E43224_L143	0.0358731	-20
17081	PoCG_E43316_L143	0.0105141	27.451
17108	PoCG_E43402_L143	0.00059173	-36.8421
17127	PoCG_E43428_L143	0.00438772	-27.451
17130	PoCG_E43431_L143	0.00034171	31.8182
17137	PoCG_E43440_L143	0.00106688	24.4444
17152	PoCG_E43510_L143	0.0200046	-28.8889
17178	PoCG_E43569_L143	0.0465398	22.9167
17185	PoCG_E43581_L143	0.00177861	-38.0952
17227	PoCG_E43641_L143	0.0258765	-28.5714
17228	PoCG_E43643_L143	0.0108489	-30.5556
17235	PoCG_E43652_L143	0.00140581	37.5
17261	PoCG_E43715_L143	0.00896852	-33.3333
17262	PoCG_E43720_L143	0.0179454	-21.0526
17276	PoCG_E43741_L143	0.00016922	-43.75
17287	PoCG_E43772_L143	0.0272209	24.4444
17303	PoCG_E43809_L143	0.0448267	20.2899
17309	PoCG_E43816_L143	0.0221139	-27.2727
17316	PoCG_E43825_L143	0.0242824	-21.3333
17323	PoCG_E43836_L143	0.00750617	24.6377
17333	PoCG_E43848_L143	0.00455245	-30.7692
17340	PoCG_E43859_L143	0.00068441	-27.0833
17346	PoCG_E43869_L143	3.87e-20	-76
17376	PoCG_E43915_L143	0.0029561	-30
17379	PoCG_E43920_L143	0.00467802	-16.6667
17386	PoCG_E43928_L143	0.0435458	23.0769
17410	PoCG_E44033_L143	0.000586	-38.8889
17431	PoCG_E44061_L143	0.00955119	20
17437	PoCG_E44076_L143	0.00700637	-31.25
17441	PoCG_E44082_L143	5.77e-09	38.4615
17443	PoCG_E44085_L143	1.42e-08	47.619
17460	PoCG_E44156_L143	0.0189312	-33.3333
17461	PoCG_E44159_L143	0.0172982	27.0833
17475	PoCG_E44175_L143	0.00626672	33.3333
17487	PoCG_E44194_L143	0.0365814	-30.303
17513	PoCG_E44228_L143	0.0355595	17.3913
17518	PoCG_E44234_L143	0.00965622	-22.7273
17522	PoCG_E44240_L143	9.13e-05	39.6825
17534	PoCG_E44257_L143	7.23e-05	36.3636
17536	PoCG_E44260_L143	4.23e-06	46.6667
17538	PoCG_E44264_L143	0.00015454	32.1429
17542	PoCG_E44268_L143	4.85e-05	33.3333
17554	PoCG_E44283_L143	0.0189312	-33.3333
17564	PoCG_E44300_L143	0.00023868	43.5897
17568	PoCG_E44305_L143	0.0387484	-21.6667
17593	PoCG_E44335_L143	0.00868665	-25
17597	PoCG_E44340_L143	0.00608429	33.3333
17631	PoCG_E44391_L143	0.0209347	-33.3333
17634	PoCG_E44397_L143	0.00032393	39.5833
17637	PoCG_E44401_L143	0.00082159	-45.4545
17671	PoCG_E44454_L143	4.77e-06	40.9091
17680	PoCG_E44468_L143	6.04e-07	40.2778
17685	PoCG_E44478_L143	5.02e-05	30.9524
17696	PoCG_E44493_L143	0.00032871	-39.2157
17700	PoCG_E44500_L143	0.00883678	25.3968
17705	PoCG_E44505_L143	0.00134774	-41.0256
17708	PoCG_E44508_L143	0.0427598	-26.1905
17709	PoCG_E44509_L143	0.00010821	-47.2222
17716	PoCG_E44518_L143	0.0460924	-20.8333
17724	PoCG_E44531_L143	1.83e-05	24.7312
17734	PoCG_E44545_L143	0.0266213	-21.2121
17746	PoCG_E44562_L143	0.00727182	-36.1111
17771	PoCG_E44597_L143	0.00145538	33.3333
17797	PoCG_E44635_L143	0.00426399	35.7143
17800	PoCG_E44686_L143	0.00026039	34.7826
17801	PoCG_E44688_L143	0.0248196	-33.3333
17839	PoCG_E44761_L143	1.21e-12	-36.1702
17840	PoCG_E44762_L143	0.0354173	22.2222
17851	PoCG_E44782_L143	2.77e-05	50
17862	PoCG_E44796_L143	2.75e-06	-49.1228
17863	PoCG_E44797_L143	0.0272636	-25
17864	PoCG_E44798_L143	9.44e-05	-48.7179
17866	PoCG_E44800_L143	0.00505124	33.3333
17877	PoCG_E44813_L143	0.00282415	31.5789
17895	PoCG_E44843_L143	0.00091964	26.6667
17935	PoCG_E44965_L143	0.00267862	28.9855
17951	PoCG_E44987_L143	0.00064409	-30.6667
17956	PoCG_E44994_L143	0.00426696	36.1111
17958	PoCG_E44997_L143	0.00153026	27.1605
17960	PoCG_E44999_L143	0.0248196	33.3333
17968	PoCG_E45012_L143	1.7e-05	34.3434
18011	PoCG_E45071_L143	0.00037478	34.8485
18036	PoCG_E45099_L143	0.0252606	-23.0769
18040	PoCG_E45113_L143	0.0147457	-11.1111
18071	PoCG_E45156_L143	0.0001296	-40
18086	PoCG_E45174_L143	6.73e-05	26.9841
18117	PoCG_E45218_L143	0.0151133	-33.3333
18134	PoCG_E45317_L143	0.00164164	36.6667
18152	PoCG_E45345_L143	0.0004968	41.0256
18172	PoCG_E45379_L143	0.00132938	-37.5
18176	PoCG_E45386_L143	2.37e-18	-70.6667
18180	PoCG_E45392_L143	0.00280057	-38.8889
18183	PoCG_E45397_L143	0.0491162	24.4444
18198	PoCG_E45416_L143	0.013306	12.3457
18234	PoCG_E45467_L143	0.0382218	-22.807
18239	PoCG_E45474_L143	0.00015768	-31.25
18264	PoCG_E45508_L143	0.0375683	-19.0476
18285	PoCG_E45540_L143	1.7e-06	-40.4762
18288	PoCG_E45547_L143	5.01e-05	32.2222
18303	PoCG_E45591_L143	5.26e-06	-52.381
18319	PoCG_E45616_L143	0.001492	-38.0952
18330	PoCG_E45631_L143	0.00093558	-46.6667
18333	PoCG_E45636_L143	3.22e-06	38.8889
18342	PoCG_E45651_L143	1.18e-05	-46.2963
18363	PoCG_E45680_L143	4.03e-05	41.2698
18371	PoCG_E45690_L143	1.29e-05	50
18375	PoCG_E45694_L143	7.98e-06	-31.8841
18380	PoCG_E45701_L143	0.0115964	17.5439
18384	PoCG_E45706_L143	0.0001053	-40
18392	PoCG_E45716_L143	0.00426399	26.6667
18410	PoCG_E45757_L143	2.85e-08	-44.4444
18429	PoCG_E45788_L143	0.00211173	-25
18460	PoCG_E46095_L143	0.0230434	-23.3333
18464	PoCG_E46100_L143	0.00520687	23.6111
18539	PoCG_E46217_L143	0.00080498	31.8182
18550	PoCG_E46228_L143	0.0115325	-33.3333
18556	PoCG_E46234_L143	0.0223882	24.5614
18560	PoCG_E46240_L143	0.0102297	-28.8889
18565	PoCG_E46246_L143	0.00323965	28
18574	PoCG_E46261_L143	0.00768317	-33.3333
18575	PoCG_E46263_L143	0.00246279	42.4242
18587	PoCG_E46276_L143	0.0025324	38.0952
18597	PoCG_E46293_L143	0.0227937	28.2051
18607	PoCG_E46305_L143	0.0324024	-26.1905
18648	PoCG_E46360_L143	0.00799283	33.3333
18666	PoCG_E46389_L143	0.0174514	22.2222
18667	PoCG_E46390_L143	0.0119319	17.7083
18676	PoCG_E46402_L143	0.00383697	26.9231
18677	PoCG_E46403_L143	0.00532038	-26.1905
18691	PoCG_E46426_L143	0.00225307	28.2051
18692	PoCG_E46427_L143	0.0113756	22.7273
18693	PoCG_E46428_L143	8.15e-06	-52.381
18695	PoCG_E46430_L143	5.99e-06	-32.4786
18698	PoCG_E46434_L143	0.0001766	-34.7222
18701	PoCG_E46475_L143	2.59e-09	-55.0725
18770	PoCG_E46613_L143	0.0132829	-25.3968
18771	PoCG_E46614_L143	0.00954989	-33.3333
18775	PoCG_E46621_L143	0.0134666	23.3333
18787	PoCG_E46637_L143	0.0210185	-23.8095
18797	PoCG_E46650_L143	0.0466971	-30
18802	PoCG_E46656_L143	0.0117024	31.1111
18804	PoCG_E46659_L143	0.00846085	26.087
18807	PoCG_E46663_L143	0.00707306	31.1111
18834	PoCG_E46701_L143	0.00092488	40.4762
18835	PoCG_E46702_L143	0.0051931	26.6667
18868	PoCG_E46748_L143	0.0265893	-23.5294
18883	PoCG_E46773_L143	0.00045419	32.0513
18890	PoCG_E46786_L143	0.019491	28.2051
18906	PoCG_E46808_L143	5.29e-09	-52
18920	PoCG_E46828_L143	0.00496039	-39.3939
18928	PoCG_E46838_L143	0.0138893	-24.4444
18939	PoCG_E46852_L143	0.0156761	-20.2899
18944	PoCG_E46858_L143	0.0115325	26.3158
18953	PoCG_E46869_L143	4.54e-05	-36.2319
18960	PoCG_E46877_L143	0.00013718	36.6667
18962	PoCG_E46882_L143	0.00762905	20.3704
18993	PoCG_E46923_L143	0.00707306	31.1111
19040	PoCG_E46998_L143	0.00455245	30.7692
19044	PoCG_E47003_L143	0.0293054	-22.9167
19046	PoCG_E47005_L143	0.00055732	-37.7778
19052	PoCG_E47013_L143	0.0202581	-30
19062	PoCG_E47046_L143	2.38e-06	46.6667
19084	PoCG_E47081_L143	0.0036398	-17.4603
19087	PoCG_E47085_L143	0.00504247	33.3333
19092	PoCG_E47092_L143	0.00372119	-31.4815
19104	PoCG_E47112_L143	0.00607105	28.3333
19114	PoCG_E47123_L143	1.2e-06	28.3951
19127	PoCG_E47146_L143	0.0188537	30.7692
19143	PoCG_E47166_L143	0.0102355	20.2381
19153	PoCG_E47177_L143	0.0188582	22.2222
19170	PoCG_E47201_L143	3.12e-18	-64.5161
19178	PoCG_E47265_L143	2.11e-05	-37.037
19185	PoCG_E47279_L143	0.00025174	27.7778
19200	PoCG_E47323_L143	5.94e-06	-57.5758
19206	PoCG_E47332_L143	0.0427598	26.1905
19207	PoCG_E47334_L143	0.0460433	21.6667
19209	PoCG_E47337_L143	0.0215958	25
19219	PoCG_E47349_L143	0.00036676	37.7778
19224	PoCG_E47354_L143	8.58e-05	37.8788
19236	PoCG_E47369_L143	0.0493588	15.4762
19238	PoCG_E47373_L143	1.01e-05	-51.1111
19250	PoCG_E47391_L143	0.0309587	21.7391
19268	PoCG_E47419_L143	0.0325957	-30.303
19279	PoCG_E47434_L143	0.015656	28.2051
19290	PoCG_E47448_L143	0.0064254	-33.3333
19299	PoCG_E47458_L143	0.0192186	-25.4902
19357	PoCG_E47570_L143	0.00545983	-39.3939
19389	PoCG_E47621_L143	0.00424167	29.6296
19390	PoCG_E47624_L143	0.0406898	19.6078
19402	PoCG_E47641_L143	0.0107285	20.2899
19430	PoCG_E47705_L143	0.0156778	13.9535
19452	PoCG_E47735_L143	0.00707075	-25
19470	PoCG_E47759_L143	0.0363176	-21.4286
19477	PoCG_E47767_L143	0.0229156	-24.4444
19499	PoCG_E47798_L143	1.79e-05	-45.8333
19538	PoCG_E47851_L143	0.00073772	29.7619
19542	PoCG_E47856_L143	8.98e-07	50.9804
19544	PoCG_E47859_L143	0.0223543	-22.807
19548	PoCG_E47864_L143	0.0001391	-33.3333
19569	PoCG_E47902_L143	0.00563122	29.6296
19586	PoCG_E47927_L143	0.00803408	18.5185
19601	PoCG_E47949_L143	0.0298656	22.2222
19602	PoCG_E47950_L143	0.0229156	17.2043
19604	PoCG_E47953_L143	0.0209347	33.3333
19606	PoCG_E47957_L143	0.00321684	-27.0833
19611	PoCG_E47965_L143	7.24e-05	-37.2549
19612	PoCG_E47966_L143	0.00072695	-22.7273
19624	PoCG_E47982_L143	0.00249872	21.2121
19641	PoCG_E48005_L143	0.00139859	-37.7778
19647	PoCG_E48014_L143	8.06e-05	-37.5
19651	PoCG_E48019_L143	7.81e-18	-51.4493
19659	PoCG_E48046_L143	2.71e-09	-35.1351
19661	PoCG_E48088_L143	0.00100218	35.0877
19663	PoCG_E48090_L143	0.00039719	-28.5714
19672	PoCG_E48106_L143	3.48e-05	-48.8889
19676	PoCG_E48111_L143	0.01188	-31.1111
19700	PoCG_E48144_L143	0.00053173	-29.8851
19708	PoCG_E48155_L143	0.0170934	22.2222
19722	PoCG_E48192_L143	0.020071	-28.5714
19742	PoCG_E48215_L143	5.8e-05	29.6296
19751	PoCG_E48232_L143	0.00764041	22.6667
19762	PoCG_E48251_L143	0.00335075	-38.4615
19785	PoCG_E48286_L143	0.0481256	20
19797	PoCG_E48298_L143	5.78e-07	56.25
19806	PoCG_E48310_L143	1.28e-05	-35.6322
19826	PoCG_E48345_L143	0.00868665	-36.1111
19828	PoCG_E48347_L143	0.0257189	21.3333
19831	PoCG_E48352_L143	0.0268337	-26.6667
19832	PoCG_E48354_L143	0.0471765	-16.6667
19834	PoCG_E48357_L143	0.0069574	28.3333
19838	PoCG_E48364_L143	0.00426399	-35.7143
19862	PoCG_E48394_L143	0.0386039	-22.2222
19875	PoCG_E48409_L143	4.6e-06	-42.4242
19877	PoCG_E48412_L143	2.49e-05	47.9167
19888	PoCG_E48424_L143	0.0369346	-22.2222
19889	PoCG_E48425_L143	1.17e-06	36.4583
19910	PoCG_E48462_L143	0.00626672	33.3333
19923	PoCG_E48476_L143	0.00814962	-36.6667
19924	PoCG_E48478_L143	0.00814962	36.6667
19956	PoCG_E48533_L143	8.58e-05	36.5079
19972	PoCG_E48556_L143	0.00724117	-23.3333
19981	PoCG_E48568_L143	0.00021251	-40.7407
20006	PoCG_E48617_L143	0.0208279	21.6667
20009	PoCG_E48622_L143	0.0227937	28.2051
20018	PoCG_E48633_L143	0.00211173	-42.4242
20041	PoCG_E48664_L143	7.56e-08	32
20048	PoCG_E48677_L143	1.87e-10	53.3333
20055	PoCG_E48687_L143	0.0437996	27.7778
20061	PoCG_E48697_L143	0.0259727	30.303
20138	PoCG_E48997_L143	0.00283557	26.6667
20142	PoCG_E49002_L143	0.00021739	-42.8571
20152	PoCG_E49018_L143	0.00897033	18.6667
20182	PoCG_E49052_L143	0.0141477	-30.5556
20184	PoCG_E49055_L143	1.22e-06	-51.8519
20199	PoCG_E49075_L143	0.041185	27.7778
20245	PoCG_E49140_L143	0.00048116	-42.4242
20268	PoCG_E49167_L143	0.0409437	16.1616
20271	PoCG_E49171_L143	0.037681	16.6667
20275	PoCG_E49178_L143	8.16e-14	-61.5385
20279	PoCG_E49184_L143	8.87e-08	-54.386
20296	PoCG_E49266_L143	0.0399897	19.2982
20298	PoCG_E49269_L143	0.0495161	22.2222
20315	PoCG_E49300_L143	0.0115325	-33.3333
20325	PoCG_E49317_L143	0.00576425	-30.9524
20368	PoCG_E49379_L143	0.00799283	33.3333
20378	PoCG_E49391_L143	0.00089637	-33.3333
20380	PoCG_E49395_L143	2.51e-08	-58.8235
20396	PoCG_E49433_L143	0.00110803	-41.6667
20403	PoCG_E49445_L143	0.0115964	-33.3333
20407	PoCG_E49449_L143	6.09e-06	-45.614
20423	PoCG_E49468_L143	0.0217567	30.303
20424	PoCG_E49469_L143	0.00903527	-33.3333
20451	PoCG_E49507_L143	2.62e-05	53.3333
20470	PoCG_E49534_L143	0.00114845	-41.0256
20480	PoCG_E49611_L143	0.00183291	38.4615
20485	PoCG_E49617_L143	2.25e-13	-63.8889
20512	PoCG_E49704_L143	0.0100576	33.3333
20516	PoCG_E49708_L143	0.00178267	31.746
20532	PoCG_E49734_L143	6.92e-05	34.6154
20545	PoCG_E49755_L143	0.0140023	22.807
20546	PoCG_E49757_L143	0.00128069	28.3951
20556	PoCG_E49772_L143	0.00707075	-27.7778
20584	PoCG_E49812_L143	0.0170934	-33.3333
20592	PoCG_E49825_L143	0.0145727	26.3158
20598	PoCG_E49831_L143	0.0425382	-20.2899
20602	PoCG_E49852_L143	0.0127462	29.1667
20609	PoCG_E49864_L143	6.54e-05	-42.5926
20613	PoCG_E49869_L143	0.00136804	-33.3333
20620	PoCG_E49919_L143	0.0268391	-30
20637	PoCG_E49949_L143	0.00368317	-33.3333
20652	PoCG_E49972_L143	0.00082662	22.2222
20654	PoCG_E49975_L143	0.0235845	-28.5714
20681	PoCG_E50011_L143	0.0107864	31.1111
20707	PoCG_E50048_L143	0.01437	-33.3333
20708	PoCG_E50050_L143	0.0229156	-27.0833
20718	PoCG_E50067_L143	0.00246279	-42.4242
20722	PoCG_E50072_L143	0.0187908	27.451
20728	PoCG_E50082_L143	0.00883678	-25.3968
20730	PoCG_E50088_L143	0.0328862	19.6078
20737	PoCG_E50102_L143	6.41e-05	44.4444
20740	PoCG_E50105_L143	0.0263334	-28.5714
20744	PoCG_E50111_L143	0.0189312	28.8889
20747	PoCG_E50115_L143	0.0205651	-30.7692
20748	PoCG_E50116_L143	0.0261151	-21.0526
20777	PoCG_E50158_L143	5.08e-08	-43.0108
20784	PoCG_E50167_L143	0.00194087	35.8974
20787	PoCG_E50172_L143	0.0208394	-21.7391
20796	PoCG_E50188_L143	0.00184356	37.7778
20801	PoCG_E50194_L143	0.0158733	-26.3158
20806	PoCG_E50200_L143	1.58e-05	39.1304
20819	PoCG_E50217_L143	0.020071	21.3333
20826	PoCG_E50227_L143	0.00085911	25.2525
20850	PoCG_E50263_L143	0.00067063	-34.9206
20862	PoCG_E50282_L143	0.0354173	-22.2222
20866	PoCG_E50287_L143	0.0232167	-21.3333
20880	PoCG_E50307_L143	4.63e-08	46.6667
20882	PoCG_E50309_L143	2.62e-10	-47.619
20891	PoCG_E50319_L143	0.0187624	21.4286
20897	PoCG_E50336_L143	6.18e-11	-61.4035
20904	PoCG_E50346_L143	0.00829201	28.8889
20916	PoCG_E50382_L143	0.00186476	35.2941
20924	PoCG_E50393_L143	0.0217567	-30.303
20928	PoCG_E50399_L143	0.0268391	-30
20932	PoCG_E50405_L143	0.0150459	-20.5128
20943	PoCG_E50421_L143	0.00149595	41.0256
20946	PoCG_E50425_L143	0.00915598	-31.1111
20961	PoCG_E50444_L143	0.00355401	36.6667
20965	PoCG_E50451_L143	0.00335075	38.4615
20967	PoCG_E50454_L143	1.75e-06	-41.9753
20968	PoCG_E50455_L143	0.0262979	-16.6667
20990	PoCG_E50489_L143	0.0351663	-15.2381
21012	PoCG_E50522_L143	0.0438058	27.2727
21029	PoCG_E50549_L143	4.25e-05	24.0741
21040	PoCG_E50573_L143	0.00897033	26.1905
21055	PoCG_E50603_L143	5e-05	-43.1373
21064	PoCG_E50625_L143	0.00383237	-38.8889
21075	PoCG_E50639_L143	1.99e-05	26.9841
21084	PoCG_E50656_L143	0.00829201	28.8889
21115	PoCG_E50697_L143	0.00969087	26.6667
21118	PoCG_E50702_L143	0.00280865	-31.6667
21138	PoCG_E50728_L143	3.46e-08	44.8276
21145	PoCG_E50742_L143	0.0251817	15.6863
21173	PoCG_E50779_L143	1.7e-10	54.1667
21182	PoCG_E50790_L143	0.00426399	-39.3939
21186	PoCG_E50795_L143	1.24e-05	-38.4615
21193	PoCG_E50805_L143	0.0221139	-33.3333
21195	PoCG_E50809_L143	0.00167642	20.1389
21201	PoCG_E50819_L143	0.0489454	30
21205	PoCG_E50824_L143	6.34e-05	-38.8889
21214	PoCG_E50839_L143	4.14e-05	37.037
21221	PoCG_E50847_L143	0.0391038	22.807
21245	PoCG_E50877_L143	7.4e-06	-39.7436
21266	PoCG_E50925_L143	0.00147096	-33.3333
21277	PoCG_E50942_L143	0.00670547	30.7692
21295	PoCG_E50968_L143	0.00636613	40
21306	PoCG_E50985_L143	0.00962135	24.359
21314	PoCG_E50998_L143	0.0465398	22.9167
21316	PoCG_E51001_L143	0.00037982	-44.4444
21354	PoCG_E51089_L143	9.45e-05	48.4848
21370	PoCG_E51113_L143	0.0232167	23.5294
21371	PoCG_E51114_L143	0.00958938	25.7576
21378	PoCG_E51125_L143	0.0004245	38.8889
21379	PoCG_E51126_L143	0.00046883	-31.6667
21399	PoCG_E51151_L143	0.00817376	31.25
21419	PoCG_E51203_L143	4.35e-05	33.3333
21436	PoCG_E51227_L143	0.00183112	-35.5556
21440	PoCG_E51232_L143	0.00020667	-36.3636
21452	PoCG_E51254_L143	0.0437996	27.7778
21485	PoCG_E51294_L143	0.0289219	26.1905
21510	PoCG_E51323_L143	0.0177945	28.5714
21518	PoCG_E51332_L143	0.00211173	42.4242
21525	PoCG_E51342_L143	1.81e-06	-54.1667
21538	PoCG_E51359_L143	0.00545983	39.3939
21543	PoCG_E51367_L143	0.00943807	36.3636
21547	PoCG_E51371_L143	0.00213929	25.3333
21574	PoCG_E51509_L143	1.44e-06	45.098
21578	PoCG_E51515_L143	0.0357802	-26.6667
21598	PoCG_E51562_L143	0.0308751	18.8889
21608	PoCG_E51576_L143	0.0201164	-25.9259
21610	PoCG_E51579_L143	0.0297194	-27.2727
21613	PoCG_E51583_L143	0.0466971	26.6667
21626	PoCG_E51603_L143	1.13e-18	-60
21627	PoCG_E51611_L143	0.0274021	-20
21638	PoCG_E51628_L143	0.00724117	-23.3333
21647	PoCG_E51639_L143	0.00829201	28.8889
21654	PoCG_E51649_L143	9.62e-07	38.3838
21657	PoCG_E51654_L143	0.0179454	-21.0526
21670	PoCG_E51672_L143	6.18e-11	56.9444
21676	PoCG_E51679_L143	0.0369693	-20.6349
21712	PoCG_E51728_L143	0.0102957	-36.6667
21735	PoCG_E51775_L143	0.0119413	-16.6667
21737	PoCG_E51779_L143	1.03e-06	45.614
21746	PoCG_E51789_L143	2.25e-05	-42.5926
21762	PoCG_E51813_L143	1.42e-06	-41.6667
21773	PoCG_E51833_L143	0.00337408	38.8889
21780	PoCG_E51848_L143	0.00055845	31.3725
21794	PoCG_E51866_L143	0.041185	-27.7778
21825	PoCG_E51914_L143	0.0007782	33.3333
21827	PoCG_E51918_L143	0.00321684	27.0833
21841	PoCG_E51941_L143	0.00015474	-34.6154
21845	PoCG_E51946_L143	0.00372861	21.2963
21861	PoCG_E51968_L143	0.00081902	37.037
21876	PoCG_E52011_L143	0.00064409	46.6667
21881	PoCG_E52018_L143	0.00044827	36.6667
21885	PoCG_E52023_L143	0.0263634	25.641
21899	PoCG_E52042_L143	8.98e-06	41.6667
21900	PoCG_E52044_L143	0.00010131	-45.2381
21904	PoCG_E52051_L143	0.0008909	35
21929	PoCG_E52174_L143	4.4e-13	-60.4938
21934	PoCG_E52180_L143	0.0127462	29.1667
21937	PoCG_E52184_L143	0.00565144	25
21958	PoCG_E52232_L143	0.00293997	-38.4615
21980	PoCG_E52284_L143	0.00080602	27.381
21991	PoCG_E52301_L143	0.0151133	33.3333
21995	PoCG_E52307_L143	0.00021251	-46.1538
22001	PoCG_E52319_L143	0.00954989	-33.3333
22005	PoCG_E52324_L143	0.01437	33.3333
22011	PoCG_E52331_L143	0.00064969	-34.9206
22012	PoCG_E52332_L143	0.00505124	33.3333
22013	PoCG_E52334_L143	3.56e-05	-37.3333
22023	PoCG_E52348_L143	0.00051729	-41.6667
22028	PoCG_E52353_L143	6.42e-05	31.9444
22047	PoCG_E52377_L143	0.00636613	-29.4118
22056	PoCG_E52391_L143	0.00139859	-33.3333
22063	PoCG_E52399_L143	1.5e-05	35.8974
22068	PoCG_E52405_L143	2.87e-10	51.1111
22072	PoCG_E52412_L143	0.00606892	23.8095
22103	PoCG_E52514_L143	2.13e-06	-41.3333
22107	PoCG_E52529_L143	0.00056884	-35
22119	PoCG_E52552_L143	0.0460924	20.8333
22170	PoCG_E52644_L143	8.66e-05	-39.6825
22174	PoCG_E52648_L143	0.00136804	30.303
22176	PoCG_E52675_L143	5.07e-09	-48.8095
22183	PoCG_E52691_L143	0.0101532	-22.2222
22206	PoCG_E52719_L143	3.79e-06	-46.0317
22222	PoCG_E52753_L143	5.08e-05	-45.098
22235	PoCG_E52791_L143	0.0489454	30
22236	PoCG_E52792_L143	0.00072429	-35.5556
22256	PoCG_E52825_L143	0.00043391	18.3007
22260	PoCG_E52829_L143	0.00027926	-50
22264	PoCG_E52834_L143	0.0118861	24
22272	PoCG_E52850_L143	0.0168257	-22.807
22288	PoCG_E52879_L143	0.0221139	-33.3333
22290	PoCG_E52881_L143	0.0372023	15.873
22292	PoCG_E52885_L143	0.0009262	44.4444
22298	PoCG_E52893_L143	3.12e-05	28.4314
22306	PoCG_E52903_L143	0.00674065	26.3889
22307	PoCG_E52904_L143	2.26e-06	53.8462
22318	PoCG_E52918_L143	0.0106546	-23.8095
22320	PoCG_E52920_L143	0.00119398	-37.7778
22328	PoCG_E52933_L143	0.00608429	33.3333
22330	PoCG_E52936_L143	0.0137768	-28.8889
22334	PoCG_E52943_L143	0.0138348	-24.2424
22347	PoCG_E52962_L143	6.45e-06	-47.3684
22363	PoCG_E52985_L143	2.33e-06	29.2517
22373	PoCG_E53001_L143	0.00496039	-39.3939
22374	PoCG_E53002_L143	0.00072429	35.5556
22402	PoCG_E53041_L143	0.00707306	26.6667
22409	PoCG_E53051_L143	0.00416863	33.3333
22411	PoCG_E53056_L143	0.00728635	29.4118
22412	PoCG_E53057_L143	0.0437996	-27.7778
22414	PoCG_E53060_L143	0.00040309	38.8889
22418	PoCG_E53064_L143	0.00238852	26.1905
22420	PoCG_E53067_L143	0.00768317	-33.3333
22463	PoCG_E53131_L143	4.04e-05	44.4444
22465	PoCG_E53135_L143	0.00061729	-35.0877
22489	PoCG_E53187_L143	0.0209323	-30.7692
22504	PoCG_E53205_L143	8.91e-05	-40.4762
22523	PoCG_E53233_L143	0.0359768	-25
22524	PoCG_E53234_L143	0.00028186	24.4444
22554	PoCG_E53274_L143	0.00424167	29.6296
22556	PoCG_E53276_L143	0.00018496	-37.037
22573	PoCG_E53322_L143	1.27e-05	-50
22576	PoCG_E53326_L143	0.001492	38.0952
22619	PoCG_E53414_L143	6.73e-08	-50.7246
22652	PoCG_E53464_L143	0.0102957	36.6667
22655	PoCG_E53468_L143	0.00159664	-31.4815
22659	PoCG_E53475_L143	0.0153024	26.3158
22670	PoCG_E53493_L143	0.00355401	-36.6667
[truncated: 9,857 more rows]

## Sheet: POSTMEI_CHG
IDcontig	ID	qvalue	Delta
16	PoCHG_E67_L143	0.0225156	25
25	PoCHG_E122_L143	5.34789e-07	-39.2857
32	PoCHG_E289_L143	0.00081241	-27.5362
35	PoCHG_E294_L143	5.03342e-22	61.6667
38	PoCHG_E405_L143	1.37355e-07	30.4762
40	PoCHG_E409_L143	2.20546e-05	-48.7179
42	PoCHG_E412_L143	5.54377e-06	38.8889
44	PoCHG_E415_L143	0.000378483	-15.4762
45	PoCHG_E416_L143	5.37198e-05	-33.3333
51	PoCHG_E429_L143	9.75559e-07	-53.3333
60	PoCHG_E448_L143	1.17393e-08	-51.5152
61	PoCHG_E454_L143	1.06597e-26	-54.2484
63	PoCHG_E460_L143	9.76356e-11	27.8481
69	PoCHG_E468_L143	8.31521e-10	30.5556
71	PoCHG_E471_L143	0.000880206	22.549
72	PoCHG_E474_L143	7.65677e-09	19.1571
93	PoCHG_E512_L143	0.00211349	-35.8974
94	PoCHG_E514_L143	0.00023652	-40.4762
98	PoCHG_E524_L143	4.77148e-06	-40
101	PoCHG_E528_L143	6.24399e-05	40
103	PoCHG_E537_L143	5.75922e-05	29.8246
106	PoCHG_E541_L143	5.10257e-09	43.1373
109	PoCHG_E554_L143	6.09095e-21	38.8889
113	PoCHG_E561_L143	0.0120176	-17.1429
118	PoCHG_E567_L143	5.3776e-14	-50.9804
120	PoCHG_E574_L143	0.00486196	33.3333
128	PoCHG_E591_L143	0.00665812	14.4928
134	PoCHG_E604_L143	0.0359737	-17.5439
135	PoCHG_E605_L143	6.64103e-08	-45.8333
136	PoCHG_E614_L143	6.53382e-05	32
151	PoCHG_E639_L143	1.77299e-07	26.6667
154	PoCHG_E647_L143	2.76378e-15	42.3077
171	PoCHG_E703_L143	1.09972e-08	24.6032
172	PoCHG_E705_L143	6.20226e-06	-38.5965
173	PoCHG_E708_L143	1.08919e-07	24.0196
178	PoCHG_E718_L143	1.40179e-07	43.2099
222	PoCHG_E875_L143	0.025567	22.9167
224	PoCHG_E947_L143	6.3513e-05	25
225	PoCHG_E948_L143	0.00206571	22.2222
232	PoCHG_E966_L143	7.14872e-06	28.2051
233	PoCHG_E968_L143	0.00316522	27.2727
236	PoCHG_E972_L143	0.0190287	19.0476
238	PoCHG_E978_L143	0.0247191	-25
240	PoCHG_E991_L143	1.59157e-11	-38.3648
242	PoCHG_E996_L143	1.45455e-05	36.1111
269	PoCHG_E1125_L143	2.96912e-23	-57.0175
275	PoCHG_E1137_L143	5.77671e-07	-49.1228
277	PoCHG_E1140_L143	0.00888601	-18.75
291	PoCHG_E1223_L143	4.52162e-06	18.5897
294	PoCHG_E1235_L143	2.39809e-06	-46.2963
295	PoCHG_E1236_L143	0.00238048	-21.6216
296	PoCHG_E1237_L143	8.45095e-11	-37.5
304	PoCHG_E1267_L143	0.00287244	12.963
309	PoCHG_E1279_L143	0.0107074	-28.8889
310	PoCHG_E1281_L143	2.08528e-06	24.8485
316	PoCHG_E1304_L143	0.0311009	-21.5686
321	PoCHG_E1309_L143	0.00128685	25.3968
325	PoCHG_E1315_L143	0.0447964	12.037
326	PoCHG_E1317_L143	5.8422e-09	43.75
328	PoCHG_E1321_L143	0.00888601	18.75
334	PoCHG_E1542_L143	4.83822e-06	-34.7222
335	PoCHG_E1565_L143	4.63591e-13	-43.4783
341	PoCHG_E1711_L143	2.82845e-10	51.2821
347	PoCHG_E1744_L143	0.000661944	20
358	PoCHG_E1774_L143	0.000219097	33.3333
373	PoCHG_E1823_L143	0.0053882	11.2903
386	PoCHG_E1890_L143	8.7135e-05	-27.027
391	PoCHG_E1909_L143	4.06782e-06	-44.4444
394	PoCHG_E1916_L143	0.000956785	-33.3333
399	PoCHG_E1922_L143	9.1544e-05	-37.037
403	PoCHG_E1926_L143	3.4554e-11	44.7619
410	PoCHG_E1939_L143	0.00333099	-36.1111
413	PoCHG_E1944_L143	0.000120482	38.5965
414	PoCHG_E1945_L143	0.0226588	-21.6667
415	PoCHG_E1946_L143	3.26974e-09	-55
424	PoCHG_E1959_L143	2.50304e-22	-63.964
430	PoCHG_E1971_L143	0.0187824	16.092
431	PoCHG_E1973_L143	0.000112172	-24.359
432	PoCHG_E1976_L143	3.85603e-06	19.9005
440	PoCHG_E1998_L143	0.0123225	30
445	PoCHG_E2017_L143	3.19455e-07	-46.9697
451	PoCHG_E2038_L143	2.6542e-11	-38
453	PoCHG_E2044_L143	0.00604519	-10.7345
454	PoCHG_E2045_L143	4.94322e-07	-36.9048
458	PoCHG_E2054_L143	7.94879e-14	-43.7037
460	PoCHG_E2058_L143	0.0189066	21.6667
476	PoCHG_E2088_L143	0.0461495	23.8095
483	PoCHG_E2108_L143	0.00308229	-28.5714
498	PoCHG_E2154_L143	2.83538e-06	-37.037
501	PoCHG_E2158_L143	1.03743e-06	-43.0556
504	PoCHG_E2168_L143	2.73914e-06	50
505	PoCHG_E2174_L143	1.96609e-05	44.4444
519	PoCHG_E2284_L143	1.02101e-21	-49.359
532	PoCHG_E2367_L143	0.00532391	26.6667
535	PoCHG_E2412_L143	0.0476148	23.0769
556	PoCHG_E2492_L143	3.14346e-06	-37.6812
557	PoCHG_E2494_L143	0.000440437	38.8889
569	PoCHG_E2522_L143	0.00789195	-36.6667
575	PoCHG_E2539_L143	1.22991e-07	-46.9697
590	PoCHG_E2582_L143	0.0057923	-36.3636
592	PoCHG_E2587_L143	1.04053e-05	43.8596
593	PoCHG_E2589_L143	1.79763e-09	-54.5455
605	PoCHG_E2623_L143	2.20546e-05	48.7179
614	PoCHG_E2645_L143	1.70037e-05	41.6667
637	PoCHG_E2704_L143	0.0144045	22.7273
639	PoCHG_E2706_L143	0.00359428	22.2222
640	PoCHG_E2707_L143	7.42475e-10	-54.5455
648	PoCHG_E2736_L143	0.000100152	27.7778
664	PoCHG_E2802_L143	0.0005276	30.5556
671	PoCHG_E2822_L143	0.000153385	39.5833
680	PoCHG_E2848_L143	0.013505	28.5714
683	PoCHG_E2858_L143	0.01137	25
745	PoCHG_E3115_L143	0.0016918	36.3636
777	PoCHG_E3256_L143	1.01166e-05	50
829	PoCHG_E3415_L143	0.00152931	-28.9855
846	PoCHG_E3450_L143	0.000385801	-46.6667
852	PoCHG_E3472_L143	0.0234177	-22.807
871	PoCHG_E3566_L143	0.0379368	-27.2727
882	PoCHG_E3608_L143	0.0447594	-27.2727
987	PoCHG_E3913_L143	0.0318034	30
1037	PoCHG_E4164_L143	1.1067e-05	35.8974
1055	PoCHG_E4214_L143	0.000301629	25.4902
1057	PoCHG_E4217_L143	2.77166e-05	24.3056
1062	PoCHG_E4245_L143	0.000104696	38.5965
1066	PoCHG_E4256_L143	0.000233895	-33.3333
1068	PoCHG_E4258_L143	4.6037e-10	-57.1429
1071	PoCHG_E4261_L143	1.43636e-08	-47.2222
1082	PoCHG_E4279_L143	0.00621141	20.6897
1090	PoCHG_E4334_L143	0.0110973	27.451
1091	PoCHG_E4335_L143	0.000417326	-17.4242
1094	PoCHG_E4341_L143	0.00179715	-35.5556
1100	PoCHG_E4353_L143	0.000951736	41.6667
1113	PoCHG_E4406_L143	6.75443e-17	32.4561
1135	PoCHG_E4476_L143	0.0138649	-15.3846
1137	PoCHG_E4482_L143	0.00342369	20.6349
1138	PoCHG_E4485_L143	3.2838e-09	-50
1139	PoCHG_E4488_L143	6.97117e-08	45.3333
1140	PoCHG_E4489_L143	0.0023316	-27.5362
1148	PoCHG_E4540_L143	0.00141977	15.3153
1150	PoCHG_E4545_L143	0.00199358	-33.3333
1156	PoCHG_E4557_L143	5.10406e-06	-33.3333
1157	PoCHG_E4561_L143	7.92531e-10	-55
1160	PoCHG_E4564_L143	0.000215919	30.7692
1161	PoCHG_E4565_L143	9.87247e-16	-71.4286
1164	PoCHG_E4569_L143	0.000129056	30.1587
1169	PoCHG_E4575_L143	0.0043283	-29.1667
1182	PoCHG_E4622_L143	0.000125005	30.8642
1183	PoCHG_E4625_L143	0.0166694	-28.5714
1195	PoCHG_E4646_L143	0.00314651	24.2424
1215	PoCHG_E4735_L143	3.26922e-06	42.029
1222	PoCHG_E4748_L143	2.28621e-05	30.303
1226	PoCHG_E4757_L143	0.000299178	39.5833
1232	PoCHG_E4779_L143	0.0237554	17.1717
1233	PoCHG_E4781_L143	0.00346751	26.3889
1236	PoCHG_E4790_L143	0.0322244	14.8148
1247	PoCHG_E4812_L143	0.00624243	-29.4118
1248	PoCHG_E4813_L143	0.038428	22.9167
1252	PoCHG_E4824_L143	0.0133928	30.303
1270	PoCHG_E4882_L143	0.0163799	24.2424
1271	PoCHG_E4884_L143	0.0208695	14.7059
1280	PoCHG_E4924_L143	0.0329817	19.6078
1283	PoCHG_E4929_L143	0.000362225	-38.0952
1285	PoCHG_E4933_L143	0.000336176	-30.5556
1286	PoCHG_E4937_L143	0.000650437	38.0952
1296	PoCHG_E4963_L143	0.000343645	-37.2549
1312	PoCHG_E5003_L143	0.0216859	-30
1316	PoCHG_E5011_L143	0.0145905	20
1317	PoCHG_E5013_L143	0.000314315	30.303
1329	PoCHG_E5036_L143	0.0173866	-20
1330	PoCHG_E5037_L143	0.040834	27.2727
1332	PoCHG_E5060_L143	0.00254831	23.8095
1343	PoCHG_E5173_L143	3.47243e-21	63.1579
1345	PoCHG_E5176_L143	9.18011e-13	-43.6508
1349	PoCHG_E5183_L143	0.0171151	30
1354	PoCHG_E5192_L143	0.000445779	-37.2549
1356	PoCHG_E5195_L143	0.0261423	-18.5185
1358	PoCHG_E5202_L143	0.0125087	16.6667
1359	PoCHG_E5204_L143	1.47686e-09	-56.6667
1361	PoCHG_E5210_L143	0.00334672	11.8056
1362	PoCHG_E5212_L143	1.70314e-11	-52.8736
1363	PoCHG_E5213_L143	1.83635e-07	34.3137
1364	PoCHG_E5215_L143	4.35524e-06	-33.3333
1366	PoCHG_E5219_L143	7.47751e-06	37.037
1368	PoCHG_E5225_L143	2.39662e-09	37.3016
1371	PoCHG_E5330_L143	0.00604217	-18.1818
1372	PoCHG_E5332_L143	3.11012e-10	-47.7778
1375	PoCHG_E5335_L143	3.53088e-05	-36.2319
1376	PoCHG_E5337_L143	4.92703e-07	-49.0196
1378	PoCHG_E5340_L143	4.945e-05	-44.4444
1380	PoCHG_E5345_L143	0.0452541	-21.4286
1384	PoCHG_E5369_L143	0.000624862	35.5556
1388	PoCHG_E5386_L143	0.0464318	7.17949
1397	PoCHG_E5406_L143	5.53001e-05	-26.6667
1403	PoCHG_E5420_L143	3.37145e-05	34.6667
1404	PoCHG_E5423_L143	5.9143e-05	-44.4444
1407	PoCHG_E5428_L143	0.00443984	11.9792
1410	PoCHG_E5435_L143	7.91845e-07	-45.4545
1411	PoCHG_E5436_L143	1.20037e-08	35.3535
1413	PoCHG_E5439_L143	0.00182893	-31.5789
1414	PoCHG_E5441_L143	7.75271e-10	24.2857
1420	PoCHG_E5468_L143	3.87985e-42	-62.7706
1421	PoCHG_E5470_L143	3.07986e-08	36.7816
1433	PoCHG_E5493_L143	4.30653e-06	-53.8462
1434	PoCHG_E5495_L143	0.00358615	25.7576
1438	PoCHG_E5506_L143	5.77721e-07	-40.4762
1448	PoCHG_E5525_L143	1.67063e-13	-58.0247
1451	PoCHG_E5530_L143	7.08592e-07	-27.7778
1455	PoCHG_E5545_L143	8.5644e-06	47.619
1463	PoCHG_E5564_L143	8.38786e-08	34.3434
1470	PoCHG_E5585_L143	0.0475594	21.5686
1471	PoCHG_E5588_L143	4.93671e-05	36.1111
1480	PoCHG_E5610_L143	0.0257163	-30
1491	PoCHG_E5644_L143	0.00108126	-28.2051
1513	PoCHG_E5706_L143	4.66125e-05	30.2083
1554	PoCHG_E5891_L143	0.00516706	36.3636
1576	PoCHG_E6048_L143	3.47903e-12	34.4262
1587	PoCHG_E6158_L143	9.91454e-07	-41.6667
1589	PoCHG_E6163_L143	6.18414e-07	42.3077
1592	PoCHG_E6169_L143	0.00031094	22.4806
1594	PoCHG_E6172_L143	0.00522957	-24.4444
1596	PoCHG_E6174_L143	0.00241392	19.8198
1597	PoCHG_E6176_L143	3.83858e-05	9.09091
1598	PoCHG_E6177_L143	1.8268e-06	-42.8571
1606	PoCHG_E6350_L143	0.00781572	30.7692
1607	PoCHG_E6351_L143	2.77051e-05	-39.6825
1609	PoCHG_E6356_L143	6.36178e-05	31.5789
1612	PoCHG_E6359_L143	0.0343023	22.2222
1613	PoCHG_E6360_L143	0.0436446	-23.3333
1619	PoCHG_E6369_L143	1.16396e-06	40.9091
1620	PoCHG_E6370_L143	6.97876e-17	-46.3415
1633	PoCHG_E6435_L143	0.0291555	-30
1646	PoCHG_E6453_L143	0.03732	-7.8125
1648	PoCHG_E6456_L143	4.4324e-16	-26.9663
1649	PoCHG_E6459_L143	0.00446244	28.2051
1655	PoCHG_E6505_L143	2.35805e-07	-31.6667
1659	PoCHG_E6510_L143	1.24735e-09	-30.8642
1665	PoCHG_E6534_L143	3.12774e-05	-34.5679
1680	PoCHG_E6563_L143	0.0209869	19.4444
1681	PoCHG_E6564_L143	3.48366e-13	-47.1545
1684	PoCHG_E6571_L143	3.23705e-06	45
1687	PoCHG_E6581_L143	0.00556584	28.0702
1691	PoCHG_E6589_L143	1.11591e-05	-31.25
1697	PoCHG_E6616_L143	7.16621e-10	48.8095
1699	PoCHG_E6618_L143	7.99866e-07	28.125
1702	PoCHG_E6622_L143	0.00662501	-12.9944
1703	PoCHG_E6624_L143	7.8146e-07	-49.0196
1710	PoCHG_E6635_L143	2.93248e-16	60.2151
1711	PoCHG_E6637_L143	2.71219e-07	-52.9412
1712	PoCHG_E6639_L143	0.000600987	-31.3725
1713	PoCHG_E6641_L143	0.000121071	-31.5789
1721	PoCHG_E6663_L143	0.023931	-15.3153
1722	PoCHG_E6665_L143	0.00242038	-26.9841
1725	PoCHG_E6673_L143	7.39222e-05	-34.9206
1726	PoCHG_E6674_L143	1.75723e-05	26.1905
1728	PoCHG_E6678_L143	1.13218e-07	40.5797
1731	PoCHG_E6686_L143	4.36814e-05	-33.3333
1733	PoCHG_E6688_L143	9.33831e-07	33.3333
1737	PoCHG_E6696_L143	1.41904e-07	39.0805
1740	PoCHG_E6701_L143	0.0252543	-23.5294
1743	PoCHG_E6706_L143	0.0420618	-23.0769
1745	PoCHG_E6710_L143	0.018212	-21.7391
1747	PoCHG_E6714_L143	3.41997e-09	-32.0513
1752	PoCHG_E6722_L143	1.5989e-17	-72.4638
1767	PoCHG_E6751_L143	5.19423e-11	31.3725
1772	PoCHG_E6777_L143	0.0232388	-26.1905
1779	PoCHG_E6787_L143	3.82984e-09	31.746
1784	PoCHG_E6797_L143	3.93972e-07	-50
1786	PoCHG_E6800_L143	0.000949425	20.202
1794	PoCHG_E6817_L143	2.04558e-06	26.6667
1797	PoCHG_E6825_L143	0.0364559	22.9167
1799	PoCHG_E6829_L143	1.26274e-06	16.1905
1800	PoCHG_E6833_L143	5.21992e-10	-39.0244
1805	PoCHG_E6844_L143	0.00256725	-36.3636
1807	PoCHG_E6846_L143	3.81509e-06	-51.1111
1809	PoCHG_E6861_L143	1.77844e-20	-77.2727
1811	PoCHG_E6864_L143	0.000295992	35.7143
1821	PoCHG_E7144_L143	3.22043e-06	-55.5556
1822	PoCHG_E7146_L143	0.0149767	11.4583
1824	PoCHG_E7152_L143	0.0234289	-23.5294
1829	PoCHG_E7161_L143	0.0422915	-18.8406
1830	PoCHG_E7162_L143	1.02454e-06	35.2381
1840	PoCHG_E7182_L143	0.003017	14.4928
1860	PoCHG_E7282_L143	2.05449e-09	-36.8794
1865	PoCHG_E7300_L143	7.53637e-09	-40.7407
1867	PoCHG_E7303_L143	3.44191e-05	-36
1868	PoCHG_E7304_L143	0.00342369	-20.6349
1869	PoCHG_E7306_L143	0.000505368	23.0769
1874	PoCHG_E7315_L143	0.00948447	18.2796
1876	PoCHG_E7319_L143	0.0358776	-15.0538
1878	PoCHG_E7322_L143	0.0439875	9.7561
1887	PoCHG_E7418_L143	2.41539e-08	34.9593
1891	PoCHG_E7429_L143	0.0102616	-25
1900	PoCHG_E7493_L143	1.98706e-08	35.7724
1913	PoCHG_E7518_L143	0.039146	15
1923	PoCHG_E7552_L143	0.0170841	-26.6667
1929	PoCHG_E7568_L143	1.37371e-10	-56.6667
1936	PoCHG_E7601_L143	0.0251145	-20
1937	PoCHG_E7609_L143	7.44287e-23	38.5714
1941	PoCHG_E7615_L143	5.94811e-05	31.1111
1944	PoCHG_E7621_L143	8.17286e-05	20.6897
1946	PoCHG_E7630_L143	0.00126405	30.9524
1951	PoCHG_E7638_L143	0.00180156	20.3704
1956	PoCHG_E7686_L143	0.0090953	-30.9524
1964	PoCHG_E7749_L143	0.00270505	23.4568
1972	PoCHG_E7771_L143	7.63058e-07	-40
1975	PoCHG_E7774_L143	0.0190034	18.1818
1978	PoCHG_E7779_L143	6.73612e-07	20.8955
1992	PoCHG_E7814_L143	0.0120747	-14.9123
1998	PoCHG_E7895_L143	0.00852434	-20.8333
2000	PoCHG_E7897_L143	0.0169623	-22.2222
2009	PoCHG_E7909_L143	0.0132727	-25
2016	PoCHG_E7922_L143	0.00494783	13.8211
2027	PoCHG_E7955_L143	1.15264e-07	52.9412
2032	PoCHG_E7980_L143	1.83067e-06	-50
2053	PoCHG_E8080_L143	7.03064e-07	-28.2051
2057	PoCHG_E8140_L143	3.02902e-05	-48.7179
2060	PoCHG_E8144_L143	3.27067e-05	-28.125
2069	PoCHG_E8164_L143	0.00951513	22.2222
2070	PoCHG_E8165_L143	0.000188979	-33.3333
2072	PoCHG_E8176_L143	0.00486233	-26.1905
2076	PoCHG_E8180_L143	0.00590486	29.1667
2080	PoCHG_E8212_L143	6.2855e-07	-49.1228
2084	PoCHG_E8218_L143	2.51212e-05	23.6111
2085	PoCHG_E8219_L143	0.00911451	30.7692
2087	PoCHG_E8224_L143	9.26756e-05	-32.1429
2090	PoCHG_E8228_L143	3.26883e-12	45
2093	PoCHG_E8234_L143	0.000212952	-27.957
2097	PoCHG_E8241_L143	0.0106946	16.6667
2109	PoCHG_E8263_L143	0.0270044	-13.0081
2111	PoCHG_E8267_L143	7.99701e-09	-45.2381
2115	PoCHG_E8273_L143	1.14872e-13	-44.9275
2124	PoCHG_E8306_L143	1.78254e-07	-41.6667
2136	PoCHG_E8327_L143	3.0433e-05	-48.4848
2140	PoCHG_E8336_L143	8.3406e-05	-25.4386
2151	PoCHG_E8375_L143	2.23619e-05	20.1389
2160	PoCHG_E8396_L143	0.00865494	18.4211
2161	PoCHG_E8397_L143	0.000197245	-41.6667
2168	PoCHG_E8417_L143	2.87045e-06	-40
2169	PoCHG_E8419_L143	0.048127	13.6752
2171	PoCHG_E8423_L143	0.00648172	-18.6667
2172	PoCHG_E8426_L143	0.000385801	-46.6667
2194	PoCHG_E8516_L143	0.0243173	-21.6667
2212	PoCHG_E8618_L143	1.92708e-08	-60
2213	PoCHG_E8620_L143	0.0253663	-25
2216	PoCHG_E8635_L143	7.07086e-09	-35.2381
2231	PoCHG_E8686_L143	0.0318913	26.6667
2252	PoCHG_E8773_L143	1.06496e-06	-54.7619
2257	PoCHG_E8786_L143	0.0243866	-22.2222
2259	PoCHG_E8790_L143	9.8881e-05	14.7287
2271	PoCHG_E8846_L143	0.0029833	-31.3725
2273	PoCHG_E8851_L143	3.87857e-05	-26.3566
2274	PoCHG_E8855_L143	0.00796001	-24.2424
2283	PoCHG_E8871_L143	0.00838669	-24.5614
2296	PoCHG_E8988_L143	6.88263e-49	-79.8742
2298	PoCHG_E8996_L143	4.24876e-22	36.1111
2304	PoCHG_E9008_L143	0.00621943	-19.1919
2307	PoCHG_E9012_L143	1.07435e-05	-41.2698
2310	PoCHG_E9017_L143	2.36327e-05	-36.8421
2313	PoCHG_E9023_L143	0.00212468	17.7778
2314	PoCHG_E9024_L143	0.0401084	-25.641
2316	PoCHG_E9033_L143	0.0486386	-23.8095
2338	PoCHG_E9078_L143	0.00160824	-38.4615
2339	PoCHG_E9079_L143	3.65604e-08	-49.2754
2359	PoCHG_E9137_L143	0.00417908	-30.303
2363	PoCHG_E9146_L143	0.00455575	-25
2374	PoCHG_E9173_L143	0.000253156	-46.6667
2376	PoCHG_E9176_L143	0.00781572	-30.7692
2377	PoCHG_E9178_L143	0.0230275	-28.2051
2389	PoCHG_E9204_L143	0.00211349	-39.3939
2394	PoCHG_E9217_L143	0.00133949	-28.5714
2396	PoCHG_E9222_L143	5.91982e-05	-27.5862
2414	PoCHG_E9251_L143	3.54047e-05	-46.1538
2428	PoCHG_E9276_L143	3.18602e-06	-53.8462
2437	PoCHG_E9294_L143	0.00018898	-41.0256
2482	PoCHG_E9370_L143	0.0090953	-30.9524
2484	PoCHG_E9374_L143	0.00547533	-23.4568
2521	PoCHG_E9454_L143	2.0229e-05	-43.1373
2530	PoCHG_E9477_L143	0.000258451	-30.8642
2531	PoCHG_E9478_L143	4.55578e-12	-46.2366
2551	PoCHG_E9513_L143	0.00543805	-25
2566	PoCHG_E9533_L143	0.0462	-22.2222
2575	PoCHG_E9554_L143	3.01211e-06	27.957
2576	PoCHG_E9562_L143	2.5608e-16	39.8907
2577	PoCHG_E9564_L143	0.0110707	-24.4444
2578	PoCHG_E9565_L143	8.84942e-06	-45.098
2580	PoCHG_E9568_L143	0.0120954	-25
2581	PoCHG_E9569_L143	0.0325637	14.0351
2585	PoCHG_E9579_L143	0.00234197	18.4211
2589	PoCHG_E9588_L143	0.00226157	20.1754
2594	PoCHG_E9596_L143	0.00620008	-33.3333
2607	PoCHG_E9642_L143	0.000791439	12.2807
2614	PoCHG_E9653_L143	0.00118855	-27.5362
2615	PoCHG_E9654_L143	9.37695e-10	-60.7843
2616	PoCHG_E9656_L143	0.00582376	8.33333
2617	PoCHG_E9658_L143	0.0346431	15.5556
2623	PoCHG_E9670_L143	0.00998194	9.2827
2627	PoCHG_E9679_L143	0.000190833	-37.037
2631	PoCHG_E9688_L143	0.00106063	24.359
2634	PoCHG_E9695_L143	0.0171928	16.6667
2641	PoCHG_E9708_L143	0.000109201	-25.641
2644	PoCHG_E9714_L143	0.0118477	22.9167
2651	PoCHG_E9725_L143	2.83305e-06	-42.029
2655	PoCHG_E9731_L143	9.9984e-13	39.8551
2656	PoCHG_E9733_L143	3.18689e-05	-42.5926
2657	PoCHG_E9738_L143	0.00939907	-33.3333
2659	PoCHG_E9745_L143	0.00220963	21.875
2664	PoCHG_E9752_L143	0.014733	-17.9487
2672	PoCHG_E9786_L143	1.59493e-05	-31.4286
2673	PoCHG_E9787_L143	2.77188e-16	-32.7381
2683	PoCHG_E9832_L143	0.00330263	-40
2687	PoCHG_E9840_L143	1.52367e-11	25.0896
2689	PoCHG_E9843_L143	0.000379677	23.6842
2690	PoCHG_E9845_L143	0.0188817	17.6471
2691	PoCHG_E9846_L143	0.00335252	-22.9885
2692	PoCHG_E9848_L143	0.00482705	19.3548
2693	PoCHG_E9850_L143	0.000573847	21.4286
2702	PoCHG_E9892_L143	0.0336221	-30
2706	PoCHG_E9904_L143	8.4193e-12	-41.4414
2710	PoCHG_E9911_L143	2.05133e-07	-36.3636
2712	PoCHG_E9914_L143	0.000956785	33.3333
2713	PoCHG_E9916_L143	0.00270536	29.1667
2714	PoCHG_E9917_L143	0.000420645	31.746
2721	PoCHG_E9931_L143	0.000186002	20.5128
2722	PoCHG_E9932_L143	9.51508e-11	-45.7143
2726	PoCHG_E9940_L143	2.33185e-05	-45.8333
2735	PoCHG_E9951_L143	0.0415338	15.5556
2739	PoCHG_E9959_L143	1.63974e-05	-42.5926
2740	PoCHG_E9960_L143	0.000181156	26.4706
2745	PoCHG_E9974_L143	0.0291067	-26.1905
2753	PoCHG_E10040_L143	1.46939e-06	-57.5758
2768	PoCHG_E10084_L143	5.08058e-07	-50
2778	PoCHG_E10098_L143	0.0409191	13.0952
2780	PoCHG_E10102_L143	0.00256772	13.3333
2789	PoCHG_E10209_L143	0.00167188	39.3939
2793	PoCHG_E10216_L143	0.0159534	20
2804	PoCHG_E10237_L143	2.90725e-19	40.8451
2806	PoCHG_E10241_L143	0.00102399	24.6914
2810	PoCHG_E10274_L143	1.25147e-06	31.6239
2814	PoCHG_E10280_L143	1.13709e-13	35.5191
2815	PoCHG_E10282_L143	0.00173806	18.5185
2821	PoCHG_E10297_L143	0.0230275	-28.2051
2822	PoCHG_E10298_L143	1.25473e-19	-59.6491
2828	PoCHG_E10310_L143	0.0222886	-16.6667
2829	PoCHG_E10312_L143	0.0128294	30.7692
2845	PoCHG_E10366_L143	0.00789195	36.6667
2846	PoCHG_E10371_L143	2.8961e-23	-70.7071
2857	PoCHG_E10396_L143	0.000296648	-26.4368
2858	PoCHG_E10397_L143	0.000191105	24.5098
2864	PoCHG_E10409_L143	2.80494e-05	-34.6667
2872	PoCHG_E10461_L143	0.0101666	23.1884
2876	PoCHG_E10470_L143	6.75443e-17	51.1111
2881	PoCHG_E10490_L143	5.43647e-35	-53.1532
2882	PoCHG_E10496_L143	3.83014e-09	-51.3889
2884	PoCHG_E10501_L143	0.0170841	26.6667
2889	PoCHG_E10529_L143	0.000604978	-33.3333
2890	PoCHG_E10531_L143	0.0471177	-25
2892	PoCHG_E10534_L143	0.000236059	-24.5614
2896	PoCHG_E10541_L143	6.75591e-06	-48.8889
2901	PoCHG_E10591_L143	0.0200981	28.2051
2902	PoCHG_E10593_L143	0.00212507	-31.3725
2903	PoCHG_E10595_L143	1.76362e-05	21.1111
2907	PoCHG_E10604_L143	0.0212036	-10.8844
2910	PoCHG_E10614_L143	0.00231391	21.9048
2914	PoCHG_E10629_L143	0.0222865	-24.0741
2919	PoCHG_E10644_L143	0.000205644	-31.8841
2930	PoCHG_E10686_L143	4.58375e-18	39.3519
2939	PoCHG_E10700_L143	1.11345e-05	36.1111
2945	PoCHG_E10710_L143	0.00310141	23.0769
2947	PoCHG_E10713_L143	9.59804e-06	-40.9091
2949	PoCHG_E10718_L143	1.18649e-17	-54.4715
2950	PoCHG_E10719_L143	0.0218587	15.7407
2963	PoCHG_E10744_L143	0.00974342	-26.3158
2964	PoCHG_E10745_L143	1.80365e-05	-37.3333
2969	PoCHG_E10762_L143	0.00414382	-33.3333
2970	PoCHG_E10765_L143	2.32517e-06	23.1638
2972	PoCHG_E10769_L143	0.0470883	-22.2222
2975	PoCHG_E10821_L143	2.16803e-05	-39.3939
3000	PoCHG_E10939_L143	0.00130454	-35.4167
3001	PoCHG_E10941_L143	1.70097e-29	-64.4928
3011	PoCHG_E10962_L143	0.00050426	-35.0877
3014	PoCHG_E10972_L143	0.00119567	38.0952
3015	PoCHG_E10975_L143	0.0102304	30.303
3019	PoCHG_E10984_L143	6.74573e-05	-30.4348
3021	PoCHG_E10987_L143	1.57477e-24	-70.4762
3023	PoCHG_E10990_L143	1.37877e-07	-58.9744
3024	PoCHG_E10991_L143	8.12633e-05	29.4118
3028	PoCHG_E10999_L143	0.0155849	-33.3333
3035	PoCHG_E11014_L143	0.0192861	10.3825
3043	PoCHG_E11031_L143	1.2484e-14	-23.7113
3066	PoCHG_E11090_L143	0.000951736	-41.6667
3068	PoCHG_E11093_L143	3.84806e-05	13.4921
3072	PoCHG_E11104_L143	8.82698e-05	12.9944
3073	PoCHG_E11106_L143	0.00247865	-27.5362
3075	PoCHG_E11110_L143	0.00226482	-25.641
3078	PoCHG_E11115_L143	9.10579e-08	-33.3333
3080	PoCHG_E11118_L143	2.24778e-14	-61.3333
3085	PoCHG_E11130_L143	3.0433e-05	40
3087	PoCHG_E11141_L143	5.8126e-08	41.2698
3088	PoCHG_E11142_L143	1.1013e-06	-38.0952
3092	PoCHG_E11146_L143	0.00384356	36.1111
3097	PoCHG_E11159_L143	3.10791e-05	-47.619
3106	PoCHG_E11200_L143	0.0212674	16.092
3114	PoCHG_E11214_L143	0.00408878	-23.8095
3116	PoCHG_E11217_L143	1.66576e-19	-65.625
3117	PoCHG_E11218_L143	0.000579667	-41.0256
3118	PoCHG_E11219_L143	9.91031e-05	-41.6667
3132	PoCHG_E11245_L143	0.000134798	25
3137	PoCHG_E11252_L143	7.51269e-09	34.8148
3140	PoCHG_E11261_L143	0.000468148	27.7778
3141	PoCHG_E11262_L143	0.000295992	-35.7143
3143	PoCHG_E11264_L143	1.11396e-08	-37.037
3155	PoCHG_E11285_L143	0.00010124	-50
3158	PoCHG_E11291_L143	0.00140591	20.5882
3163	PoCHG_E11321_L143	0.0153115	13.5135
3168	PoCHG_E11333_L143	0.00446903	-19.1919
3170	PoCHG_E11336_L143	6.75591e-06	48.8889
3175	PoCHG_E11343_L143	0.012301	-33.3333
3185	PoCHG_E11356_L143	6.11425e-05	-45.2381
3186	PoCHG_E11358_L143	0.00122873	-38.4615
3188	PoCHG_E11361_L143	6.2678e-09	-54.386
3199	PoCHG_E11574_L143	0.000758719	-27.1605
3200	PoCHG_E11576_L143	1.17926e-14	-49.1228
3204	PoCHG_E11585_L143	0.000199813	-30.1587
3207	PoCHG_E11593_L143	4.88648e-05	25.8065
3208	PoCHG_E11594_L143	0.0198928	15.0538
3209	PoCHG_E11595_L143	0.00451908	18.1818
3216	PoCHG_E11605_L143	0.039884	16.092
3227	PoCHG_E11631_L143	0.00647141	-33.3333
3229	PoCHG_E11638_L143	6.18414e-07	25.7862
3230	PoCHG_E11639_L143	1.24717e-05	-28.125
3235	PoCHG_E11650_L143	0.0153449	22.9167
3248	PoCHG_E11716_L143	0.000689118	28.3951
3251	PoCHG_E11723_L143	0.00342369	23.3333
3252	PoCHG_E11725_L143	7.19659e-08	38.7097
3258	PoCHG_E11760_L143	1.94686e-07	-50.8772
3260	PoCHG_E11765_L143	0.00118855	-31.5789
3262	PoCHG_E11769_L143	1.90835e-05	-39.3939
3271	PoCHG_E11782_L143	0.00054719	-40.4762
3278	PoCHG_E11809_L143	0.00272631	-20.8333
3295	PoCHG_E11912_L143	0.00637306	15.625
3304	PoCHG_E11938_L143	0.00526638	25
3309	PoCHG_E11953_L143	0.00461573	31.25
3317	PoCHG_E11965_L143	4.11256e-06	-36.2319
3320	PoCHG_E11969_L143	0.000103991	-29.7619
3321	PoCHG_E11971_L143	0.0276166	-8.33333
3324	PoCHG_E11984_L143	4.60105e-06	-38.2716
3327	PoCHG_E11988_L143	1.94459e-05	-34.4828
3335	PoCHG_E12013_L143	0.00950063	-19.5402
3340	PoCHG_E12027_L143	7.85775e-10	33.9869
3341	PoCHG_E12029_L143	2.0538e-07	-31.25
3344	PoCHG_E12050_L143	0.0113537	28.8889
3345	PoCHG_E12051_L143	1.71478e-05	39.6825
3346	PoCHG_E12053_L143	1.09645e-09	-25.9804
3347	PoCHG_E12055_L143	1.06227e-17	-43.8596
3348	PoCHG_E12084_L143	1.84216e-10	-50.6173
3354	PoCHG_E12092_L143	0.0167971	-15.5556
3358	PoCHG_E12102_L143	0.00284563	35.8974
3362	PoCHG_E12117_L143	0.00100921	-20
3365	PoCHG_E12123_L143	0.00128961	-19.4444
3395	PoCHG_E12199_L143	9.67945e-12	-64.8148
3398	PoCHG_E12202_L143	0.00247245	-35.7143
3403	PoCHG_E12212_L143	1.7243e-08	41.6667
3406	PoCHG_E12219_L143	0.000168945	40.4762
3407	PoCHG_E12220_L143	0.0103075	27.0833
3408	PoCHG_E12221_L143	0.00356486	19.697
3409	PoCHG_E12222_L143	0.0276166	-16.6667
3418	PoCHG_E12234_L143	0.0293557	-19.2308
3419	PoCHG_E12236_L143	8.28449e-06	46.6667
3420	PoCHG_E12237_L143	0.0478389	14.4928
3426	PoCHG_E12246_L143	4.29337e-14	37.6068
3428	PoCHG_E12249_L143	1.45709e-06	-36.5591
3429	PoCHG_E12251_L143	0.000385801	-46.6667
3432	PoCHG_E12255_L143	0.0258092	9.64912
3437	PoCHG_E12264_L143	0.0109428	12.7273
3438	PoCHG_E12265_L143	0.000390433	-40
3444	PoCHG_E12277_L143	0.00272171	-31.3725
3446	PoCHG_E12279_L143	5.60114e-06	-51.2821
3448	PoCHG_E12284_L143	0.00288364	26.3889
3452	PoCHG_E12289_L143	0.0386538	17.4603
3453	PoCHG_E12290_L143	0.0117823	7.84314
3455	PoCHG_E12302_L143	2.6423e-07	-51.8519
3456	PoCHG_E12303_L143	0.00115365	-28.5714
3458	PoCHG_E12307_L143	0.018033	-20.6349
3459	PoCHG_E12308_L143	4.6331e-05	27.7778
3466	PoCHG_E12365_L143	1.12247e-11	-41.1348
3469	PoCHG_E12370_L143	0.000184785	-35.1852
3476	PoCHG_E12386_L143	7.10893e-08	-39.2857
3480	PoCHG_E12395_L143	0.000199486	-14.7287
3488	PoCHG_E12406_L143	1.05338e-05	31.1111
3492	PoCHG_E12416_L143	2.99786e-05	-34.5238
3496	PoCHG_E12421_L143	2.31702e-08	-46.6667
3504	PoCHG_E12434_L143	0.00350645	-25.3333
3509	PoCHG_E12440_L143	4.65715e-09	52.1739
3518	PoCHG_E12475_L143	0.000376859	-33.3333
3522	PoCHG_E12485_L143	9.17456e-07	30.5556
3526	PoCHG_E12495_L143	0.00273613	-36.1111
3528	PoCHG_E12497_L143	6.65181e-13	-51.6129
3529	PoCHG_E12503_L143	3.42397e-06	38.3333
3532	PoCHG_E12511_L143	1.79104e-05	-41.6667
3541	PoCHG_E12528_L143	0.0090953	-15.8333
3543	PoCHG_E12537_L143	1.60311e-05	-24.5614
3545	PoCHG_E12542_L143	0.0153119	16.6667
3547	PoCHG_E12545_L143	2.71455e-06	-49.0196
3548	PoCHG_E12546_L143	6.22998e-09	-39.0476
3552	PoCHG_E12555_L143	0.00779519	-17.7083
3560	PoCHG_E12572_L143	0.000468598	-14.8718
3567	PoCHG_E12584_L143	1.96826e-12	-38.6905
3568	PoCHG_E12588_L143	9.6677e-12	33.3333
3575	PoCHG_E12600_L143	0.0250733	-21.0526
3577	PoCHG_E12603_L143	0.000476122	-23.3333
3579	PoCHG_E12609_L143	0.000108433	-33.3333
3583	PoCHG_E12619_L143	5.70045e-06	47.9167
3603	PoCHG_E12660_L143	3.54663e-13	44.186
3610	PoCHG_E12684_L143	9.60078e-05	-36.5079
3612	PoCHG_E12692_L143	0.00371125	23.8095
3615	PoCHG_E12697_L143	0.000509337	-31.4815
3618	PoCHG_E12701_L143	0.000218331	35
3619	PoCHG_E12702_L143	4.29099e-08	31.8182
3620	PoCHG_E12705_L143	2.24074e-14	26.8608
3623	PoCHG_E12711_L143	0.0214145	-9.13978
3634	PoCHG_E12730_L143	0.0285199	-24.4444
3648	PoCHG_E12753_L143	9.77184e-06	20.8333
3656	PoCHG_E12771_L143	2.62573e-05	-30.3922
3667	PoCHG_E12789_L143	0.00354837	-10.582
3668	PoCHG_E12790_L143	0.0124388	19.0476
3678	PoCHG_E12841_L143	3.37601e-06	-32.381
3688	PoCHG_E12884_L143	0.00223003	-30
3708	PoCHG_E12946_L143	2.0454e-08	-47.2222
3710	PoCHG_E12949_L143	1.75764e-05	-43.75
3714	PoCHG_E12960_L143	2.60962e-08	-45.2381
3715	PoCHG_E12961_L143	0.0136676	-27.2727
3718	PoCHG_E12971_L143	5.30033e-13	34.5912
3722	PoCHG_E12977_L143	0.00126584	-35.8974
3727	PoCHG_E12986_L143	0.00563888	-16.2393
3730	PoCHG_E12997_L143	3.47536e-09	-42.8571
3738	PoCHG_E13010_L143	1.98035e-10	-33.9286
3741	PoCHG_E13015_L143	3.75035e-05	-27.027
3752	PoCHG_E13044_L143	0.00057582	24.2424
3756	PoCHG_E13052_L143	3.71604e-15	46.4912
3759	PoCHG_E13056_L143	1.01166e-05	-50
3763	PoCHG_E13062_L143	4.49681e-05	42.2222
3769	PoCHG_E13093_L143	0.00763116	-22.2222
3771	PoCHG_E13095_L143	0.0316503	-25.641
3773	PoCHG_E13097_L143	0.00457058	-18.3908
3778	PoCHG_E13108_L143	1.84022e-13	25.3788
3785	PoCHG_E13123_L143	0.00493152	-26.087
3790	PoCHG_E13137_L143	7.48842e-05	-27.0833
3791	PoCHG_E13139_L143	1.45716e-07	29.932
3794	PoCHG_E13147_L143	0.0386538	-17.4603
3799	PoCHG_E13153_L143	4.45969e-10	-46.4646
3811	PoCHG_E13210_L143	0.00147508	23.1884
3817	PoCHG_E13219_L143	0.0136667	10.8974
3824	PoCHG_E13233_L143	0.00875262	-10.7527
3825	PoCHG_E13234_L143	3.11054e-06	-46.2963
3836	PoCHG_E13266_L143	8.67538e-09	-40.7407
3841	PoCHG_E13280_L143	0.0001191	39.5833
3846	PoCHG_E13368_L143	0.018188	16.6667
3847	PoCHG_E13369_L143	2.15956e-08	-54.386
3848	PoCHG_E13370_L143	0.0160932	-17.3333
3852	PoCHG_E13380_L143	3.66377e-12	-39.1304
3854	PoCHG_E13389_L143	7.45344e-12	56.4103
3856	PoCHG_E13394_L143	3.43559e-05	40.3509
3857	PoCHG_E13395_L143	0.000995871	20.5128
3860	PoCHG_E13408_L143	0.00726554	29.1667
3865	PoCHG_E13413_L143	3.6682e-07	27.3504
3874	PoCHG_E13429_L143	0.00115406	-18.0556
3892	PoCHG_E13497_L143	1.35137e-11	41.8803
3893	PoCHG_E13498_L143	4.32117e-09	-60.4167
3897	PoCHG_E13505_L143	4.3604e-11	-48.9583
3898	PoCHG_E13508_L143	0.000935074	35.2941
3902	PoCHG_E13516_L143	3.75039e-07	33.3333
3905	PoCHG_E13521_L143	0.0415134	13.7931
3921	PoCHG_E13769_L143	0.00180048	-33.3333
3922	PoCHG_E13773_L143	5.68509e-11	25.1462
3932	PoCHG_E13788_L143	5.05414e-06	18.018
3936	PoCHG_E13802_L143	2.76213e-08	-47.2222
3938	PoCHG_E13805_L143	0.000103991	-29.7619
3941	PoCHG_E13811_L143	0.00118855	-31.5789
3945	PoCHG_E13819_L143	0.0117712	-23.1884
3946	PoCHG_E13820_L143	0.0125337	-14.2857
3948	PoCHG_E13827_L143	0.0102715	30.5556
3950	PoCHG_E13830_L143	0.00877004	30.9524
3954	PoCHG_E13842_L143	0.026692	26.1905
3956	PoCHG_E13844_L143	0.00927044	-33.3333
3964	PoCHG_E13855_L143	0.000331906	-43.3333
3970	PoCHG_E13868_L143	4.88538e-06	-36
3971	PoCHG_E13871_L143	0.00199358	26.6667
3972	PoCHG_E13873_L143	3.75039e-07	16.9492
3979	PoCHG_E13883_L143	0.000861383	24.1379
3983	PoCHG_E13889_L143	0.000711156	41.0256
3986	PoCHG_E13896_L143	7.30795e-12	-63.3333
3988	PoCHG_E13901_L143	8.35342e-08	-43.2099
3989	PoCHG_E13904_L143	0.00019128	-28.9855
3991	PoCHG_E13911_L143	1.65505e-07	37.3333
3995	PoCHG_E13921_L143	1.43443e-06	23.4973
3997	PoCHG_E13924_L143	0.00042989	31.8841
4006	PoCHG_E13942_L143	1.20257e-10	-54.6667
4011	PoCHG_E13949_L143	0.00119454	-15.3846
4012	PoCHG_E13950_L143	0.00635368	-31.1111
4015	PoCHG_E13956_L143	0.0155036	30.5556
4016	PoCHG_E13957_L143	6.10671e-06	31.5315
4031	PoCHG_E13981_L143	0.00481611	22.2222
4032	PoCHG_E13982_L143	8.99356e-06	-38.6667
4035	PoCHG_E14048_L143	8.86853e-10	-40.8333
4037	PoCHG_E14052_L143	3.64735e-08	-57.1429
4039	PoCHG_E14055_L143	1.68901e-05	45.098
4045	PoCHG_E14074_L143	0.00487071	18.8034
4049	PoCHG_E14086_L143	1.91449e-06	-36.5079
4051	PoCHG_E14089_L143	0.00189395	23.3333
4053	PoCHG_E14091_L143	0.0106251	28.5714
4062	PoCHG_E14105_L143	5.99636e-19	-51.634
4066	PoCHG_E14111_L143	0.00925614	-24.0741
4068	PoCHG_E14117_L143	0.00337546	-27.2727
4077	PoCHG_E14157_L143	0.00126081	17.0732
4082	PoCHG_E14167_L143	0.000658261	-31.746
4087	PoCHG_E14183_L143	0.000107893	33.3333
4092	PoCHG_E14188_L143	0.0019759	21.6667
4093	PoCHG_E14189_L143	0.000713624	20.2381
4095	PoCHG_E14195_L143	3.79078e-28	65.942
4099	PoCHG_E14200_L143	1.9919e-10	-42.3423
4104	PoCHG_E14209_L143	9.04567e-05	-26.9231
4105	PoCHG_E14211_L143	3.34523e-07	-36.4583
4116	PoCHG_E14233_L143	1.85381e-08	52.9412
4130	PoCHG_E14284_L143	3.5271e-07	41.3333
4135	PoCHG_E14295_L143	0.0278444	-22.2222
4144	PoCHG_E14310_L143	3.28365e-05	45.2381
4146	PoCHG_E14313_L143	0.000425329	20.155
4158	PoCHG_E14351_L143	0.000139934	42.8571
4164	PoCHG_E14362_L143	0.00658435	-31.1111
4165	PoCHG_E14363_L143	2.84684e-11	34.6154
4169	PoCHG_E14372_L143	0.000201683	14.966
4181	PoCHG_E14395_L143	0.00469191	-33.3333
4189	PoCHG_E14406_L143	0.000937216	22.2222
4193	PoCHG_E14414_L143	0.0301925	13.7255
4196	PoCHG_E14431_L143	0.000125505	28
4206	PoCHG_E14447_L143	2.38032e-06	31.6239
4208	PoCHG_E14449_L143	0.0395895	26.6667
4214	PoCHG_E14455_L143	0.00401559	19.2982
4215	PoCHG_E14458_L143	0.0087651	-7.86517
4216	PoCHG_E14460_L143	0.000462983	-37.2549
4223	PoCHG_E14478_L143	0.0315747	14.9425
4236	PoCHG_E14498_L143	3.678e-06	48.7179
4244	PoCHG_E14518_L143	3.98007e-09	-46.9136
4247	PoCHG_E14522_L143	0.0371473	-15.4762
4249	PoCHG_E14525_L143	7.55961e-12	-50
4253	PoCHG_E14532_L143	0.045288	15.873
4254	PoCHG_E14533_L143	1.97202e-05	26.8519
4256	PoCHG_E14538_L143	2.95178e-06	-52.381
4259	PoCHG_E14545_L143	1.53036e-09	-50.7246
4261	PoCHG_E14550_L143	1.55648e-13	-62.3188
4264	PoCHG_E14555_L143	0.00335055	20
4265	PoCHG_E14556_L143	0.00633326	-25
4270	PoCHG_E14566_L143	2.64878e-22	-61.2403
4271	PoCHG_E14569_L143	1.03367e-06	33.3333
4272	PoCHG_E14570_L143	0.0137131	21.3333
4273	PoCHG_E14572_L143	0.00991158	-19.7917
4278	PoCHG_E14590_L143	0.00140694	28
4282	PoCHG_E14595_L143	0.000501519	-35.4167
4284	PoCHG_E14599_L143	1.38682e-05	-50
4290	PoCHG_E14616_L143	3.26922e-06	-42.029
4291	PoCHG_E14617_L143	6.02003e-05	-36.6667
4294	PoCHG_E14626_L143	9.2198e-09	53.3333
4295	PoCHG_E14628_L143	0.0155837	-13.3333
4304	PoCHG_E14647_L143	1.86873e-08	26.8817
4307	PoCHG_E14654_L143	2.79096e-18	41.5205
4311	PoCHG_E14662_L143	0.00631739	-27.0833
4312	PoCHG_E14663_L143	2.85463e-07	-50
4314	PoCHG_E14667_L143	4.88032e-09	42.1569
4317	PoCHG_E14676_L143	4.46866e-05	-29.1667
4319	PoCHG_E14678_L143	0.000170545	24.7312
4320	PoCHG_E14680_L143	3.77412e-05	-51.5152
4353	PoCHG_E14748_L143	2.58832e-11	30.9524
4357	PoCHG_E14819_L143	0.00152669	23.9583
4358	PoCHG_E14821_L143	2.68918e-06	18.7879
4361	PoCHG_E14828_L143	0.000533748	26.6667
4369	PoCHG_E14843_L143	0.0196518	20
4371	PoCHG_E14849_L143	4.61821e-05	-38.3333
4384	PoCHG_E14872_L143	0.0016918	-36.3636
4395	PoCHG_E14926_L143	6.37425e-05	17.8161
4396	PoCHG_E14930_L143	5.70834e-07	-34.2105
4398	PoCHG_E14936_L143	0.000272085	44.4444
4413	PoCHG_E14960_L143	1.517e-08	22.7513
4414	PoCHG_E14964_L143	0.0212379	-30.303
4416	PoCHG_E14968_L143	1.31915e-06	-30.303
4422	PoCHG_E15008_L143	4.04147e-08	-48.3333
4440	PoCHG_E15041_L143	0.0336221	-30
4448	PoCHG_E15053_L143	0.0190034	-30.303
4451	PoCHG_E15056_L143	6.79267e-14	-62.6667
4472	PoCHG_E15109_L143	0.000199828	-42.8571
4478	PoCHG_E15128_L143	2.47616e-16	-62.2222
4479	PoCHG_E15130_L143	5.17127e-05	-43.75
4483	PoCHG_E15138_L143	1.04979e-06	-37.3333
4492	PoCHG_E15154_L143	0.010669	-16.1616
4495	PoCHG_E15166_L143	0.000614769	25.641
4500	PoCHG_E15237_L143	0.00206968	38.8889
4506	PoCHG_E15249_L143	0.0029833	-22.5806
4508	PoCHG_E15252_L143	0.00178199	17.7083
4509	PoCHG_E15253_L143	0.0395895	-26.6667
4513	PoCHG_E15265_L143	7.67358e-05	-18.0556
4514	PoCHG_E15266_L143	0.00726554	-28.5714
4524	PoCHG_E15286_L143	0.00518532	19.7531
4530	PoCHG_E15296_L143	6.88137e-09	28.9308
4536	PoCHG_E15308_L143	4.89741e-05	35.2941
4539	PoCHG_E15313_L143	2.91905e-16	-63.2184
4540	PoCHG_E15314_L143	0.00426627	-36.1111
4544	PoCHG_E15322_L143	0.000105725	15.4321
4551	PoCHG_E15343_L143	5.52688e-05	-34.6154
4552	PoCHG_E15344_L143	0.000274103	13.3333
4566	PoCHG_E15378_L143	4.89532e-07	-27.5362
4568	PoCHG_E15381_L143	0.00701504	-24
4575	PoCHG_E15397_L143	0.0171021	-16
4588	PoCHG_E15421_L143	0.0271979	19.6078
4591	PoCHG_E15424_L143	2.45827e-09	-46.6667
4595	PoCHG_E15432_L143	0.0245307	22.807
4600	PoCHG_E15443_L143	0.00135322	-21.1111
4609	PoCHG_E15458_L143	5.44707e-06	-50
4614	PoCHG_E15476_L143	3.03425e-06	-45
4615	PoCHG_E15482_L143	0.00183449	-27.2727
4616	PoCHG_E15487_L143	7.99494e-08	29.7619
4617	PoCHG_E15489_L143	2.30765e-09	17.5824
4618	PoCHG_E15498_L143	5.14018e-09	-24.3781
4621	PoCHG_E15504_L143	5.00253e-08	-20.5556
4630	PoCHG_E15519_L143	1.28601e-07	-43.5897
4633	PoCHG_E15525_L143	0.00117876	-38.0952
4638	PoCHG_E15536_L143	0.000177402	31.6667
4647	PoCHG_E15569_L143	5.62139e-25	-57.5758
4649	PoCHG_E15573_L143	7.80559e-06	-18.6992
4652	PoCHG_E15581_L143	0.000768038	16.3265
4664	PoCHG_E15602_L143	0.00014159	29.8851
4669	PoCHG_E15610_L143	5.98488e-10	-48.2759
4675	PoCHG_E15625_L143	0.0464256	13.8889
4734	PoCHG_E15840_L143	3.33406e-06	-38.2716
4735	PoCHG_E15843_L143	0.000252978	-15.9722
4738	PoCHG_E15848_L143	1.16379e-17	27.7228
4744	PoCHG_E15864_L143	0.00107658	25.7576
4753	PoCHG_E15889_L143	0.0006419	-35.4167
4755	PoCHG_E15892_L143	0.0201766	-21.7391
4756	PoCHG_E15894_L143	2.91883e-11	-50.5747
4760	PoCHG_E15902_L143	0.0278444	-17.2414
4775	PoCHG_E15939_L143	0.00306458	-31.1111
4776	PoCHG_E15942_L143	4.89766e-07	22.9508
4786	PoCHG_E15960_L143	7.20884e-05	-38.5965
4792	PoCHG_E15967_L143	3.99418e-11	-57.5758
4793	PoCHG_E15969_L143	9.99592e-06	-38.8889
4794	PoCHG_E15971_L143	2.30283e-15	-55.5556
4795	PoCHG_E15973_L143	0.0031272	-28.3333
4799	PoCHG_E16001_L143	0.00097488	29.6296
4992	PoCHG_E16629_L143	0.00927044	33.3333
5016	PoCHG_E16678_L143	5.79069e-05	15.7407
5017	PoCHG_E16679_L143	1.16379e-17	47.4359
5021	PoCHG_E16686_L143	0.00028341	-25.4386
5023	PoCHG_E16691_L143	0.0208739	18.5185
5024	PoCHG_E16696_L143	0.00135691	-13.5802
5028	PoCHG_E16700_L143	8.57018e-16	-56.5657
5031	PoCHG_E16705_L143	0.000315649	-26.0417
5035	PoCHG_E16712_L143	0.0198735	10.3448
5040	PoCHG_E16761_L143	6.85392e-08	14.8148
5041	PoCHG_E16764_L143	4.07368e-06	-30.9524
5042	PoCHG_E16765_L143	0.0323773	-20
5043	PoCHG_E16770_L143	0.0112784	-20
5048	PoCHG_E16777_L143	4.30854e-05	-28.3951
5049	PoCHG_E16778_L143	0.000442582	18.1818
5063	PoCHG_E16824_L143	5.47754e-12	-41.9048
5064	PoCHG_E16827_L143	0.018033	20.6349
5075	PoCHG_E16879_L143	5.25506e-05	-31.0345
5081	PoCHG_E16892_L143	6.18414e-07	-42.3077
5082	PoCHG_E16893_L143	9.83437e-06	-34.6667
5085	PoCHG_E16897_L143	4.47449e-21	-60.3175
5091	PoCHG_E16932_L143	5.72405e-13	-63.3333
5092	PoCHG_E16933_L143	8.37797e-08	-53.7037
5096	PoCHG_E16947_L143	2.2972e-14	-53.3333
5098	PoCHG_E16951_L143	9.43669e-05	-30.2083
5101	PoCHG_E16961_L143	0.0463587	26.6667
5106	PoCHG_E16971_L143	0.0101666	-22.2222
5110	PoCHG_E16979_L143	0.00215053	28.3333
5112	PoCHG_E16985_L143	0.0388442	-19.697
5115	PoCHG_E16991_L143	0.00988632	-20.9877
5116	PoCHG_E16992_L143	0.0359838	-22.2222
5151	PoCHG_E17121_L143	0.0228832	24.0741
5175	PoCHG_E17199_L143	0.0208695	-24.0741
5188	PoCHG_E17369_L143	9.75559e-07	-53.3333
5189	PoCHG_E17370_L143	0.00335001	-33.3333
5195	PoCHG_E17382_L143	0.00494562	-27.0833
5198	PoCHG_E17386_L143	9.05472e-13	58.9744
5206	PoCHG_E17407_L143	2.92884e-16	-60.4167
5213	PoCHG_E17421_L143	0.000290851	39.5833
5215	PoCHG_E17443_L143	0.0102715	30.5556
5218	PoCHG_E17453_L143	0.00232986	-31.4815
5229	PoCHG_E17473_L143	9.21235e-07	40.7407
5231	PoCHG_E17482_L143	7.5518e-06	45.8333
5238	PoCHG_E17504_L143	0.0216859	-30
5258	PoCHG_E17543_L143	0.00633326	-25
5264	PoCHG_E17551_L143	2.30669e-05	-20
5265	PoCHG_E17554_L143	2.15572e-07	-45.4545
5266	PoCHG_E17556_L143	6.49348e-05	26.4706
5268	PoCHG_E17558_L143	0.022731	19.4444
5270	PoCHG_E17561_L143	0.000159793	21.9048
5271	PoCHG_E17565_L143	7.8208e-10	31.5152
5275	PoCHG_E17569_L143	1.03795e-05	42.1053
5280	PoCHG_E17578_L143	0.000642525	-27.5362
5282	PoCHG_E17580_L143	0.000105447	31.9444
5284	PoCHG_E17583_L143	4.03314e-07	51.1111
5286	PoCHG_E17586_L143	0.0277357	-21.0526
5287	PoCHG_E17587_L143	0.000117345	20
5293	PoCHG_E17597_L143	0.0191822	22.807
5295	PoCHG_E17600_L143	1.05576e-06	-40.7407
5296	PoCHG_E17601_L143	0.000212952	27.957
5297	PoCHG_E17602_L143	0.0011052	23.3333
5305	PoCHG_E17634_L143	0.0307295	-10.3175
5325	PoCHG_E17679_L143	0.0088014	-16.6667
5327	PoCHG_E17682_L143	0.00927044	33.3333
5328	PoCHG_E17683_L143	1.43301e-05	-48.7179
5333	PoCHG_E17697_L143	0.0090953	-30.9524
5334	PoCHG_E17698_L143	1.15308e-06	46.6667
5342	PoCHG_E17714_L143	5.9695e-06	32.0988
5347	PoCHG_E17723_L143	7.21298e-16	-29.2593
5369	PoCHG_E17811_L143	0.00796001	-24.2424
5375	PoCHG_E17822_L143	1.25011e-05	29.1667
5376	PoCHG_E17824_L143	0.0029833	-12.0773
5380	PoCHG_E17830_L143	0.00340999	33.3333
5382	PoCHG_E17832_L143	0.00595376	-20.2899
5396	PoCHG_E17957_L143	2.86212e-11	-50.5376
5402	PoCHG_E17968_L143	1.40332e-07	-43.9394
5408	PoCHG_E17976_L143	0.000257529	-37.037
5413	PoCHG_E17987_L143	0.0155849	28.5714
5416	PoCHG_E17990_L143	1.62999e-05	-36.3636
5425	PoCHG_E18007_L143	0.00131464	-19.0476
5439	PoCHG_E18035_L143	2.31758e-10	42.2764
5440	PoCHG_E18036_L143	4.95195e-07	-44.9275
5441	PoCHG_E18038_L143	1.32153e-10	37.1429
5445	PoCHG_E18048_L143	0.0493021	18.3333
5446	PoCHG_E18049_L143	2.41761e-07	-46.3768
5450	PoCHG_E18057_L143	5.23664e-07	-42.4242
5453	PoCHG_E18075_L143	3.14295e-22	-66.6667
5458	PoCHG_E18092_L143	4.11412e-06	25.8503
5461	PoCHG_E18098_L143	2.28621e-05	27.5
5462	PoCHG_E18100_L143	0.00688491	-36.6667
5468	PoCHG_E18113_L143	0.000173026	17.9487
5474	PoCHG_E18131_L143	3.5103e-08	27.3333
5482	PoCHG_E18153_L143	6.15326e-07	-33.3333
5487	PoCHG_E18162_L143	0.00152977	21.9048
5488	PoCHG_E18164_L143	0.0164922	23.3333
5490	PoCHG_E18169_L143	0.0113006	-15.2381
5502	PoCHG_E18191_L143	0.0167971	28.5714
5504	PoCHG_E18197_L143	0.0445679	17.3913
5506	PoCHG_E18200_L143	5.29141e-07	37.2549
5508	PoCHG_E18203_L143	2.22224e-05	29.0598
5512	PoCHG_E18215_L143	0.00247245	35.7143
5514	PoCHG_E18226_L143	0.010524	18.5185
5515	PoCHG_E18227_L143	3.47281e-06	-50
5518	PoCHG_E18231_L143	8.93467e-06	-40.9091
5523	PoCHG_E18239_L143	0.0163839	30.303
5536	PoCHG_E18309_L143	2.77245e-12	35.7143
5556	PoCHG_E18375_L143	0.000627091	29.4872
5567	PoCHG_E18408_L143	0.00769648	27.0833
5628	PoCHG_E18601_L143	4.81673e-06	25.5814
5637	PoCHG_E18619_L143	1.50863e-07	-40.4762
5638	PoCHG_E18621_L143	0.00551277	14.2857
5643	PoCHG_E18627_L143	3.50598e-07	-38.3838
5648	PoCHG_E18639_L143	0.00285492	20
5650	PoCHG_E18641_L143	0.000141401	-44.4444
5660	PoCHG_E18656_L143	8.76185e-09	-41.1765
5665	PoCHG_E18664_L143	0.04485	-16
5674	PoCHG_E18704_L143	1.4615e-20	-72.8395
5680	PoCHG_E18712_L143	0.000240181	-26.4368
5686	PoCHG_E18721_L143	1.17998e-12	-42.1769
5692	PoCHG_E18729_L143	0.00576605	-28.0702
5694	PoCHG_E18735_L143	1.84319e-14	72.2222
5695	PoCHG_E18736_L143	0.00103467	-38.4615
5696	PoCHG_E18737_L143	4.15538e-05	-30.4348
5697	PoCHG_E18740_L143	4.83822e-06	-34.7222
5699	PoCHG_E18743_L143	3.50074e-09	-34.2857
5700	PoCHG_E18745_L143	6.59278e-17	-58.3333
5709	PoCHG_E18789_L143	1.81242e-06	-33.3333
5711	PoCHG_E18798_L143	0.0489592	13.8889
5713	PoCHG_E18801_L143	1.32241e-09	26.1538
5722	PoCHG_E18820_L143	0.000192223	-30.4348
5731	PoCHG_E18840_L143	0.0112989	19.5402
5732	PoCHG_E18843_L143	1.08888e-09	-52
5733	PoCHG_E18844_L143	0.0251145	-21.2121
5735	PoCHG_E18847_L143	1.10755e-09	-57.8947
5737	PoCHG_E18868_L143	1.90356e-20	-34.4086
5738	PoCHG_E18870_L143	3.94362e-18	39.6825
5739	PoCHG_E18875_L143	1.684e-05	-33.3333
5741	PoCHG_E18880_L143	0.000887817	31.6667
5743	PoCHG_E18882_L143	0.0251145	20
5745	PoCHG_E18885_L143	1.19965e-13	-61.6667
5750	PoCHG_E18896_L143	0.000794992	38.0952
5755	PoCHG_E18901_L143	5.53446e-10	53.0303
5758	PoCHG_E18905_L143	2.2789e-12	-55.5556
5762	PoCHG_E18910_L143	0.0121822	-25.9259
5765	PoCHG_E18913_L143	0.00175696	-33.3333
5767	PoCHG_E18917_L143	5.03459e-06	-31.6239
5772	PoCHG_E18931_L143	2.73213e-11	-57.971
5773	PoCHG_E18934_L143	0.0323427	24.4444
5775	PoCHG_E18938_L143	7.66882e-05	37.5
5781	PoCHG_E18948_L143	0.0224418	19.7531
5782	PoCHG_E18949_L143	0.0135116	23.8095
5787	PoCHG_E18960_L143	0.032887	15.6863
5790	PoCHG_E18965_L143	0.000937354	20.6897
5793	PoCHG_E18974_L143	0.0285199	-24.4444
5805	PoCHG_E18993_L143	0.0341709	13.5802
5808	PoCHG_E19001_L143	8.84142e-08	33.3333
5811	PoCHG_E19007_L143	3.96349e-05	23.9583
5816	PoCHG_E19016_L143	4.35999e-14	-47.0085
5818	PoCHG_E19021_L143	0.00157747	-28
5826	PoCHG_E19049_L143	2.66765e-06	-40.5797
5827	PoCHG_E19050_L143	3.9994e-42	75.817
5828	PoCHG_E19051_L143	0.00162086	-38.8889
5829	PoCHG_E19053_L143	1.59293e-07	20.6897
5830	PoCHG_E19055_L143	6.70081e-26	-75.5556
5833	PoCHG_E19060_L143	8.86808e-08	-50
5839	PoCHG_E19100_L143	0.00350637	-19.3548
5841	PoCHG_E19108_L143	6.00533e-23	-64.1667
5843	PoCHG_E19115_L143	3.13684e-10	34.6939
5853	PoCHG_E19168_L143	0.00523971	21.8391
5863	PoCHG_E19185_L143	6.08652e-09	-39.7849
5865	PoCHG_E19189_L143	0.000551999	33.3333
5867	PoCHG_E19195_L143	1.64399e-05	33.3333
5872	PoCHG_E19203_L143	0.00670461	33.3333
5876	PoCHG_E19215_L143	0.0134965	-20.6349
5885	PoCHG_E19231_L143	0.0208739	-18.5185
5890	PoCHG_E19237_L143	2.02284e-14	47.3684
5893	PoCHG_E19241_L143	1.11423e-06	33.3333
5896	PoCHG_E19248_L143	0.00352224	-33.3333
5897	PoCHG_E19251_L143	0.00218876	16.6667
5899	PoCHG_E19257_L143	0.0291555	30
5901	PoCHG_E19260_L143	4.56541e-06	23.2558
5902	PoCHG_E19263_L143	6.54374e-40	-74.6667
5905	PoCHG_E19270_L143	3.85561e-06	-38.4615
5908	PoCHG_E19276_L143	7.37312e-05	28.2051
5915	PoCHG_E19284_L143	3.19455e-07	46.9697
5918	PoCHG_E19290_L143	3.10959e-11	-44.4444
5919	PoCHG_E19292_L143	4.16955e-05	21.7054
5925	PoCHG_E19302_L143	5.28577e-14	-60.4938
5928	PoCHG_E19307_L143	9.82492e-09	27.3224
5929	PoCHG_E19308_L143	0.00219052	33.3333
5930	PoCHG_E19309_L143	1.29082e-06	23.2323
5931	PoCHG_E19311_L143	0.000967511	-24.5098
5932	PoCHG_E19314_L143	1.22991e-07	-39.5062
5935	PoCHG_E19318_L143	0.00678157	-21.7391
5936	PoCHG_E19319_L143	0.00169018	35.8974
5962	PoCHG_E19363_L143	0.000114409	-34.7826
5967	PoCHG_E19372_L143	6.03134e-14	-65.2174
5968	PoCHG_E19375_L143	4.57816e-19	61.6162
5969	PoCHG_E19376_L143	0.00201	31.4815
5970	PoCHG_E19377_L143	3.67847e-24	-72.9167
5971	PoCHG_E19378_L143	0.02041	16.6667
5974	PoCHG_E19383_L143	0.0430461	27.2727
5984	PoCHG_E19408_L143	9.03185e-05	16.6667
5987	PoCHG_E19414_L143	9.18473e-37	-81.982
5988	PoCHG_E19417_L143	6.33931e-07	39.7436
5990	PoCHG_E19419_L143	4.9906e-08	-50.7937
5992	PoCHG_E19423_L143	5.82004e-12	-45.2381
6003	PoCHG_E19447_L143	8.40304e-07	37.037
6013	PoCHG_E19474_L143	8.16459e-10	-41.2281
6017	PoCHG_E19482_L143	0.0222886	-16.6667
6021	PoCHG_E19493_L143	5.08349e-18	49.5935
6026	PoCHG_E19506_L143	0.00422488	20.8333
6032	PoCHG_E19517_L143	4.35262e-11	-61.6667
6036	PoCHG_E19528_L143	0.0123225	-30
6037	PoCHG_E19530_L143	7.85736e-08	-24.8485
6038	PoCHG_E19531_L143	0.000769672	-25.3333
6041	PoCHG_E19536_L143	0.0278085	10.6918
6043	PoCHG_E19541_L143	0.0359413	-23.0769
6044	PoCHG_E19542_L143	0.00162108	-28.5714
6047	PoCHG_E19551_L143	0.00670461	33.3333
6051	PoCHG_E19558_L143	3.74241e-06	-47.0588
6056	PoCHG_E19564_L143	0.000782565	29.3333
6060	PoCHG_E19571_L143	0.000844722	19.6581
6061	PoCHG_E19573_L143	0.0153449	-17.1171
6067	PoCHG_E19587_L143	8.462e-09	-58.8235
6073	PoCHG_E19598_L143	0.00339192	-26.3158
6079	PoCHG_E19606_L143	0.0223578	18.5185
6082	PoCHG_E19611_L143	5.24124e-11	-49.4624
6084	PoCHG_E19617_L143	9.96716e-05	-45.2381
6086	PoCHG_E19620_L143	1.61623e-17	74.6032
6104	PoCHG_E19734_L143	1.81373e-17	35.8025
6106	PoCHG_E19744_L143	1.84151e-07	30.2326
6107	PoCHG_E19746_L143	0.000978085	-22.2222
6110	PoCHG_E19752_L143	0.000172446	42.8571
6111	PoCHG_E19753_L143	2.91926e-09	-41.6667
6112	PoCHG_E19755_L143	0.00920339	21.7391
6121	PoCHG_E19819_L143	6.31585e-17	-64.3678
6124	PoCHG_E19829_L143	0.00533003	15.0794
6125	PoCHG_E19832_L143	0.00341962	8.96057
6133	PoCHG_E19843_L143	4.476e-14	-66.6667
6138	PoCHG_E19853_L143	9.52911e-05	38.5965
6145	PoCHG_E19862_L143	0.00201411	21.5686
6147	PoCHG_E19868_L143	0.00289157	-24.4444
6149	PoCHG_E19870_L143	0.00013174	-21.8391
6150	PoCHG_E19872_L143	0.0214647	-19.697
6151	PoCHG_E19874_L143	0.011247	10.2564
6156	PoCHG_E19883_L143	1.35093e-05	-17.2619
6160	PoCHG_E19894_L143	0.012566	-30.7692
6161	PoCHG_E19898_L143	1.33119e-08	-41.9355
6163	PoCHG_E19901_L143	0.000357512	-30.6667
6164	PoCHG_E19906_L143	0.00712484	-21.7949
6174	PoCHG_E19962_L143	1.75766e-05	-37.6812
6176	PoCHG_E19967_L143	0.00130091	-13.1944
6190	PoCHG_E19994_L143	0.000198497	-32
6193	PoCHG_E20036_L143	7.23548e-06	-17.6871
6194	PoCHG_E20037_L143	2.04405e-10	-48.8095
6201	PoCHG_E20052_L143	0.0138144	22.807
6202	PoCHG_E20053_L143	0.023931	-21.4286
6203	PoCHG_E20054_L143	0.00412881	-23.1884
6204	PoCHG_E20055_L143	0.0265208	16.0494
6217	PoCHG_E20082_L143	5.00285e-07	-48.3333
6225	PoCHG_E20096_L143	8.35342e-08	-34.9593
6231	PoCHG_E20118_L143	0.000541637	17.9487
6233	PoCHG_E20123_L143	6.56984e-12	-51.0417
6237	PoCHG_E20130_L143	1.25358e-07	-36.036
6238	PoCHG_E20132_L143	0.00204797	-33.3333
6239	PoCHG_E20136_L143	0.0136326	-19.0476
6245	PoCHG_E20174_L143	3.29539e-05	-33.3333
6249	PoCHG_E20184_L143	0.038428	15.0538
6254	PoCHG_E20193_L143	8.26377e-11	41.6667
6255	PoCHG_E20194_L143	6.3521e-06	-44.4444
6263	PoCHG_E20212_L143	5.38704e-08	-47.8261
6266	PoCHG_E20218_L143	0.0247191	-25
6267	PoCHG_E20219_L143	0.00489191	17.2043
6268	PoCHG_E20221_L143	0.0111724	18.75
6269	PoCHG_E20222_L143	0.00112857	23.1481
6270	PoCHG_E20223_L143	0.0043894	-29.4118
6276	PoCHG_E20238_L143	0.000136635	27.0833
6277	PoCHG_E20239_L143	0.000817375	-23.2323
6278	PoCHG_E20240_L143	0.0158698	-15.3153
6279	PoCHG_E20243_L143	0.0044334	14.8148
6280	PoCHG_E20244_L143	1.67085e-07	-44.4444
6281	PoCHG_E20245_L143	0.00781572	-30.7692
6282	PoCHG_E20246_L143	0.00923592	-20
6286	PoCHG_E20259_L143	0.000289863	-28.125
6290	PoCHG_E20264_L143	9.32063e-14	-36.8421
6291	PoCHG_E20265_L143	0.00291618	24.1379
6292	PoCHG_E20266_L143	1.54236e-13	46.0317
6293	PoCHG_E20268_L143	6.28248e-12	26.25
6301	PoCHG_E20287_L143	0.00335729	31.3725
6304	PoCHG_E20293_L143	9.40423e-05	46.1538
6307	PoCHG_E20304_L143	0.000117764	-30.5556
6324	PoCHG_E20379_L143	0.00468294	19.4444
6325	PoCHG_E20380_L143	0.000673901	-29.6296
6328	PoCHG_E20386_L143	0.00670609	-17.9487
6338	PoCHG_E20462_L143	0.000377695	40.4762
6339	PoCHG_E20463_L143	0.00240159	19.1919
6351	PoCHG_E20487_L143	8.9342e-06	-52.7778
6363	PoCHG_E20519_L143	1.30618e-10	-50
6368	PoCHG_E20528_L143	3.71846e-07	27.381
6381	PoCHG_E20547_L143	7.78141e-07	-36.1905
6392	PoCHG_E20565_L143	0.00484058	-24.359
6395	PoCHG_E20569_L143	2.76545e-11	-39.1304
6397	PoCHG_E20572_L143	0.0001358	-48.4848
6401	PoCHG_E20580_L143	1.10901e-13	-68.5185
6404	PoCHG_E20586_L143	0.000219158	21.7391
6407	PoCHG_E20593_L143	1.92708e-08	-60
6412	PoCHG_E20600_L143	0.00218876	-38.8889
6415	PoCHG_E20606_L143	0.00150529	25
6417	PoCHG_E20612_L143	0.00415217	26.087
6418	PoCHG_E20613_L143	0.00167169	-35.5556
6421	PoCHG_E20620_L143	0.00289319	-25
6423	PoCHG_E20623_L143	0.00160921	23.8095
6425	PoCHG_E20630_L143	0.00665342	-24.2424
6429	PoCHG_E20639_L143	1.34922e-18	-62.5
6434	PoCHG_E20649_L143	0.00898937	-28.8889
6438	PoCHG_E20655_L143	0.000355319	20.8333
6439	PoCHG_E20656_L143	0.000287958	23.8095
6440	PoCHG_E20657_L143	0.00783502	17.094
6443	PoCHG_E20665_L143	9.81818e-17	-68
6446	PoCHG_E20670_L143	1.6144e-07	24.6377
6449	PoCHG_E20679_L143	0.0189019	19.0476
6455	PoCHG_E20703_L143	0.0470883	22.2222
6457	PoCHG_E20706_L143	2.00779e-05	32.2917
6468	PoCHG_E20727_L143	2.67704e-07	-41.9753
6479	PoCHG_E20750_L143	0.0413714	-19.0476
6482	PoCHG_E20761_L143	0.00189395	23.3333
6486	PoCHG_E20770_L143	0.00016254	-27.1605
6487	PoCHG_E20771_L143	9.03328e-11	41.4414
6494	PoCHG_E20784_L143	9.75559e-07	-53.3333
6495	PoCHG_E20788_L143	3.30616e-05	-28.5714
6497	PoCHG_E20790_L143	0.000190113	-26.1261
6501	PoCHG_E20838_L143	1.10318e-06	-27.193
6510	PoCHG_E20896_L143	6.46867e-12	-56
6514	PoCHG_E20901_L143	0.000991428	-28
6520	PoCHG_E20912_L143	0.000580789	-26.8817
6521	PoCHG_E20914_L143	0.000883762	23.6111
6524	PoCHG_E20918_L143	1.62012e-05	22.0238
6536	PoCHG_E20934_L143	0.000765463	-27.7778
6546	PoCHG_E20952_L143	0.000929895	-38.0952
6548	PoCHG_E20958_L143	0.0260369	-10.8108
6553	PoCHG_E20966_L143	0.000331906	44.4444
6554	PoCHG_E20968_L143	0.000177402	-42.2222
6558	PoCHG_E20973_L143	4.75549e-08	-46.6667
6561	PoCHG_E20981_L143	1.57869e-08	-45.4545
6562	PoCHG_E20984_L143	6.16361e-08	-56.25
6565	PoCHG_E20988_L143	0.000820591	-35.5556
6568	PoCHG_E20992_L143	1.42014e-08	29.2398
6570	PoCHG_E20996_L143	0.000606701	43.3333
6571	PoCHG_E20997_L143	0.0384441	25.641
6572	PoCHG_E20999_L143	0.00201	33.3333
6574	PoCHG_E21002_L143	0.000128539	25.7143
6575	PoCHG_E21006_L143	0.0115023	-23.8095
6580	PoCHG_E21017_L143	0.00201411	-21.5686
6583	PoCHG_E21022_L143	0.0291555	-30
6585	PoCHG_E21024_L143	1.10976e-05	30.4348
6592	PoCHG_E21035_L143	3.64489e-07	-57.1429
6598	PoCHG_E21042_L143	2.18187e-11	-63.1579
6602	PoCHG_E21047_L143	7.23548e-06	-47.0588
6614	PoCHG_E21069_L143	4.55004e-08	-50.8772
6624	PoCHG_E21085_L143	2.03103e-08	-56.8627
6625	PoCHG_E21086_L143	0.0154425	27.0833
6626	PoCHG_E21088_L143	0.0382409	-13.8889
6630	PoCHG_E21098_L143	0.0293404	20.3704
6632	PoCHG_E21100_L143	4.04454e-10	45.8333
6634	PoCHG_E21103_L143	7.04802e-07	-45.4545
6640	PoCHG_E21117_L143	0.00800068	-21.4286
6650	PoCHG_E21157_L143	0.00373286	19.1667
6655	PoCHG_E21168_L143	4.38086e-15	37.2222
6656	PoCHG_E21169_L143	3.68369e-06	-42.8571
6658	PoCHG_E21173_L143	0.00151185	-33.3333
6661	PoCHG_E21222_L143	1.36083e-05	-36.2319
6666	PoCHG_E21234_L143	1.01994e-05	39.2157
6669	PoCHG_E21244_L143	0.000650437	-38.0952
6679	PoCHG_E21266_L143	4.51476e-05	-40.3509
6680	PoCHG_E21267_L143	5.62489e-06	47.0588
6683	PoCHG_E21271_L143	0.0268793	23.5294
6689	PoCHG_E21279_L143	0.0163839	30.303
6690	PoCHG_E21281_L143	3.28935e-05	19.1667
6693	PoCHG_E21289_L143	7.80384e-13	-48.7179
6709	PoCHG_E21352_L143	0.00940065	21.3333
6711	PoCHG_E21354_L143	0.0476835	-18.1818
6713	PoCHG_E21357_L143	0.03933	14.1026
6717	PoCHG_E21363_L143	2.14091e-13	40
6723	PoCHG_E21377_L143	0.00142982	-30.1587
6727	PoCHG_E21386_L143	4.56855e-08	29.697
6745	PoCHG_E21440_L143	0.000587348	-30.4348
6750	PoCHG_E21447_L143	0.00372631	-25
6751	PoCHG_E21450_L143	8.45772e-05	-27.2727
6753	PoCHG_E21453_L143	0.0389886	-9.30233
6754	PoCHG_E21455_L143	0.00166785	-16.6667
6759	PoCHG_E21463_L143	0.0344859	-17.3913
6764	PoCHG_E21471_L143	9.65222e-06	-29.1667
6766	PoCHG_E21476_L143	2.80599e-07	41.6667
6774	PoCHG_E21580_L143	0.00354774	-21.8391
6786	PoCHG_E21598_L143	0.000477087	35.0877
6791	PoCHG_E21607_L143	9.54081e-44	-63.285
6792	PoCHG_E21611_L143	1.99813e-07	19.8413
6794	PoCHG_E21613_L143	0.000875782	-28.2051
6797	PoCHG_E21619_L143	3.03425e-06	45
6799	PoCHG_E21622_L143	6.86894e-19	35.8586
6802	PoCHG_E21630_L143	0.00984556	9.52381
6806	PoCHG_E21637_L143	3.11012e-10	-47.7778
6810	PoCHG_E21644_L143	8.29079e-05	30
6813	PoCHG_E21648_L143	1.75775e-07	29.8851
6822	PoCHG_E21663_L143	0.000243273	34.9206
6826	PoCHG_E21669_L143	3.11781e-08	-55.5556
6831	PoCHG_E21679_L143	1.69671e-05	-43.3333
6836	PoCHG_E21687_L143	0.0216818	17.7083
6837	PoCHG_E21688_L143	2.31249e-05	34.5238
6853	PoCHG_E21805_L143	0.00101883	19.3548
6856	PoCHG_E21814_L143	1.34129e-05	-37.3333
6858	PoCHG_E21828_L143	0.0306329	24.4444
6860	PoCHG_E21832_L143	5.29872e-05	-27.957
6861	PoCHG_E21833_L143	0.000445779	37.2549
6862	PoCHG_E21834_L143	3.42288e-07	-55.5556
6865	PoCHG_E21839_L143	0.00121643	-43.3333
6867	PoCHG_E21842_L143	1.22573e-06	41.0256
6869	PoCHG_E21846_L143	0.0463449	21.2121
6870	PoCHG_E21849_L143	2.76213e-08	-47.2222
6872	PoCHG_E21851_L143	0.0201078	-21.5686
6874	PoCHG_E21853_L143	0.0272546	12.0567
6875	PoCHG_E21856_L143	3.95881e-07	-34.2857
6877	PoCHG_E21859_L143	0.000131346	-34.7826
6879	PoCHG_E21861_L143	9.31693e-22	-61.1111
6889	PoCHG_E21895_L143	1.27609e-20	37.9487
6890	PoCHG_E21896_L143	0.00367056	27.0833
6900	PoCHG_E21908_L143	0.0142842	-20
6902	PoCHG_E21910_L143	0.028395	21.6667
6905	PoCHG_E21918_L143	0.00492365	-26.3158
6906	PoCHG_E21922_L143	0.00642883	19.7917
6909	PoCHG_E21925_L143	0.00247245	-35.7143
6914	PoCHG_E21931_L143	1.23067e-13	-68.3333
6915	PoCHG_E21932_L143	0.000189212	-30.9524
6918	PoCHG_E21935_L143	0.0107766	-24.5614
6920	PoCHG_E21939_L143	1.80365e-05	33.3333
6926	PoCHG_E21951_L143	4.06387e-05	-29.2929
6931	PoCHG_E21962_L143	4.15033e-06	36.7816
6934	PoCHG_E21970_L143	2.41373e-08	42.8571
6937	PoCHG_E21974_L143	1.57808e-07	34.9593
6939	PoCHG_E21984_L143	0.000896654	-35.2941
6945	PoCHG_E21997_L143	0.000134868	-41.6667
6948	PoCHG_E22001_L143	0.00073828	-23.1481
6949	PoCHG_E22002_L143	0.0260168	19.697
6950	PoCHG_E22003_L143	3.01546e-05	-46.6667
6951	PoCHG_E22005_L143	0.00674783	-30.9524
6955	PoCHG_E22009_L143	4.30992e-17	-57.1429
6958	PoCHG_E22016_L143	0.00414463	25.3968
6960	PoCHG_E22020_L143	0.00893408	-33.3333
6970	PoCHG_E22042_L143	0.00234206	20
6971	PoCHG_E22045_L143	6.23545e-08	27.044
6972	PoCHG_E22046_L143	2.71219e-07	-52.9412
6976	PoCHG_E22055_L143	2.04396e-06	31.1828
6978	PoCHG_E22060_L143	0.00133998	-33.3333
6989	PoCHG_E22081_L143	3.86467e-13	-52.5253
6991	PoCHG_E22083_L143	0.00176853	25.3968
6992	PoCHG_E22085_L143	0.00914586	-23.8095
7001	PoCHG_E22099_L143	2.70683e-13	29.8246
7012	PoCHG_E22124_L143	0.000157817	-20.4545
7015	PoCHG_E22130_L143	1.29027e-05	28.7037
7018	PoCHG_E22137_L143	5.24116e-09	46.9136
7020	PoCHG_E22139_L143	3.02902e-05	-39.6825
7021	PoCHG_E22140_L143	0.00591186	25.7576
7022	PoCHG_E22141_L143	5.90578e-17	23
7023	PoCHG_E22142_L143	0.0470883	-22.2222
7025	PoCHG_E22148_L143	0.0128511	-33.3333
7027	PoCHG_E22151_L143	2.85524e-05	-34.5679
7028	PoCHG_E22153_L143	0.0120732	-21.2121
7031	PoCHG_E22160_L143	0.015975	-24.0741
7034	PoCHG_E22163_L143	0.000739922	-26.6667
7037	PoCHG_E22168_L143	0.000856912	-29.3333
7038	PoCHG_E22170_L143	0.0193142	-21.7391
7043	PoCHG_E22178_L143	1.78618e-05	45.098
7047	PoCHG_E22183_L143	0.00160714	21.4286
7055	PoCHG_E22196_L143	0.000648983	-26.087
7057	PoCHG_E22203_L143	3.54125e-06	-25.641
7063	PoCHG_E22220_L143	3.20298e-07	39.7436
7064	PoCHG_E22221_L143	4.29395e-07	36.7816
7067	PoCHG_E22224_L143	1.4813e-05	-34.8485
7068	PoCHG_E22225_L143	0.000713624	-38.8889
7075	PoCHG_E22235_L143	0.0408269	13.6364
7081	PoCHG_E22247_L143	0.00498451	-14.1975
7085	PoCHG_E22251_L143	9.80706e-09	-57.4074
7086	PoCHG_E22253_L143	0.00129263	21.5686
7087	PoCHG_E22254_L143	0.019157	-19.4444
7090	PoCHG_E22258_L143	0.00957313	-23.6111
7095	PoCHG_E22269_L143	5.81625e-08	-40.8602
7096	PoCHG_E22270_L143	7.67162e-06	32.2581
7099	PoCHG_E22276_L143	0.00125056	25
7101	PoCHG_E22278_L143	2.58025e-09	-43.1373
7105	PoCHG_E22282_L143	0.000995871	20.5128
7107	PoCHG_E22286_L143	1.3635e-05	-47.619
7111	PoCHG_E22306_L143	0.00926373	-17.5926
7112	PoCHG_E22310_L143	6.80281e-05	-41.1765
7125	PoCHG_E22342_L143	7.1688e-08	35.4167
7131	PoCHG_E22349_L143	0.000606701	-37.7778
7135	PoCHG_E22365_L143	1.17753e-09	-48.1481
7144	PoCHG_E22384_L143	0.000177402	-31.6667
7146	PoCHG_E22388_L143	5.72981e-05	-33.3333
7151	PoCHG_E22399_L143	0.0104187	-13.1783
7154	PoCHG_E22406_L143	1.71067e-13	51.3514
7156	PoCHG_E22408_L143	0.0432133	-15.4762
7158	PoCHG_E22410_L143	3.41737e-18	-64.3678
7159	PoCHG_E22412_L143	0.0402566	9.16667
7162	PoCHG_E22418_L143	0.00323727	25.641
7163	PoCHG_E22420_L143	1.76105e-22	-59.4203
7166	PoCHG_E22425_L143	1.90981e-05	36.5079
7168	PoCHG_E22428_L143	0.0121505	-28.5714
7169	PoCHG_E22430_L143	0.00177391	-14.359
7171	PoCHG_E22434_L143	2.3099e-18	-59.1398
7175	PoCHG_E22440_L143	8.99356e-06	-38.6667
7189	PoCHG_E22477_L143	0.00270536	-29.1667
7191	PoCHG_E22482_L143	1.16529e-15	33.3333
7198	PoCHG_E22494_L143	0.024991	16.6667
7207	PoCHG_E22509_L143	1.38164e-10	-62.963
7208	PoCHG_E22511_L143	0.00757178	30.9524
7209	PoCHG_E22514_L143	0.00477765	25.3968
7214	PoCHG_E22523_L143	6.60084e-10	41.1111
7216	PoCHG_E22527_L143	2.28181e-07	-40
7230	PoCHG_E22554_L143	0.00781572	30.7692
7231	PoCHG_E22555_L143	6.54889e-07	49.1228
7233	PoCHG_E22562_L143	0.000159793	32
7235	PoCHG_E22565_L143	7.30987e-05	44.4444
7237	PoCHG_E22570_L143	0.00379441	24.6914
7239	PoCHG_E22572_L143	0.000641803	33.3333
7241	PoCHG_E22576_L143	1.59733e-07	30.9524
7251	PoCHG_E22600_L143	2.15102e-07	-38.2353
7254	PoCHG_E22607_L143	0.00312616	-35.8974
7257	PoCHG_E22612_L143	0.000123757	-34.7826
7260	PoCHG_E22618_L143	1.84492e-08	-31.8519
7271	PoCHG_E22633_L143	4.35679e-15	-62.963
7272	PoCHG_E22636_L143	2.07725e-06	-52.381
7274	PoCHG_E22640_L143	7.37737e-10	35.5072
7279	PoCHG_E22656_L143	0.0189066	-21.6667
7284	PoCHG_E22663_L143	2.37154e-05	-32.2917
7288	PoCHG_E22674_L143	0.0334837	14.1026
7290	PoCHG_E22681_L143	0.0416645	-16.0494
7293	PoCHG_E22685_L143	8.3881e-07	-42.6667
7294	PoCHG_E22687_L143	0.000514047	-23.1481
7304	PoCHG_E22720_L143	2.07104e-05	37.6812
7305	PoCHG_E22724_L143	1.09176e-12	-49.5495
7313	PoCHG_E22736_L143	6.28277e-06	38.3333
7315	PoCHG_E22740_L143	0.000490577	30.303
7318	PoCHG_E22748_L143	1.37534e-05	-45.8333
7324	PoCHG_E22758_L143	4.61821e-05	38.3333
7329	PoCHG_E22765_L143	0.00438501	36.3636
7333	PoCHG_E22770_L143	1.22228e-05	46.6667
7335	PoCHG_E22776_L143	0.0079806	-24.2424
7343	PoCHG_E22794_L143	9.55903e-44	-52.8369
7344	PoCHG_E22799_L143	2.78753e-05	-34.5238
7352	PoCHG_E22811_L143	2.04699e-06	-35.3535
7357	PoCHG_E22826_L143	0.00156113	19.6078
7361	PoCHG_E22833_L143	1.64747e-05	34.5679
7363	PoCHG_E22836_L143	1.06671e-07	-50.9804
7369	PoCHG_E22849_L143	9.06316e-09	-56.8627
7374	PoCHG_E22857_L143	0.000522049	-28.5714
7377	PoCHG_E22860_L143	0.0031272	-28.3333
7381	PoCHG_E22875_L143	0.00172611	15.4321
7382	PoCHG_E22877_L143	0.0474738	-15.7895
7383	PoCHG_E22882_L143	0.0139218	19.2308
7384	PoCHG_E22884_L143	0.00656234	19.2308
7388	PoCHG_E22910_L143	2.61507e-08	-45.679
7389	PoCHG_E22912_L143	2.49469e-05	28.5714
7390	PoCHG_E22913_L143	6.03892e-05	18.75
7391	PoCHG_E22917_L143	2.55232e-05	-47.619
7392	PoCHG_E22918_L143	0.00545512	-14.1975
7393	PoCHG_E22921_L143	1.74636e-06	34.2857
7394	PoCHG_E22922_L143	0.000403723	17.8295
7398	PoCHG_E22928_L143	0.000345113	31.746
7403	PoCHG_E22935_L143	0.0166438	19.697
7405	PoCHG_E22937_L143	1.05149e-05	-35.6322
7407	PoCHG_E22939_L143	0.00131962	23.8095
7418	PoCHG_E22984_L143	7.58155e-05	21.2121
7422	PoCHG_E22997_L143	0.0430388	-19.2982
7424	PoCHG_E23000_L143	7.85632e-13	-51.4286
7426	PoCHG_E23005_L143	0.0247318	30.303
7427	PoCHG_E23007_L143	1.26946e-13	-47.8632
7430	PoCHG_E23019_L143	0.00455575	25
7431	PoCHG_E23020_L143	5.1734e-14	-65
7432	PoCHG_E23021_L143	0.023981	-12.9032
7433	PoCHG_E23025_L143	0.000145799	-32.0988
7438	PoCHG_E23037_L143	0.0057923	26.6667
7443	PoCHG_E23043_L143	0.0177806	30.5556
7447	PoCHG_E23048_L143	0.0155036	30.5556
7450	PoCHG_E23053_L143	0.0155849	-33.3333
7452	PoCHG_E23060_L143	1.97428e-06	35.8974
7456	PoCHG_E23065_L143	3.33274e-05	14
7458	PoCHG_E23072_L143	0.00111906	-33.3333
7460	PoCHG_E23076_L143	0.00926218	-30.9524
7467	PoCHG_E23089_L143	0.00218876	-38.8889
7473	PoCHG_E23102_L143	0.0214509	-20.8333
7475	PoCHG_E23152_L143	1.10892e-06	32.381
7479	PoCHG_E23160_L143	0.03933	-14.1026
7480	PoCHG_E23162_L143	0.000149649	30
7485	PoCHG_E23168_L143	0.000637719	26.8817
7486	PoCHG_E23175_L143	4.50227e-09	-43.4343
7490	PoCHG_E23182_L143	1.46047e-10	-58.7302
7508	PoCHG_E23226_L143	1.67898e-08	-61.9048
7512	PoCHG_E23232_L143	2.57887e-21	-68.75
7513	PoCHG_E23233_L143	3.84806e-05	-47.619
7514	PoCHG_E23234_L143	0.00133949	18.5185
7517	PoCHG_E23238_L143	0.000435082	-18.3908
7536	PoCHG_E23278_L143	0.00539445	25.9259
7537	PoCHG_E23280_L143	0.00975089	21.7949
7539	PoCHG_E23285_L143	0.00068091	30.5556
7554	PoCHG_E23307_L143	1.22573e-06	-52.0833
7555	PoCHG_E23308_L143	4.50413e-09	41.9048
7565	PoCHG_E23328_L143	0.0214145	15.2381
7568	PoCHG_E23334_L143	1.26725e-10	-48.2759
7569	PoCHG_E23335_L143	4.25535e-07	32.0988
7585	PoCHG_E23386_L143	1.3619e-06	-54.7619
7597	PoCHG_E23403_L143	0.00719535	-25
7599	PoCHG_E23408_L143	0.0053032	-22.7273
7600	PoCHG_E23409_L143	9.98541e-09	-47.8261
7602	PoCHG_E23412_L143	4.04308e-05	35.4167
7609	PoCHG_E23425_L143	0.0264155	13.0435
7615	PoCHG_E23434_L143	0.0323427	-24.4444
7617	PoCHG_E23439_L143	0.0152385	-26.6667
7619	PoCHG_E23441_L143	3.03015e-15	-56.5657
7635	PoCHG_E23481_L143	0.000239807	30.5556
7637	PoCHG_E23486_L143	0.0288061	-15.7895
7638	PoCHG_E23489_L143	2.62542e-05	-30.1075
7643	PoCHG_E23514_L143	0.0134965	27.0833
7644	PoCHG_E23517_L143	4.34257e-09	-45.977
7646	PoCHG_E23525_L143	7.47733e-07	24.3386
7655	PoCHG_E23541_L143	2.44302e-23	43.6782
7660	PoCHG_E23570_L143	0.000129883	-28.9855
7668	PoCHG_E23589_L143	7.49495e-05	-28.8889
7669	PoCHG_E23590_L143	1.94482e-10	-48.1481
7677	PoCHG_E23605_L143	0.000206155	-44.4444
7685	PoCHG_E23617_L143	0.0211732	17.9487
7686	PoCHG_E23618_L143	3.34008e-06	-37.3333
7695	PoCHG_E23637_L143	6.27113e-11	27.0115
7702	PoCHG_E23650_L143	1.15484e-11	57.3333
7708	PoCHG_E23667_L143	0.00309985	23.3333
7711	PoCHG_E23673_L143	0.0162978	-28.5714
7713	PoCHG_E23677_L143	1.35937e-06	-28.8889
7717	PoCHG_E23686_L143	0.00272171	-31.3725
7720	PoCHG_E23691_L143	1.3635e-05	-47.619
7722	PoCHG_E23696_L143	5.42805e-08	-59.5238
7730	PoCHG_E23711_L143	0.00650989	17.5439
7731	PoCHG_E23712_L143	0.010669	16.1616
7739	PoCHG_E23725_L143	0.0264155	15.2381
7746	PoCHG_E23735_L143	1.45756e-15	-54.386
7749	PoCHG_E23743_L143	5.81316e-10	-56.0606
7752	PoCHG_E23748_L143	1.19471e-17	-55
7753	PoCHG_E23750_L143	4.945e-05	-28.7037
7754	PoCHG_E23751_L143	0.00183449	-27.2727
7756	PoCHG_E23759_L143	1.71569e-14	-49.0196
7760	PoCHG_E23765_L143	0.000663974	12.2449
7763	PoCHG_E23771_L143	0.0341817	22.9167
7765	PoCHG_E23773_L143	0.0293208	-23.0769
7773	PoCHG_E23783_L143	0.025567	22.9167
7778	PoCHG_E23791_L143	0.000594138	19.6078
7782	PoCHG_E23798_L143	5.24796e-05	40.7407
7788	PoCHG_E23879_L143	1.46695e-07	-41.9753
7790	PoCHG_E23882_L143	7.56317e-07	-54.7619
7791	PoCHG_E23884_L143	6.33931e-07	39.7436
7792	PoCHG_E23886_L143	0.000342768	31.6667
7797	PoCHG_E23897_L143	0.000875782	-28.2051
7801	PoCHG_E23903_L143	0.0318034	-14.7059
7803	PoCHG_E23905_L143	0.00976752	22.2222
7807	PoCHG_E23911_L143	3.62835e-05	-38.5965
7812	PoCHG_E23919_L143	0.00762298	-27.7778
7821	PoCHG_E23934_L143	3.60993e-06	-26.1261
7827	PoCHG_E23949_L143	3.76637e-05	38.3333
7830	PoCHG_E23955_L143	1.83272e-09	-44.7917
7835	PoCHG_E23966_L143	1.65838e-06	45
7836	PoCHG_E23969_L143	1.97931e-07	-39.7849
7837	PoCHG_E23970_L143	2.71455e-06	-49.0196
7841	PoCHG_E23980_L143	0.0004652	18.75
7843	PoCHG_E23983_L143	0.00445551	17.9487
7844	PoCHG_E23987_L143	0.00401559	27.2727
7850	PoCHG_E23997_L143	1.76289e-07	55.5556
7853	PoCHG_E24013_L143	7.58253e-17	28.4553
7861	PoCHG_E24025_L143	4.36489e-08	-43.4783
7870	PoCHG_E24076_L143	8.16354e-05	26.4957
7871	PoCHG_E24077_L143	0.018386	-28.2051
7881	PoCHG_E24097_L143	0.00885217	-25
7886	PoCHG_E24107_L143	1.17753e-09	-48.1481
7887	PoCHG_E24108_L143	0.00154947	-35.5556
7888	PoCHG_E24109_L143	0.0278877	26.1905
7893	PoCHG_E24166_L143	8.19876e-09	-50
7897	PoCHG_E24172_L143	0.0211705	-26.6667
7903	PoCHG_E24182_L143	2.01184e-10	-51.3889
7908	PoCHG_E24188_L143	0.0119372	-15.5556
7913	PoCHG_E24201_L143	1.68434e-07	29.2517
7916	PoCHG_E24210_L143	0.00119567	-38.0952
7924	PoCHG_E24226_L143	1.01166e-05	50
7927	PoCHG_E24234_L143	1.77363e-05	-34.6667
7934	PoCHG_E24255_L143	1.11758e-06	-41.0256
7942	PoCHG_E24269_L143	0.00188528	-31.25
7943	PoCHG_E24270_L143	2.37309e-13	-60.2564
7944	PoCHG_E24271_L143	1.32041e-11	-63.1579
7946	PoCHG_E24276_L143	0.00108538	33.3333
7950	PoCHG_E24289_L143	0.000141395	-27.2727
7951	PoCHG_E24290_L143	0.0127336	21.6667
7956	PoCHG_E24301_L143	2.6423e-07	51.8519
7960	PoCHG_E24307_L143	1.74407e-10	-44.1441
7969	PoCHG_E24327_L143	0.0212379	-30.303
7981	PoCHG_E24398_L143	0.0353537	-24.4444
7983	PoCHG_E24402_L143	6.96219e-06	-47.0588
7986	PoCHG_E24408_L143	0.000932785	-27.1605
7987	PoCHG_E24409_L143	0.000592416	-35.2941
7992	PoCHG_E24419_L143	7.35018e-09	-56.1404
7994	PoCHG_E24422_L143	2.07725e-06	53.8462
7996	PoCHG_E24425_L143	0.0177806	-30.5556
7998	PoCHG_E24427_L143	1.39649e-12	46.8468
8002	PoCHG_E24442_L143	8.64504e-13	49.5238
8007	PoCHG_E24449_L143	5.3669e-06	32.1429
8012	PoCHG_E24458_L143	0.00317985	13.5417
8023	PoCHG_E24472_L143	0.00531457	22.2222
8024	PoCHG_E24474_L143	0.000537114	-25.8065
8028	PoCHG_E24480_L143	0.00486196	-33.3333
8033	PoCHG_E24486_L143	0.000458764	31.8841
8037	PoCHG_E24493_L143	8.66159e-12	-55.5556
8040	PoCHG_E24500_L143	0.000144549	-39.2157
8041	PoCHG_E24501_L143	1.96722e-11	-54.321
8047	PoCHG_E24510_L143	6.74183e-12	31.6667
8048	PoCHG_E24511_L143	0.000396447	-35.2941
8049	PoCHG_E24516_L143	5.45947e-07	-44.9275
8053	PoCHG_E24524_L143	0.000143478	-33.3333
8055	PoCHG_E24527_L143	0.00153672	20.2381
8064	PoCHG_E24540_L143	6.89133e-05	-34.7826
8067	PoCHG_E24545_L143	0.045288	15.873
8088	PoCHG_E24577_L143	8.03646e-07	-45.4545
8100	PoCHG_E24597_L143	0.000900912	26.3158
8103	PoCHG_E24601_L143	2.3692e-05	-41.1765
8106	PoCHG_E24604_L143	0.00469094	-36.1111
8107	PoCHG_E24605_L143	0.00493152	26.087
8117	PoCHG_E24621_L143	0.0259239	-25
8118	PoCHG_E24622_L143	1.94573e-05	-34.5679
8120	PoCHG_E24625_L143	1.84825e-06	16.3265
8124	PoCHG_E24631_L143	4.59777e-22	57.2464
8126	PoCHG_E24636_L143	1.09342e-06	36.7816
8128	PoCHG_E24640_L143	6.07978e-08	-35.2941
8135	PoCHG_E24651_L143	5.00524e-19	-55.2632
8136	PoCHG_E24653_L143	0.0154317	24.5614
8137	PoCHG_E24655_L143	0.00167169	35.5556
8142	PoCHG_E24664_L143	2.17649e-09	-56.1404
8159	PoCHG_E24736_L143	6.61596e-05	21.0884
8162	PoCHG_E24743_L143	0.00160532	22.5806
8163	PoCHG_E24746_L143	4.61636e-05	31.1111
8166	PoCHG_E24752_L143	0.00116213	-24.6377
8167	PoCHG_E24754_L143	4.96095e-07	-57.5758
8172	PoCHG_E24773_L143	0.018386	14.2857
8174	PoCHG_E24777_L143	0.00714825	18.018
8177	PoCHG_E24781_L143	0.0409191	-13.0952
8191	PoCHG_E24801_L143	1.78254e-07	-41.6667
8192	PoCHG_E24803_L143	3.26851e-05	-27.0833
8202	PoCHG_E24827_L143	0.010579	-20
8203	PoCHG_E24829_L143	6.12601e-11	-56.5217
8208	PoCHG_E24846_L143	0.000388443	37.5
8220	PoCHG_E24873_L143	3.15717e-09	26.9608
8223	PoCHG_E24877_L143	0.0416396	16.6667
8227	PoCHG_E24883_L143	0.00147065	31.3725
8228	PoCHG_E24884_L143	1.08088e-08	-46.9136
8232	PoCHG_E24890_L143	3.23705e-06	-45
8242	PoCHG_E24908_L143	2.67704e-07	-37.6344
8246	PoCHG_E24917_L143	3.36947e-11	56
8248	PoCHG_E24919_L143	2.26321e-05	43.5897
8251	PoCHG_E24923_L143	0.00468107	-21.3333
8257	PoCHG_E24932_L143	4.27532e-09	53.0303
8266	PoCHG_E24952_L143	2.96278e-11	25.2874
8272	PoCHG_E24964_L143	4.58719e-05	20.8333
8274	PoCHG_E24971_L143	4.53794e-06	-42.4242
8275	PoCHG_E24972_L143	4.22794e-06	-39.2157
8280	PoCHG_E24982_L143	0.03933	-14.1026
8281	PoCHG_E24984_L143	0.0370028	13.3333
8283	PoCHG_E24988_L143	7.42314e-05	32.1839
8284	PoCHG_E24990_L143	1.26271e-07	45.8333
8286	PoCHG_E24993_L143	8.40046e-05	-29.2929
8291	PoCHG_E25009_L143	1.60536e-08	-35.0877
8295	PoCHG_E25019_L143	0.0359737	17.5439
8296	PoCHG_E25020_L143	0.000702906	-31.4815
8305	PoCHG_E25035_L143	2.15222e-06	-41.6667
8306	PoCHG_E25036_L143	0.00180445	-31.4815
8314	PoCHG_E25050_L143	4.46527e-06	-38.8889
8319	PoCHG_E25070_L143	8.65571e-17	61.9048
8320	PoCHG_E25077_L143	0.000769672	-25.3333
8322	PoCHG_E25081_L143	2.28621e-05	27.5
8324	PoCHG_E25083_L143	0.00926218	30.9524
8329	PoCHG_E25094_L143	1.91645e-08	-48
8344	PoCHG_E25114_L143	5.49649e-05	26.9231
8349	PoCHG_E25124_L143	0.0346425	-19.4444
8358	PoCHG_E25142_L143	7.10435e-05	-40.7407
8368	PoCHG_E25169_L143	0.000548278	24.6377
8369	PoCHG_E25170_L143	0.0228832	24.0741
8373	PoCHG_E25179_L143	2.0329e-17	-63.4409
8376	PoCHG_E25189_L143	0.0190676	19.697
8378	PoCHG_E25191_L143	0.0053032	22.7273
8383	PoCHG_E25200_L143	6.59945e-06	-50
8387	PoCHG_E25206_L143	1.29945e-12	-56.5217
8392	PoCHG_E25218_L143	1.26883e-07	22.6415
8395	PoCHG_E25222_L143	6.49348e-05	-38.0952
8399	PoCHG_E25228_L143	1.68495e-05	-34.5238
8408	PoCHG_E25244_L143	0.000509986	-14.359
8420	PoCHG_E25262_L143	0.000588865	-24.2424
8422	PoCHG_E25265_L143	7.21408e-07	20.3252
8425	PoCHG_E25270_L143	0.00760319	-25.9259
8437	PoCHG_E25339_L143	8.79127e-09	-56.1404
8443	PoCHG_E25351_L143	1.36446e-08	-26.1905
8444	PoCHG_E25352_L143	1.55255e-05	-38.3333
8452	PoCHG_E25370_L143	0.000218261	-27.381
8477	PoCHG_E25416_L143	0.00232986	31.4815
8482	PoCHG_E25429_L143	8.55147e-06	34.375
8484	PoCHG_E25431_L143	0.00713391	-14.4928
8494	PoCHG_E25469_L143	0.000685816	29.1667
8495	PoCHG_E25472_L143	1.6048e-11	-53.0303
8497	PoCHG_E25477_L143	0.00832552	-18.5185
8500	PoCHG_E25480_L143	2.44215e-10	-55.0725
8501	PoCHG_E25483_L143	1.45085e-05	-37.6812
8502	PoCHG_E25532_L143	2.85678e-06	25.7862
8508	PoCHG_E25545_L143	0.00438022	-31.25
8515	PoCHG_E25562_L143	3.59993e-08	37.1795
8526	PoCHG_E25608_L143	1.71933e-14	-40.4255
8536	PoCHG_E25634_L143	6.59891e-08	-54.1667
8537	PoCHG_E25636_L143	0.00211396	-27.7778
8540	PoCHG_E25644_L143	0.000718014	-9.52381
8541	PoCHG_E25649_L143	7.25824e-05	39.2157
8543	PoCHG_E25652_L143	0.00477765	-25.3968
8546	PoCHG_E25658_L143	9.4248e-07	-36.3636
8549	PoCHG_E25661_L143	0.0158555	-21.7391
8550	PoCHG_E25664_L143	3.38929e-08	-51.6667
8551	PoCHG_E25665_L143	0.00135864	-31.4815
8553	PoCHG_E25667_L143	1.20191e-09	29.2398
8557	PoCHG_E25678_L143	0.000122176	38.4615
8563	PoCHG_E25685_L143	0.0113537	-28.8889
8569	PoCHG_E25722_L143	0.00187015	-24.6914
8573	PoCHG_E25731_L143	6.27408e-17	-50
8580	PoCHG_E25742_L143	0.000129759	26.4957
8583	PoCHG_E25748_L143	0.00216305	19.4444
8589	PoCHG_E25761_L143	0.0486386	-23.8095
8591	PoCHG_E25764_L143	0.0104617	23.3333
8594	PoCHG_E25769_L143	0.0105017	18.3908
8598	PoCHG_E25773_L143	0.0046661	-29.6296
8599	PoCHG_E25775_L143	3.35821e-07	-39.0805
8608	PoCHG_E25787_L143	0.00902901	21.5686
8610	PoCHG_E25791_L143	2.80494e-05	35
8620	PoCHG_E25806_L143	0.0157027	-15.942
8628	PoCHG_E25828_L143	5.30124e-07	-37.3737
8638	PoCHG_E25848_L143	2.66416e-09	26.4151
8640	PoCHG_E25850_L143	0.000145264	-33.3333
8667	PoCHG_E26065_L143	2.12748e-10	-47.9167
8668	PoCHG_E26066_L143	0.024002	-19.0476
8672	PoCHG_E26072_L143	0.00488237	29.4118
8691	PoCHG_E26123_L143	0.00182893	-31.5789
8693	PoCHG_E26126_L143	8.82403e-05	33.3333
8694	PoCHG_E26127_L143	3.96289e-05	-41.6667
8695	PoCHG_E26128_L143	2.27929e-07	-43.5897
8697	PoCHG_E26130_L143	0.000505902	-28.5714
8703	PoCHG_E26139_L143	1.0936e-09	-53.3333
8705	PoCHG_E26141_L143	0.0057923	-26.6667
8729	PoCHG_E26194_L143	0.0341119	22.2222
8731	PoCHG_E26196_L143	0.00136651	-40
8739	PoCHG_E26213_L143	6.83022e-08	-47.619
8740	PoCHG_E26214_L143	6.30504e-09	-53.9683
8744	PoCHG_E26221_L143	0.000997028	26.4368
8748	PoCHG_E26225_L143	1.03907e-05	-33.3333
8752	PoCHG_E26229_L143	0.0469588	14.5833
8754	PoCHG_E26231_L143	0.00178199	17.7083
8764	PoCHG_E26245_L143	8.8283e-21	-66.6667
8767	PoCHG_E26249_L143	4.40765e-06	-38.4615
8770	PoCHG_E26252_L143	5.15106e-08	40.4762
8771	PoCHG_E26253_L143	8.7475e-08	57.7778
8781	PoCHG_E26285_L143	0.003956	-28.5714
8782	PoCHG_E26287_L143	1.57781e-07	-37.037
8785	PoCHG_E26299_L143	8.04475e-16	-63.0952
8788	PoCHG_E26305_L143	3.43559e-05	-40.3509
8789	PoCHG_E26306_L143	1.4168e-11	-50
8791	PoCHG_E26311_L143	3.16577e-05	11.5512
8792	PoCHG_E26312_L143	0.00315097	-28.5714
8796	PoCHG_E26320_L143	0.0102003	-26.1905
8797	PoCHG_E26321_L143	0.00248827	28.2051
8804	PoCHG_E26334_L143	3.19866e-12	40.3101
8805	PoCHG_E26338_L143	0.0410216	-22.9167
8808	PoCHG_E26357_L143	0.00075337	-27.381
8812	PoCHG_E26368_L143	3.99351e-08	52.9412
8817	PoCHG_E26386_L143	0.00111736	21.3333
8823	PoCHG_E26399_L143	3.65604e-08	-49.2754
8824	PoCHG_E26403_L143	1.9483e-06	36.4583
8832	PoCHG_E26415_L143	1.49202e-14	-60.7143
8835	PoCHG_E26418_L143	1.62695e-06	-44.4444
8836	PoCHG_E26421_L143	7.1758e-05	-36.3636
8843	PoCHG_E26428_L143	0.000711156	41.0256
8844	PoCHG_E26429_L143	0.000396447	31.8841
8849	PoCHG_E26436_L143	2.8947e-08	-44.4444
8850	PoCHG_E26438_L143	1.59578e-14	41.6667
8854	PoCHG_E26448_L143	0.000634674	37.5
8858	PoCHG_E26452_L143	0.0439875	-19.6078
8867	PoCHG_E26467_L143	0.0352357	19.2982
8871	PoCHG_E26471_L143	0.00291728	-17.8862
8872	PoCHG_E26479_L143	1.04012e-06	-32.2581
8874	PoCHG_E26482_L143	7.72817e-06	-35.5556
8882	PoCHG_E26495_L143	2.00779e-05	46.1538
8883	PoCHG_E26497_L143	8.69533e-13	25.4167
8885	PoCHG_E26500_L143	5.05153e-06	-38.6667
8889	PoCHG_E26507_L143	0.0109982	-24.2424
8890	PoCHG_E26508_L143	1.63974e-05	-42.5926
8896	PoCHG_E26518_L143	4.46527e-06	-46.2963
8897	PoCHG_E26521_L143	0.0146269	23.8095
8900	PoCHG_E26525_L143	0.00980691	20.8333
8904	PoCHG_E26534_L143	1.65362e-07	36.2745
8906	PoCHG_E26536_L143	0.0187363	-27.7778
8911	PoCHG_E26549_L143	0.0296454	-10.101
8912	PoCHG_E26551_L143	0.00911451	-30.7692
8923	PoCHG_E26733_L143	0.00177538	31.5789
8928	PoCHG_E26739_L143	0.00927044	-33.3333
8938	PoCHG_E26788_L143	0.00541674	-33.3333
8939	PoCHG_E26789_L143	7.58324e-05	44.4444
8943	PoCHG_E26793_L143	0.0410216	-22.9167
8945	PoCHG_E26795_L143	0.0163595	-22.7273
8956	PoCHG_E26845_L143	8.07515e-05	-34.7826
8965	PoCHG_E27142_L143	2.42005e-25	39.0071
8966	PoCHG_E27143_L143	4.66047e-05	-45.2381
8968	PoCHG_E27145_L143	0.00841411	-27.2727
8969	PoCHG_E27149_L143	1.04255e-16	41.6667
8977	PoCHG_E27165_L143	0.00157194	-25.9259
8979	PoCHG_E27167_L143	0.0001358	-48.4848
8984	PoCHG_E27176_L143	4.7188e-09	-45.3333
8988	PoCHG_E27181_L143	2.66383e-08	41.6667
8990	PoCHG_E27184_L143	0.000357512	-30.6667
8994	PoCHG_E27191_L143	0.0055454	31.1111
8995	PoCHG_E27193_L143	0.0125803	18.75
9002	PoCHG_E27215_L143	0.0254146	19.2308
9003	PoCHG_E27216_L143	0.000234727	-33.3333
9009	PoCHG_E27232_L143	1.06478e-06	-37.5
9011	PoCHG_E27234_L143	0.0416857	11.6279
9013	PoCHG_E27238_L143	7.95045e-12	41.8803
9024	PoCHG_E27295_L143	0.024932	-17.2043
9026	PoCHG_E27298_L143	0.0187804	-20.5128
9027	PoCHG_E27299_L143	1.25553e-46	51.3514
9030	PoCHG_E27307_L143	0.000188228	-23.6111
9033	PoCHG_E27311_L143	0.000843284	-16.2162
9039	PoCHG_E27338_L143	0.0372257	16
9047	PoCHG_E27351_L143	0.000349334	35
9054	PoCHG_E27364_L143	0.048112	-20
9062	PoCHG_E27393_L143	6.82497e-16	-47.0588
9065	PoCHG_E27397_L143	7.60803e-17	-55.8559
9069	PoCHG_E27408_L143	0.000839326	-35.2941
9070	PoCHG_E27409_L143	0.00178539	-26.3889
9074	PoCHG_E27414_L143	9.04567e-05	26.9231
9075	PoCHG_E27415_L143	3.26974e-09	-55
9077	PoCHG_E27418_L143	7.85282e-08	46.3768
9082	PoCHG_E27425_L143	0.00658435	-31.1111
9084	PoCHG_E27429_L143	0.00951712	-19.7531
9087	PoCHG_E27433_L143	1.40898e-05	-41.6667
9089	PoCHG_E27436_L143	3.84846e-09	38.0952
9098	PoCHG_E27452_L143	1.4378e-09	-53.0303
9105	PoCHG_E27465_L143	0.0345295	-18.5185
9106	PoCHG_E27467_L143	5.82343e-14	-56.6667
9108	PoCHG_E27473_L143	0.0214318	19.6078
9112	PoCHG_E27483_L143	0.0395895	16.6667
9114	PoCHG_E27486_L143	1.75897e-19	41.1458
9115	PoCHG_E27488_L143	0.000143252	-34.7826
9120	PoCHG_E27502_L143	1.90752e-06	49.0196
9121	PoCHG_E27503_L143	0.000192067	-40
9122	PoCHG_E27505_L143	1.73651e-16	-64.2857
9127	PoCHG_E27513_L143	0.00272161	-16.3121
9129	PoCHG_E27516_L143	9.74421e-10	22.3529
9131	PoCHG_E27549_L143	1.54717e-06	30.4762
9136	PoCHG_E27557_L143	6.38236e-05	37.037
9139	PoCHG_E27561_L143	6.50101e-05	-33.3333
9149	PoCHG_E27578_L143	5.71899e-07	-40.2299
9154	PoCHG_E27586_L143	1.37055e-06	-35.2941
9156	PoCHG_E27621_L143	1.51821e-05	30.4762
9158	PoCHG_E27623_L143	7.30744e-08	-48.1481
9164	PoCHG_E27630_L143	0.0166208	-30.5556
9169	PoCHG_E27640_L143	7.66058e-26	-60.2837
9170	PoCHG_E27641_L143	1.69584e-08	-51.6667
9171	PoCHG_E27642_L143	2.64414e-08	-56.8627
9172	PoCHG_E27644_L143	2.15956e-08	-54.386
9220	PoCHG_E27801_L143	3.63875e-37	-65.5738
9242	PoCHG_E27853_L143	7.77254e-14	-47.2222
9243	PoCHG_E27855_L143	0.000587071	-22.2222
9244	PoCHG_E27858_L143	0.00395291	12.8655
9249	PoCHG_E27865_L143	1.06026e-17	42.5287
9251	PoCHG_E27868_L143	5.39624e-05	-26.8817
9252	PoCHG_E27869_L143	0.00492543	21.5054
9254	PoCHG_E27871_L143	0.0143647	22.2222
9258	PoCHG_E27877_L143	1.20092e-06	-53.3333
9261	PoCHG_E27884_L143	0.000272373	27.2727
9267	PoCHG_E27894_L143	0.00624243	-36.3636
9270	PoCHG_E27898_L143	7.10681e-07	-50
9278	PoCHG_E27911_L143	2.77188e-16	46.0993
9279	PoCHG_E27912_L143	1.70441e-05	40.3509
9280	PoCHG_E27913_L143	0.0250254	27.7778
9283	PoCHG_E27927_L143	0.0394032	14.0351
9284	PoCHG_E27928_L143	5.53253e-08	-53.7037
9285	PoCHG_E27929_L143	7.15216e-07	-48.1481
9291	PoCHG_E27941_L143	0.00177538	31.5789
9294	PoCHG_E27947_L143	2.29034e-09	-56.8627
9295	PoCHG_E27948_L143	1.20215e-09	-60.4167
9296	PoCHG_E27952_L143	7.15904e-29	-62.3457
9298	PoCHG_E27956_L143	1.46495e-06	-45.8333
9305	PoCHG_E27995_L143	0.00204797	-40
9306	PoCHG_E27997_L143	3.26155e-09	-25.5952
9310	PoCHG_E28199_L143	0.00625979	22.807
9318	PoCHG_E28214_L143	1.94911e-06	-41.6667
9321	PoCHG_E28222_L143	5.30737e-39	42.8571
9322	PoCHG_E28223_L143	0.00865247	20.6897
9323	PoCHG_E28224_L143	0.0151953	27.7778
9330	PoCHG_E28232_L143	0.0286978	26.1905
9334	PoCHG_E28242_L143	0.00622504	26.6667
9335	PoCHG_E28244_L143	0.00626042	12.6263
9339	PoCHG_E28257_L143	1.15397e-05	-29.4118
9347	PoCHG_E28305_L143	0.038752	23.8095
9359	PoCHG_E28371_L143	0.00117876	38.0952
9362	PoCHG_E28385_L143	4.65715e-09	-52.1739
9364	PoCHG_E28388_L143	2.25458e-05	-34.5679
9378	PoCHG_E28414_L143	0.000103541	34.7222
9380	PoCHG_E28418_L143	1.23409e-12	62.1212
9382	PoCHG_E28421_L143	3.18689e-05	-42.5926
9385	PoCHG_E28430_L143	2.6143e-09	-40.625
9388	PoCHG_E28434_L143	6.85443e-09	34.4086
9398	PoCHG_E28449_L143	1.94595e-06	43.9394
9400	PoCHG_E28451_L143	0.00195292	-30
9402	PoCHG_E28455_L143	0.00991478	17.7083
9408	PoCHG_E28466_L143	0.000348999	22.549
9413	PoCHG_E28474_L143	2.29196e-07	-50
9415	PoCHG_E28477_L143	0.00164347	28.9855
9416	PoCHG_E28478_L143	0.0115647	25.4902
9425	PoCHG_E28496_L143	0.000135777	37.7778
9429	PoCHG_E28502_L143	7.9237e-06	32.1429
9446	PoCHG_E28521_L143	0.00132069	-38.8889
9448	PoCHG_E28524_L143	0.0100742	26.6667
9451	PoCHG_E28527_L143	6.90034e-10	-36.2319
9452	PoCHG_E28533_L143	0.00027404	-39.5833
9458	PoCHG_E28543_L143	1.86998e-09	32.716
9461	PoCHG_E28548_L143	0.0148496	23.8095
9468	PoCHG_E28577_L143	0.00160876	33.3333
9474	PoCHG_E28584_L143	0.0232711	-18.3333
9478	PoCHG_E28590_L143	0.011831	19.3548
9479	PoCHG_E28593_L143	0.000507631	-35.1852
9484	PoCHG_E28602_L143	1.38648e-16	-59.375
9487	PoCHG_E28607_L143	0.038428	-22.9167
9488	PoCHG_E28608_L143	4.92364e-08	-44
9492	PoCHG_E28617_L143	2.26023e-10	28.7037
9498	PoCHG_E28627_L143	1.89634e-06	-27.451
9506	PoCHG_E28642_L143	2.56641e-10	46.9136
9514	PoCHG_E28662_L143	0.000354048	29.1667
9516	PoCHG_E28664_L143	2.99785e-05	28.5714
9531	PoCHG_E28706_L143	0.000102984	26.2626
9535	PoCHG_E28711_L143	1.89794e-07	-50
9536	PoCHG_E28712_L143	0.00299589	25
9537	PoCHG_E28713_L143	4.17541e-09	-40.5405
9540	PoCHG_E28740_L143	0.0128024	-25.9259
9541	PoCHG_E28741_L143	9.79699e-05	26.3158
9550	PoCHG_E28761_L143	5.18744e-09	-33.3333
9553	PoCHG_E28766_L143	0.0452541	-21.4286
9555	PoCHG_E28768_L143	1.43301e-05	-48.7179
9559	PoCHG_E28774_L143	0.00112828	21.6216
9560	PoCHG_E28775_L143	0.0114353	-25.9259
9570	PoCHG_E28790_L143	2.37578e-14	-30.4167
9600	PoCHG_E28887_L143	1.21582e-05	-32.1839
9604	PoCHG_E28894_L143	0.000215919	-31.8182
9605	PoCHG_E28895_L143	0.00148549	-23.3333
9608	PoCHG_E28898_L143	1.40007e-06	33.3333
9609	PoCHG_E28900_L143	1.45203e-21	36.9176
9624	PoCHG_E29078_L143	0.000212771	-36.8421
9625	PoCHG_E29080_L143	2.12357e-09	-55.5556
9634	PoCHG_E29101_L143	0.015002	19.7531
9636	PoCHG_E29105_L143	0.00209277	28.5714
9637	PoCHG_E29106_L143	2.89971e-06	34.2857
9670	PoCHG_E29295_L143	4.45467e-11	-47.4747
9674	PoCHG_E29299_L143	9.57105e-08	-54.902
9681	PoCHG_E29315_L143	2.9711e-07	21.393
9684	PoCHG_E29320_L143	0.000390433	-40
9686	PoCHG_E29323_L143	1.65838e-06	-45
9694	PoCHG_E29339_L143	1.11419e-08	29.2398
9696	PoCHG_E29343_L143	1.95413e-06	-51.1111
9702	PoCHG_E29352_L143	0.0401084	-25.641
9705	PoCHG_E29545_L143	1.54836e-14	-34.2342
9708	PoCHG_E29610_L143	9.92267e-19	-69.2308
9710	PoCHG_E29614_L143	9.2198e-09	-53.3333
9714	PoCHG_E29623_L143	8.6193e-07	-50.9804
9716	PoCHG_E29625_L143	1.18671e-05	-41.2698
9719	PoCHG_E29628_L143	5.82521e-14	-59.5238
9724	PoCHG_E29636_L143	6.81188e-12	-47.4747
9726	PoCHG_E29638_L143	0.0229777	-30.303
9729	PoCHG_E29642_L143	0.000379707	-26.1905
9730	PoCHG_E29644_L143	2.09535e-08	-48
9731	PoCHG_E29645_L143	6.88962e-09	-44.0476
9737	PoCHG_E29652_L143	3.07295e-07	19.4872
9742	PoCHG_E29660_L143	0.00604315	30.5556
9748	PoCHG_E29669_L143	0.0480646	20
9752	PoCHG_E29674_L143	0.00159125	-16.3636
9754	PoCHG_E29677_L143	4.7188e-09	33.3333
9760	PoCHG_E29687_L143	8.78241e-06	-38.6667
9762	PoCHG_E29691_L143	0.00170351	28.7879
9763	PoCHG_E29692_L143	4.30653e-06	53.8462
9765	PoCHG_E29696_L143	2.22024e-10	-45.8333
9768	PoCHG_E29700_L143	0.00287974	-20.202
9770	PoCHG_E29703_L143	0.000385801	46.6667
9787	PoCHG_E29732_L143	1.3567e-08	54.386
9789	PoCHG_E29736_L143	0.0479606	12.6437
9797	PoCHG_E29748_L143	0.000155356	-28.3951
9801	PoCHG_E29769_L143	0.0135929	17.8571
9805	PoCHG_E29776_L143	2.27869e-18	-60.9524
9806	PoCHG_E29779_L143	1.49143e-11	-36.2963
9810	PoCHG_E29786_L143	3.56022e-05	-36.1111
9811	PoCHG_E29787_L143	0.000549871	23.6842
9813	PoCHG_E29791_L143	8.50456e-07	-24.1379
9821	PoCHG_E29848_L143	0.00706568	-30.303
9824	PoCHG_E29851_L143	2.53588e-05	-35.8974
9829	PoCHG_E29864_L143	1.82865e-05	14.2322
9836	PoCHG_E29876_L143	0.0312778	20.8333
9842	PoCHG_E29905_L143	8.9342e-06	-52.7778
9845	PoCHG_E29910_L143	0.000416025	-22.7642
9850	PoCHG_E29918_L143	2.45107e-07	-58.9744
9857	PoCHG_E29992_L143	0.000378713	-35.0877
9862	PoCHG_E29998_L143	2.39534e-05	-42.5926
9864	PoCHG_E30002_L143	5.83275e-09	-64.1026
9871	PoCHG_E30016_L143	1.57969e-11	-49.0196
9883	PoCHG_E30106_L143	0.00258406	33.3333
9888	PoCHG_E30112_L143	7.38385e-07	35.5556
9891	PoCHG_E30119_L143	0.000190833	37.037
9894	PoCHG_E30123_L143	4.63373e-18	63.5417
9909	PoCHG_E30150_L143	1.80365e-05	-37.3333
9910	PoCHG_E30152_L143	0.000799472	-25.5556
9919	PoCHG_E30174_L143	0.00550528	22.619
9929	PoCHG_E30196_L143	0.0229777	30.303
9930	PoCHG_E30197_L143	2.2139e-05	-29.0323
9936	PoCHG_E30207_L143	4.945e-05	44.4444
9938	PoCHG_E30209_L143	2.66481e-07	37.1429
9939	PoCHG_E30430_L143	9.56163e-07	23.1638
9941	PoCHG_E30433_L143	6.22669e-24	46.6667
9944	PoCHG_E30439_L143	0.0362498	14.5833
9953	PoCHG_E30456_L143	0.00213006	16.6667
9955	PoCHG_E30460_L143	3.05436e-10	-44.4444
9957	PoCHG_E30463_L143	0.00202648	26.3889
9968	PoCHG_E30483_L143	0.00810662	-18.8889
9971	PoCHG_E30486_L143	0.000703702	15.1515
9977	PoCHG_E30500_L143	1.57144e-12	28.4553
9980	PoCHG_E30509_L143	7.85632e-13	38.4058
9982	PoCHG_E30511_L143	0.0199847	15.3153
9997	PoCHG_E30543_L143	0.000729825	28.3951
10001	PoCHG_E30549_L143	3.56314e-19	-61.2613
10007	PoCHG_E30561_L143	5.98064e-30	-52.3077
10008	PoCHG_E30566_L143	2.70706e-16	-63.2184
10009	PoCHG_E30567_L143	1.15861e-06	53.8462
10012	PoCHG_E30571_L143	3.43841e-07	-46.0317
10016	PoCHG_E30577_L143	2.22916e-08	-27.6596
10017	PoCHG_E30578_L143	0.00523971	21.8391
10019	PoCHG_E30580_L143	0.0147011	-24.5614
10023	PoCHG_E30588_L143	1.38602e-06	-30
10028	PoCHG_E30598_L143	0.00489913	30.9524
10037	PoCHG_E30615_L143	7.70426e-19	-66.6667
10038	PoCHG_E30616_L143	0.0293208	-22.2222
10039	PoCHG_E30618_L143	0.000138245	32.0988
10045	PoCHG_E30624_L143	0.00306458	9.66184
10053	PoCHG_E30637_L143	5.21921e-06	-33.3333
[truncated: 15,677 more rows]

## Sheet: POSTMEI_CHH
IDcontig	ID	qvalue	Delta
238	PoCHH_E1232_L143	6.50987e-05	-46.6667
294	PoCHH_E1405_L143	1.41463e-05	21.7391
296	PoCHH_E1413_L143	2.29047e-06	-44.4444
377	PoCHH_E1793_L143	1.32453e-07	61.1111
638	PoCHH_E2897_L143	1.17011e-07	59.5238
757	PoCHH_E3575_L143	4.67396e-05	36.8421
789	PoCHH_E3776_L143	1.43376e-05	38.5965
990	PoCHH_E5410_L143	1.11877e-05	-47.619
1108	PoCHH_E7415_L143	4.57776e-06	38.3333
1110	PoCHH_E7422_L143	1.52512e-20	-75
1320	PoCHH_E9764_L143	1.18698e-09	30.9524
1396	PoCHH_E10687_L143	1.16045e-05	52.7778
1838	PoCHH_E15130_L143	1.96876e-06	-45.8333
1846	PoCHH_E15221_L143	5.20279e-05	-44.4444
1900	PoCHH_E15625_L143	2.23899e-07	57.1429
1962	PoCHH_E16336_L143	1.63669e-05	-30.7692
2117	PoCHH_E18599_L143	4.64248e-07	55.5556
2288	PoCHH_E20708_L143	2.35269e-09	64.1026
2345	PoCHH_E21462_L143	4.04566e-12	66.6667
2389	PoCHH_E22170_L143	3.32335e-06	52.7778
2408	PoCHH_E22486_L143	1.84441e-05	48.7179
2563	PoCHH_E28256_L143	3.34473e-07	-58.9744
2620	PoCHH_E28783_L143	3.20488e-30	82.7586
2625	PoCHH_E28820_L143	1.38916e-05	48.4848
2716	PoCHH_E29513_L143	2.34129e-08	61.9048
3092	PoCHH_E32987_L143	3.40632e-11	69.0476
3232	PoCHH_E34861_L143	2.29714e-08	29.3651
3600	PoCHH_E39038_L143	2.2993e-05	41.0256
5043	PoCHH_E54956_L143	7.44178e-08	55.5556
5841	PoCHH_E62126_L143	4.33039e-06	-45.4545
5842	PoCHH_E62129_L143	1.58987e-10	60.4167
6065	PoCHH_E65173_L143	5.26997e-11	-45.977
6160	PoCHH_E65712_L143	6.82767e-07	-41.1765
6204	PoCHH_E66566_L143	3.43943e-14	31.6092
6225	PoCHH_E66615_L143	2.91015e-06	50
6234	PoCHH_E66684_L143	3.64774e-06	44.4444
6250	PoCHH_E66805_L143	2.95904e-06	-42.5926
6326	PoCHH_E67608_L143	2.55747e-06	-55.5556
6328	PoCHH_E67611_L143	3.18549e-05	-35.5556
6331	PoCHH_E67615_L143	5.34955e-06	51.5152
6625	PoCHH_E69659_L143	4.42941e-05	46.1538
6711	PoCHH_E70733_L143	3.33648e-07	24.5614
6732	PoCHH_E70816_L143	9.42302e-05	-35.5556
6733	PoCHH_E70818_L143	2.56609e-05	-50
6762	PoCHH_E70931_L143	8.43037e-23	42.4837
6816	PoCHH_E71457_L143	6.93642e-07	53.8462
6867	PoCHH_E72429_L143	4.60539e-06	-41.6667
6924	PoCHH_E72651_L143	2.20839e-08	25.3333
6964	PoCHH_E72802_L143	1.50222e-05	51.5152
6971	PoCHH_E72851_L143	3.06959e-08	-46.6667
7007	PoCHH_E72985_L143	2.06296e-06	-45.2381
7050	PoCHH_E73225_L143	1.97788e-09	-34.2857
7127	PoCHH_E73488_L143	1.42546e-17	-70.8333
7244	PoCHH_E74263_L143	9.85962e-07	-41.2698
7339	PoCHH_E74618_L143	9.76562e-06	36.6667
7554	PoCHH_E76457_L143	3.93394e-06	-45.098
7566	PoCHH_E76505_L143	4.69395e-09	-47.2222
7584	PoCHH_E76570_L143	9.16842e-05	-46.1538
7590	PoCHH_E76582_L143	7.36612e-07	-37.5
7601	PoCHH_E76607_L143	3.35952e-08	-42.8571
7605	PoCHH_E76621_L143	4.63467e-09	-59.5238
7606	PoCHH_E76625_L143	6.82341e-11	-54.1667
7609	PoCHH_E76634_L143	3.97843e-06	-52.381
7621	PoCHH_E76687_L143	3.11224e-11	-53.7037
7623	PoCHH_E76692_L143	1.46525e-11	-64.5833
7627	PoCHH_E76701_L143	4.471e-07	-47.0588
7660	PoCHH_E76795_L143	3.70324e-09	-43.4783
7668	PoCHH_E76831_L143	2.22025e-05	-28.7879
7681	PoCHH_E76897_L143	1.77271e-09	-46.2963
7720	PoCHH_E77073_L143	1.00904e-07	-51.8519
7721	PoCHH_E77074_L143	6.06725e-10	-57.8947
7764	PoCHH_E77258_L143	5.07591e-06	-42.8571
7798	PoCHH_E77320_L143	4.20657e-07	-41.6667
7804	PoCHH_E77335_L143	2.99231e-05	-41.1765
7817	PoCHH_E77360_L143	2.56406e-09	-49.2063
7879	PoCHH_E77650_L143	8.74114e-06	-36.8421
7882	PoCHH_E77654_L143	5.62389e-06	-54.5455
7885	PoCHH_E77658_L143	2.22493e-07	-42.8571
7904	PoCHH_E77693_L143	5.39796e-15	-68.1818
8042	PoCHH_E80281_L143	2.48049e-07	46.2963
8060	PoCHH_E80329_L143	1.09009e-06	-50
8130	PoCHH_E80561_L143	9.86182e-23	42.3729
8328	PoCHH_E84284_L143	9.85411e-12	38.7387
8348	PoCHH_E84478_L143	2.64154e-09	62.5
8405	PoCHH_E85246_L143	3.51694e-08	34.4828
8408	PoCHH_E85262_L143	1.65661e-07	24.5098
8536	PoCHH_E85963_L143	3.30344e-08	50
8629	PoCHH_E87187_L143	3.48997e-26	68.5714
8818	PoCHH_E88605_L143	1.11298e-07	52.7778
8846	PoCHH_E88704_L143	2.88085e-13	41.4141
8850	PoCHH_E88719_L143	3.15623e-07	-50
9333	PoCHH_E93350_L143	7.33963e-05	-33.3333
9407	PoCHH_E93775_L143	5.75397e-05	28.9855
9497	PoCHH_E95223_L143	3.70985e-06	-44.4444
10044	PoCHH_E99443_L143	2.09626e-08	41.9753
10329	PoCHH_E100868_L143	3.05537e-05	-37.037
10352	PoCHH_E100964_L143	1.96689e-05	41.1765
10356	PoCHH_E100969_L143	7.32583e-07	36.2319
10380	PoCHH_E101032_L143	1.0947e-09	24.8227
10393	PoCHH_E101072_L143	3.75277e-07	49.0196
10396	PoCHH_E101082_L143	3.07432e-09	44.4444
10397	PoCHH_E101084_L143	6.02305e-06	30.1587
10457	PoCHH_E101328_L143	1.43424e-11	-55.5556
10605	PoCHH_E102649_L143	5.77528e-05	-33.3333
10781	PoCHH_E103320_L143	3.02484e-13	41.1111
11130	PoCHH_E114794_L143	2.96896e-08	-55.5556
11277	PoCHH_E115913_L143	1.06424e-06	44.4444
11304	PoCHH_E116110_L143	4.40477e-05	-47.2222
11584	PoCHH_E117649_L143	2.87348e-05	-43.5897
11590	PoCHH_E117662_L143	8.09727e-05	-31.746
11595	PoCHH_E117677_L143	2.63268e-05	39.3939
11615	PoCHH_E117727_L143	1.94012e-17	58.6207
11717	PoCHH_E118190_L143	6.49067e-07	48.1481
12129	PoCHH_E119086_L143	3.09923e-05	-43.75
12507	PoCHH_E119880_L143	7.83998e-06	25.9259
12585	PoCHH_E120157_L143	4.01805e-20	46.6667
12625	PoCHH_E120363_L143	1.73175e-06	-41.6667
12665	PoCHH_E120573_L143	1.69138e-07	45
12745	PoCHH_E121077_L143	7.33702e-05	-47.2222
12784	PoCHH_E121176_L143	8.62914e-10	-60
12823	PoCHH_E121277_L143	1.33672e-12	-46.875
12862	PoCHH_E121707_L143	3.80351e-19	-73.6111
12868	PoCHH_E121743_L143	7.3823e-11	-59.2593
12890	PoCHH_E121794_L143	2.59634e-12	-59.0909
12891	PoCHH_E121809_L143	7.44178e-08	-55.5556
12947	PoCHH_E122257_L143	1.45745e-19	-50.7937
12977	PoCHH_E122327_L143	1.29947e-15	-54.6667
12988	PoCHH_E122345_L143	2.37135e-19	-55.2632
13012	PoCHH_E122498_L143	1.56589e-06	-53.8462
13043	PoCHH_E122570_L143	1.30007e-07	-58.3333
13047	PoCHH_E122582_L143	5.60117e-23	-76.9231
13061	PoCHH_E122610_L143	1.41756e-07	-30.303
13066	PoCHH_E122624_L143	2.13318e-07	-54.5455
13070	PoCHH_E122631_L143	6.90877e-10	-46.4286
13103	PoCHH_E122713_L143	1.75609e-05	-47.619
13181	PoCHH_E123022_L143	5.29469e-05	38.4615
13221	PoCHH_E123140_L143	3.70324e-09	-64.2857
13289	PoCHH_E123749_L143	2.61588e-06	-28.3333
13400	PoCHH_E124429_L143	6.57776e-06	28.7879
13426	PoCHH_E124492_L143	6.18067e-11	-45.8333
13746	PoCHH_E126717_L143	9.49437e-14	62.1212
13842	PoCHH_E127641_L143	4.73784e-16	42.8571
14019	PoCHH_E128619_L143	1.07393e-07	-38.0952
14605	PoCHH_E132083_L143	2.03597e-05	-29.1667
14663	PoCHH_E132316_L143	2.68779e-08	-60
14801	PoCHH_E132724_L143	4.35493e-05	-50
14805	PoCHH_E132734_L143	1.96689e-05	-41.1765
14873	PoCHH_E132964_L143	5.88923e-13	-57.971
15270	PoCHH_E135785_L143	4.28506e-09	-55.5556
15313	PoCHH_E136247_L143	2.79527e-06	-53.8462
15430	PoCHH_E137078_L143	5.07964e-08	-57.1429
15441	PoCHH_E137108_L143	3.7445e-06	-34.7222
15446	PoCHH_E137119_L143	4.92672e-09	-46.3768
15466	PoCHH_E137181_L143	4.27135e-07	45.098
15480	PoCHH_E137215_L143	6.23855e-16	-62.6667
15485	PoCHH_E137231_L143	6.31785e-07	-39.3939
15488	PoCHH_E137238_L143	1.73628e-07	-37.037
15539	PoCHH_E137466_L143	2.16695e-05	-47.2222
15712	PoCHH_E138658_L143	2.04441e-12	-64.8148
16130	PoCHH_E141138_L143	2.06296e-06	-45.2381
16207	PoCHH_E141413_L143	3.13818e-15	-33.9623
16275	PoCHH_E141700_L143	5.71744e-08	-46.9697
16328	PoCHH_E142050_L143	1.91303e-05	42.2222
16359	PoCHH_E142165_L143	1.87504e-05	51.2821
16553	PoCHH_E145291_L143	4.0349e-07	33.3333
16958	PoCHH_E148482_L143	4.5633e-12	-68.6275
17014	PoCHH_E148725_L143	2.68295e-08	32.2222
17021	PoCHH_E148803_L143	2.27708e-07	44.4444
17252	PoCHH_E149331_L143	5.99476e-05	43.5897
17298	PoCHH_E149457_L143	1.10224e-15	50.9804
17304	PoCHH_E149467_L143	3.84059e-07	-55.5556
17347	PoCHH_E149664_L143	1.42358e-05	-37.7778
17384	PoCHH_E149803_L143	2.63268e-05	-39.3939
17572	PoCHH_E150757_L143	4.89924e-07	40
17605	PoCHH_E150862_L143	2.9656e-17	45.614
17637	PoCHH_E151045_L143	2.73131e-06	-48.8889
17638	PoCHH_E151052_L143	9.17378e-27	-56.3492
17648	PoCHH_E151097_L143	1.68968e-06	-41.2698
17662	PoCHH_E151132_L143	8.90663e-09	-46.9697
17694	PoCHH_E151231_L143	9.60968e-09	-39.7436
17736	PoCHH_E151355_L143	1.59965e-14	-56.9444
18056	PoCHH_E154273_L143	1.50222e-05	-51.5152
18072	PoCHH_E154301_L143	1.68505e-05	-52.7778
18237	PoCHH_E154987_L143	1.78547e-05	-50
18273	PoCHH_E155150_L143	2.87348e-05	43.5897
18283	PoCHH_E155186_L143	2.95525e-05	-51.5152
18285	PoCHH_E155194_L143	2.5217e-05	-44.4444
18307	PoCHH_E155415_L143	4.81068e-09	44.9275
18324	PoCHH_E155464_L143	5.44294e-24	33.7302
18434	PoCHH_E157683_L143	4.15668e-09	-58.8235
18855	PoCHH_E159578_L143	4.19147e-07	38.5965
19025	PoCHH_E160488_L143	3.04634e-05	-36.1111
19387	PoCHH_E163774_L143	2.45828e-07	-56.4103
19450	PoCHH_E164024_L143	3.62616e-08	-54.902
19795	PoCHH_E166033_L143	1.04799e-10	-62.7451
19899	PoCHH_E166685_L143	9.78267e-07	40.9091
19931	PoCHH_E166749_L143	1.04954e-06	38.6667
19967	PoCHH_E166836_L143	4.28604e-09	54.1667
19968	PoCHH_E166838_L143	5.44601e-08	37.8788
19974	PoCHH_E166859_L143	4.95182e-06	-42.1053
20081	PoCHH_E167226_L143	6.70102e-07	-57.5758
20109	PoCHH_E167298_L143	6.03003e-05	-42.8571
20343	PoCHH_E169132_L143	5.62637e-08	56.25
20419	PoCHH_E169386_L143	1.28304e-08	-63.8889
20501	PoCHH_E169773_L143	1.4435e-05	-38.8889
20623	PoCHH_E170635_L143	4.63134e-05	31.8182
20663	PoCHH_E170927_L143	3.18549e-05	35.5556
20686	PoCHH_E171016_L143	3.72926e-05	-21.0526
20693	PoCHH_E171035_L143	1.50222e-05	51.5152
20699	PoCHH_E171058_L143	9.76455e-06	-14.8148
20725	PoCHH_E171232_L143	2.20668e-08	32.381
20728	PoCHH_E171239_L143	6.79637e-11	-39.2157
20754	PoCHH_E171464_L143	4.17327e-09	51.6667
20759	PoCHH_E171491_L143	3.315e-05	38.5965
20779	PoCHH_E171657_L143	1.83382e-08	29.4118
20792	PoCHH_E171688_L143	1.22914e-06	-39.3939
20801	PoCHH_E171708_L143	1.96375e-07	32.0988
20812	PoCHH_E171729_L143	6.22558e-07	37.8788
20830	PoCHH_E171765_L143	1.17011e-07	59.5238
20865	PoCHH_E172395_L143	9.6833e-06	-53.3333
21112	PoCHH_E174119_L143	5.6397e-07	-45.614
21135	PoCHH_E174262_L143	1.03931e-09	-45.8333
21136	PoCHH_E174264_L143	3.93394e-06	-45.098
21248	PoCHH_E174718_L143	2.34541e-07	47.3684
21276	PoCHH_E177471_L143	7.53592e-06	17.0543
21350	PoCHH_E177761_L143	1.60058e-06	47.9167
21446	PoCHH_E178146_L143	2.05904e-17	-68.0556
21469	PoCHH_E178356_L143	9.6833e-06	-53.3333
21473	PoCHH_E178385_L143	8.12507e-09	-55.5556
21479	PoCHH_E178420_L143	6.01163e-07	-51.5152
21483	PoCHH_E178451_L143	6.97714e-05	-33.3333
21492	PoCHH_E178486_L143	6.39845e-05	-39.2157
21499	PoCHH_E178706_L143	6.01163e-07	44.4444
21553	PoCHH_E179097_L143	1.53768e-09	-53.3333
21597	PoCHH_E179350_L143	1.94768e-09	42.029
21750	PoCHH_E179889_L143	4.06862e-10	44
21934	PoCHH_E180830_L143	2.19316e-08	-37.7778
22094	PoCHH_E181644_L143	7.28724e-14	-68.3333
22151	PoCHH_E181896_L143	1.79588e-12	60.6061
22165	PoCHH_E181929_L143	2.94756e-06	36
22189	PoCHH_E182026_L143	1.10633e-09	-51.5152
22192	PoCHH_E182046_L143	1.2902e-06	40.4762
22246	PoCHH_E182311_L143	2.84924e-08	58.3333
22332	PoCHH_E182568_L143	1.11298e-07	-52.7778
22442	PoCHH_E183183_L143	9.23799e-09	-54.902
22538	PoCHH_E184048_L143	1.79135e-12	56.1404
22830	PoCHH_E185696_L143	1.2073e-09	-46.0317
22833	PoCHH_E185703_L143	9.09066e-10	-37.931
22851	PoCHH_E185764_L143	3.43915e-12	37.7193
23018	PoCHH_E186513_L143	1.83098e-06	54.7619
23022	PoCHH_E186552_L143	3.58282e-11	33.3333
23070	PoCHH_E186878_L143	5.23444e-06	-42.5926
23094	PoCHH_E187096_L143	6.17088e-05	-35.7143
23152	PoCHH_E187569_L143	1.5656e-09	64.2857
23161	PoCHH_E187610_L143	4.9016e-06	48.7179
23197	PoCHH_E187857_L143	2.22202e-09	-35.4167
23213	PoCHH_E187929_L143	6.13442e-05	-35.0877
23273	PoCHH_E188331_L143	2.25831e-07	-52.9412
23336	PoCHH_E188629_L143	5.29469e-05	38.4615
23431	PoCHH_E189392_L143	1.05547e-06	50
23550	PoCHH_E190272_L143	1.88561e-06	51.2821
23778	PoCHH_E191827_L143	2.21744e-17	53.7634
23818	PoCHH_E191920_L143	1.60058e-06	47.9167
23840	PoCHH_E192008_L143	8.21982e-08	20.9877
23845	PoCHH_E192050_L143	4.53763e-09	-37.7778
23857	PoCHH_E192175_L143	2.40265e-07	-55.5556
23880	PoCHH_E192257_L143	2.56158e-08	44.9275
24119	PoCHH_E194571_L143	1.31931e-10	-57.8947
24129	PoCHH_E194607_L143	7.33963e-05	-33.3333
24188	PoCHH_E194841_L143	3.82794e-05	-48.4848
24217	PoCHH_E194919_L143	6.00091e-14	-52.8736
24269	PoCHH_E195168_L143	1.75609e-05	47.619
24339	PoCHH_E195601_L143	8.59485e-05	29.4118
24343	PoCHH_E195619_L143	3.64774e-06	44.4444
24458	PoCHH_E196253_L143	1.04238e-11	-66.6667
24492	PoCHH_E196488_L143	4.09386e-05	25.9259
24519	PoCHH_E196624_L143	2.20774e-08	49.1228
24662	PoCHH_E197563_L143	5.75397e-05	28.9855
24693	PoCHH_E197761_L143	1.54893e-05	44.4444
24702	PoCHH_E197772_L143	1.67079e-08	59.5238
24725	PoCHH_E197905_L143	6.67599e-05	-50
24768	PoCHH_E198090_L143	1.73051e-05	-36.8421
24781	PoCHH_E198118_L143	3.08658e-09	52.6316
24891	PoCHH_E198499_L143	1.60189e-14	-31.9728
24908	PoCHH_E198536_L143	2.26887e-13	-70.3704
25099	PoCHH_E199331_L143	1.46065e-06	-28.7356
25271	PoCHH_E199905_L143	2.64346e-05	-45.2381
25320	PoCHH_E200192_L143	3.29973e-06	-40.7407
25327	PoCHH_E200207_L143	1.91303e-05	42.2222
25388	PoCHH_E200394_L143	1.08644e-06	-45.098
25581	PoCHH_E201365_L143	6.54288e-05	31.8841
25593	PoCHH_E201397_L143	7.11352e-08	25.3968
25608	PoCHH_E201440_L143	3.97843e-06	46.1538
25653	PoCHH_E201547_L143	6.64528e-06	-28.8889
25658	PoCHH_E201559_L143	1.77583e-11	-50
25835	PoCHH_E202506_L143	1.99375e-08	-56.8627
26024	PoCHH_E203511_L143	3.10622e-11	66.6667
26109	PoCHH_E203840_L143	6.07758e-08	61.5385
26160	PoCHH_E203984_L143	5.07623e-06	52.381
26323	PoCHH_E204845_L143	1.16045e-05	52.7778
26533	PoCHH_E206980_L143	4.28873e-09	-35.4839
26546	PoCHH_E207041_L143	6.71798e-20	64.1026
26560	PoCHH_E207064_L143	4.471e-07	-47.0588
26765	PoCHH_E208275_L143	2.91015e-06	-50
26788	PoCHH_E208336_L143	1.83583e-05	44.4444
26839	PoCHH_E208460_L143	4.63134e-05	-31.8182
26984	PoCHH_E208956_L143	4.82185e-13	54.321
27059	PoCHH_E209262_L143	2.17744e-05	43.3333
27082	PoCHH_E209320_L143	9.10443e-10	-59.2593
27101	PoCHH_E209375_L143	8.1849e-07	38.3333
27113	PoCHH_E209404_L143	8.35005e-05	-31.6667
27191	PoCHH_E209695_L143	7.24795e-30	-44.1441
27278	PoCHH_E210169_L143	6.43082e-14	72.9167
27285	PoCHH_E210217_L143	8.70993e-07	-58.3333
27303	PoCHH_E210246_L143	1.38916e-05	48.4848
27340	PoCHH_E211570_L143	3.70985e-06	44.4444
27358	PoCHH_E211613_L143	1.94786e-06	54.5455
27477	PoCHH_E212076_L143	2.58242e-08	-50.9804
27662	PoCHH_E213824_L143	2.33058e-05	37.5
27707	PoCHH_E213969_L143	4.9016e-06	-48.7179
27728	PoCHH_E214059_L143	6.25047e-09	43.0556
27757	PoCHH_E214121_L143	5.52343e-07	43.75
27819	PoCHH_E214299_L143	2.29761e-09	58.8235
27898	PoCHH_E214638_L143	2.24113e-05	24.1379
28594	PoCHH_E216340_L143	4.20657e-07	-41.6667
28719	PoCHH_E217867_L143	7.39561e-05	31.8182
28957	PoCHH_E219470_L143	5.20279e-05	44.4444
29063	PoCHH_E219962_L143	6.42774e-08	43.3333
29064	PoCHH_E219965_L143	7.63689e-05	40.4762
29105	PoCHH_E220211_L143	3.07117e-26	71.5686
29131	PoCHH_E220290_L143	2.98903e-10	49.2754
29133	PoCHH_E220292_L143	2.85145e-14	-61.9048
29162	PoCHH_E220377_L143	9.36908e-05	37.7778
29242	PoCHH_E221053_L143	1.94208e-05	40
29275	PoCHH_E221123_L143	2.33058e-05	-37.5
29665	PoCHH_E223285_L143	7.33702e-05	-47.2222
29687	PoCHH_E223320_L143	5.05232e-05	35.4167
29823	PoCHH_E223801_L143	3.82531e-05	-38.8889
30038	PoCHH_E225440_L143	4.24569e-06	26.0417
30046	PoCHH_E225563_L143	7.04951e-05	33.3333
30219	PoCHH_E226619_L143	2.46155e-06	-37.5
30276	PoCHH_E227141_L143	3.60872e-05	35.0877
30335	PoCHH_E227318_L143	9.24952e-07	-41.6667
30350	PoCHH_E227365_L143	6.57353e-05	25.3333
30528	PoCHH_E227889_L143	8.7904e-08	26.6667
30536	PoCHH_E227910_L143	9.95478e-08	52.9412
30751	PoCHH_E228654_L143	6.70102e-07	-57.5758
30854	PoCHH_E229097_L143	4.78006e-17	-57.7778
30924	PoCHH_E229330_L143	9.7119e-07	36.8421
30995	PoCHH_E229651_L143	1.56372e-05	25
31011	PoCHH_E229694_L143	3.75277e-07	49.0196
31156	PoCHH_E230299_L143	4.35493e-05	-50
31467	PoCHH_E231580_L143	1.91613e-06	37.037
31700	PoCHH_E232269_L143	4.41733e-10	-53.7037
31789	PoCHH_E232485_L143	4.21273e-06	37.6812
31821	PoCHH_E232545_L143	3.54597e-08	38.5965
31845	PoCHH_E232631_L143	1.28304e-08	-63.8889
31924	PoCHH_E232926_L143	9.37953e-05	45.4545
31948	PoCHH_E232981_L143	2.35269e-09	-46.6667
32038	PoCHH_E233472_L143	8.89247e-06	-48.8889
32142	PoCHH_E233897_L143	3.99446e-07	52.381
32148	PoCHH_E233911_L143	3.72567e-06	39.6825
32283	PoCHH_E234481_L143	2.03866e-06	-32
32370	PoCHH_E234909_L143	4.65917e-09	-41.6667
32522	PoCHH_E235610_L143	1.19202e-06	33.3333
32750	PoCHH_E236441_L143	2.03691e-07	45.2381
32790	PoCHH_E236605_L143	4.0886e-07	58.3333
32872	PoCHH_E236914_L143	8.80168e-10	45.679
32895	PoCHH_E236956_L143	6.03003e-05	-42.8571
32933	PoCHH_E237079_L143	1.63517e-08	-60
32964	PoCHH_E237131_L143	3.30344e-08	50
33014	PoCHH_E237232_L143	1.48006e-06	-46.6667
33018	PoCHH_E237241_L143	1.03791e-06	-43.1373
33037	PoCHH_E237303_L143	4.59396e-05	18.1159
33084	PoCHH_E237412_L143	3.31119e-08	26.8293
33127	PoCHH_E237543_L143	4.26958e-07	38.0952
33189	PoCHH_E237960_L143	6.23746e-08	51.1111
33382	PoCHH_E238956_L143	1.02439e-06	-54.7619
33398	PoCHH_E238988_L143	5.73977e-08	-51.2821
33413	PoCHH_E239029_L143	1.36633e-11	-55.5556
33468	PoCHH_E239170_L143	4.34798e-11	-59.6491
33519	PoCHH_E239308_L143	6.52613e-11	64.7059
33586	PoCHH_E239525_L143	1.19958e-07	-52.0833
33700	PoCHH_E239925_L143	1.44277e-06	54.7619
33750	PoCHH_E240190_L143	7.63689e-05	-40.4762
33768	PoCHH_E240228_L143	5.75397e-05	28.9855
33775	PoCHH_E240276_L143	2.63268e-05	39.3939
33841	PoCHH_E240571_L143	1.938e-09	-46.3768
33880	PoCHH_E240674_L143	7.38173e-06	35.7143
33920	PoCHH_E240794_L143	8.50051e-07	35.2941
34075	PoCHH_E241630_L143	4.72471e-06	-38.0952
34084	PoCHH_E241644_L143	6.95612e-08	-50.9804
34096	PoCHH_E241667_L143	2.88809e-05	28.9855
34216	PoCHH_E242042_L143	1.05547e-06	-50
34276	PoCHH_E242195_L143	6.38183e-05	26.4368
34344	PoCHH_E242417_L143	5.25453e-07	-44.4444
34436	PoCHH_E242779_L143	8.13616e-05	-42.2222
34459	PoCHH_E242819_L143	5.05232e-05	-35.4167
34493	PoCHH_E243195_L143	2.20537e-07	60.6061
34551	PoCHH_E243398_L143	1.99141e-11	56.8627
34688	PoCHH_E244095_L143	1.69138e-07	45
34705	PoCHH_E244141_L143	1.7743e-11	-36.1111
34714	PoCHH_E244158_L143	5.34955e-06	-51.5152
34739	PoCHH_E244210_L143	1.37421e-05	26.6667
34816	PoCHH_E244441_L143	8.05869e-08	-34.6154
34817	PoCHH_E244443_L143	4.20162e-06	-51.2821
34932	PoCHH_E244808_L143	2.29761e-09	-58.8235
34955	PoCHH_E244892_L143	8.52932e-11	-66.6667
34957	PoCHH_E244894_L143	6.95383e-06	-52.7778
34991	PoCHH_E244961_L143	5.41907e-10	50
35085	PoCHH_E245993_L143	9.17348e-09	32.381
35205	PoCHH_E246398_L143	5.62389e-06	-54.5455
35242	PoCHH_E246535_L143	2.51545e-05	34.7826
35250	PoCHH_E246606_L143	5.06611e-09	54.386
35411	PoCHH_E247122_L143	6.13652e-06	47.619
35431	PoCHH_E247155_L143	1.16045e-05	52.7778
35618	PoCHH_E247848_L143	4.0886e-07	58.3333
35659	PoCHH_E247940_L143	1.83278e-11	45.4545
35666	PoCHH_E247952_L143	2.45828e-07	-56.4103
35855	PoCHH_E248443_L143	2.46221e-06	-41.1765
35917	PoCHH_E248659_L143	3.82794e-05	48.4848
35942	PoCHH_E248731_L143	1.03108e-21	70
36050	PoCHH_E249023_L143	2.67768e-11	54.5455
36086	PoCHH_E249127_L143	7.203e-06	-50
36129	PoCHH_E249204_L143	2.87348e-05	-43.5897
36161	PoCHH_E249272_L143	1.1536e-08	45.8333
36169	PoCHH_E249292_L143	4.51088e-06	48.8889
36186	PoCHH_E249323_L143	1.94786e-06	54.5455
36234	PoCHH_E249549_L143	9.49973e-06	-36.3636
36242	PoCHH_E249561_L143	8.77216e-05	30
36354	PoCHH_E249922_L143	3.19762e-07	-47.9167
36417	PoCHH_E250101_L143	5.36311e-06	41.6667
36500	PoCHH_E250268_L143	4.40477e-05	47.2222
36535	PoCHH_E250349_L143	5.18117e-07	39.6825
36548	PoCHH_E250371_L143	3.42933e-07	54.7619
36549	PoCHH_E250372_L143	4.0886e-07	58.3333
36734	PoCHH_E251044_L143	9.14182e-11	49.3333
36764	PoCHH_E251125_L143	6.57062e-06	-45.8333
36789	PoCHH_E251177_L143	1.07045e-07	43.9394
36821	PoCHH_E251319_L143	5.49596e-08	-31.5315
36835	PoCHH_E251343_L143	2.56609e-05	53.3333
36911	PoCHH_E251541_L143	2.39062e-08	52.6316
36914	PoCHH_E251547_L143	6.03003e-05	42.8571
37105	PoCHH_E252260_L143	3.96612e-15	-58.9744
37129	PoCHH_E252380_L143	3.92644e-19	-75.7576
37139	PoCHH_E252415_L143	8.61813e-11	-48
37153	PoCHH_E252432_L143	7.28378e-11	55
37194	PoCHH_E252584_L143	4.35493e-05	-50
37373	PoCHH_E253300_L143	1.54556e-10	-61.1111
37397	PoCHH_E253349_L143	2.88809e-05	28.9855
37424	PoCHH_E253413_L143	8.39267e-05	-42.4242
37484	PoCHH_E253566_L143	1.32508e-05	-39.2157
37485	PoCHH_E253568_L143	3.47624e-05	-45.4545
37519	PoCHH_E253651_L143	1.56444e-05	42.8571
37542	PoCHH_E253734_L143	2.35892e-07	46.6667
37551	PoCHH_E253748_L143	1.50222e-05	-51.5152
37645	PoCHH_E254159_L143	2.75579e-08	44
37726	PoCHH_E254337_L143	1.16045e-05	52.7778
37791	PoCHH_E254463_L143	9.4412e-09	52.9412
37826	PoCHH_E254537_L143	7.8782e-05	-31.5789
37908	PoCHH_E254744_L143	7.98847e-07	45.8333
37933	PoCHH_E254826_L143	3.99446e-07	-52.381
38023	PoCHH_E255425_L143	9.42384e-09	45.098
38040	PoCHH_E255466_L143	5.88935e-12	44.1176
38051	PoCHH_E255487_L143	3.82794e-05	-48.4848
38090	PoCHH_E255552_L143	1.32733e-11	33.3333
38151	PoCHH_E255704_L143	1.07045e-07	43.9394
38334	PoCHH_E256358_L143	5.02543e-08	-31.25
38339	PoCHH_E256367_L143	6.40241e-07	-54.7619
38374	PoCHH_E256486_L143	1.45527e-09	35.1351
38453	PoCHH_E256683_L143	1.17011e-07	59.5238
38478	PoCHH_E256733_L143	4.75186e-06	-36.6667
38545	PoCHH_E256885_L143	2.16811e-15	39.2593
38648	PoCHH_E257197_L143	2.87348e-05	43.5897
38676	PoCHH_E257307_L143	3.32335e-06	-52.7778
38706	PoCHH_E257368_L143	7.8203e-05	-31.25
38740	PoCHH_E257457_L143	2.23236e-06	45.098
38757	PoCHH_E257493_L143	4.16468e-07	-50.9804
38778	PoCHH_E257535_L143	3.52602e-05	-28
38853	PoCHH_E257728_L143	4.27135e-07	-45.098
38906	PoCHH_E257860_L143	1.63531e-05	30.5556
38919	PoCHH_E257888_L143	6.70102e-07	-57.5758
38983	PoCHH_E258055_L143	1.64397e-05	-35.4167
38992	PoCHH_E258084_L143	1.43638e-16	-69.697
39096	PoCHH_E258447_L143	2.99231e-05	-41.1765
39165	PoCHH_E258732_L143	9.65407e-07	-40
39174	PoCHH_E258745_L143	8.96757e-08	34.4828
39195	PoCHH_E258771_L143	3.62101e-05	-25.641
39199	PoCHH_E258778_L143	1.83583e-05	-44.4444
39227	PoCHH_E258876_L143	5.20279e-05	-44.4444
39314	PoCHH_E259095_L143	2.18374e-06	-39.6825
39349	PoCHH_E259192_L143	3.21999e-11	-61.4035
39389	PoCHH_E259441_L143	1.50222e-05	-34.7222
39415	PoCHH_E259506_L143	2.75201e-05	38.0952
39439	PoCHH_E259566_L143	1.33915e-08	38.6667
39476	PoCHH_E259644_L143	1.07833e-05	40.3509
39531	PoCHH_E259795_L143	7.62208e-07	-37.6812
39563	PoCHH_E260166_L143	2.63211e-09	-57.7778
39679	PoCHH_E260552_L143	4.35984e-10	49.3333
39681	PoCHH_E260556_L143	3.46441e-06	56.6667
39703	PoCHH_E260592_L143	4.65862e-09	-50
39762	PoCHH_E260825_L143	2.3912e-07	34.6154
39774	PoCHH_E260847_L143	7.61275e-07	-43.3333
39789	PoCHH_E260913_L143	6.07758e-08	61.5385
39843	PoCHH_E261071_L143	6.83307e-11	-61.1111
39887	PoCHH_E261573_L143	3.1955e-09	56.8627
39977	PoCHH_E261951_L143	2.37363e-11	52.381
40055	PoCHH_E262420_L143	1.61498e-05	-20.3704
40071	PoCHH_E262463_L143	1.97207e-06	-57.5758
40236	PoCHH_E262839_L143	7.16939e-13	60.8696
40259	PoCHH_E262967_L143	4.10954e-17	36.5385
40282	PoCHH_E263013_L143	1.16045e-05	-41.1765
40324	PoCHH_E263146_L143	2.05234e-07	-53.3333
40363	PoCHH_E263249_L143	1.84372e-05	35.0877
40382	PoCHH_E263282_L143	1.00408e-09	-31.4815
40422	PoCHH_E263390_L143	1.40804e-13	-58.0247
40581	PoCHH_E264001_L143	3.72343e-07	46.6667
40589	PoCHH_E264017_L143	6.65248e-06	46.6667
40600	PoCHH_E264039_L143	8.05579e-08	41.2698
40616	PoCHH_E264127_L143	5.54814e-07	-35.7143
40643	PoCHH_E264180_L143	1.938e-09	46.3768
40726	PoCHH_E264354_L143	1.55103e-06	35.8025
40738	PoCHH_E264369_L143	1.05502e-05	39.5833
40767	PoCHH_E264454_L143	5.34132e-05	40
40854	PoCHH_E264698_L143	4.27135e-07	-45.098
40861	PoCHH_E264708_L143	3.82794e-05	-48.4848
40862	PoCHH_E264796_L143	7.81059e-10	-53.0303
40940	PoCHH_E264981_L143	4.71431e-11	-50
40954	PoCHH_E265004_L143	1.36925e-10	-62.963
40955	PoCHH_E265005_L143	7.98549e-15	63.6364
41037	PoCHH_E265307_L143	1.46884e-05	45.2381
41057	PoCHH_E265402_L143	6.7282e-08	34.5238
41068	PoCHH_E265421_L143	1.13545e-05	34.9206
41223	PoCHH_E266066_L143	1.10157e-10	-34.1463
41258	PoCHH_E266158_L143	9.62055e-06	-40
41367	PoCHH_E266478_L143	2.29221e-19	35.2113
41380	PoCHH_E266514_L143	1.13545e-05	34.9206
41426	PoCHH_E266614_L143	2.3973e-10	46.9697
41456	PoCHH_E266742_L143	2.41626e-05	-16.6667
41554	PoCHH_E266953_L143	6.33705e-18	-56.9892
41558	PoCHH_E266961_L143	6.65248e-06	45.2381
41623	PoCHH_E267115_L143	7.98847e-07	-45.8333
41625	PoCHH_E267118_L143	4.91271e-11	-62.5
41685	PoCHH_E267276_L143	2.63104e-06	42.2222
41966	PoCHH_E268051_L143	5.23207e-09	-58.3333
41969	PoCHH_E268055_L143	2.44817e-15	43.6508
42013	PoCHH_E268162_L143	7.36089e-06	-37.5
42096	PoCHH_E268331_L143	2.56609e-05	-53.3333
42119	PoCHH_E268385_L143	8.46986e-16	42.2222
42174	PoCHH_E268516_L143	1.10597e-11	49.3827
42347	PoCHH_E269080_L143	9.05831e-06	-43.75
42374	PoCHH_E269141_L143	1.06323e-05	-48.7179
42544	PoCHH_E269668_L143	1.26272e-08	-61.9048
42576	PoCHH_E269749_L143	7.05173e-07	-29.8851
42594	PoCHH_E269827_L143	4.471e-07	47.0588
42647	PoCHH_E269970_L143	9.32498e-08	46.2963
42733	PoCHH_E270170_L143	3.40632e-11	49.3333
42824	PoCHH_E270400_L143	9.37953e-05	42.8571
42841	PoCHH_E270433_L143	1.33606e-05	33.3333
42843	PoCHH_E270435_L143	6.17088e-05	-35.7143
42876	PoCHH_E270500_L143	1.28175e-11	50.6667
43029	PoCHH_E271009_L143	2.40496e-09	-35.5556
43053	PoCHH_E271172_L143	6.70884e-10	48.1481
43075	PoCHH_E271341_L143	2.88809e-05	28.9855
43187	PoCHH_E271661_L143	4.40477e-05	-47.2222
43195	PoCHH_E271682_L143	1.16045e-05	-41.1765
43300	PoCHH_E272036_L143	4.53235e-05	38.5965
43317	PoCHH_E272072_L143	7.86462e-13	-63.4921
43318	PoCHH_E272073_L143	2.39795e-06	33.3333
43374	PoCHH_E272902_L143	1.96689e-05	41.1765
43457	PoCHH_E273175_L143	1.16045e-05	-52.7778
43689	PoCHH_E273804_L143	8.74114e-06	36.8421
43693	PoCHH_E273812_L143	2.12388e-07	38.3333
43708	PoCHH_E273834_L143	7.63689e-05	40.4762
43712	PoCHH_E273839_L143	1.54556e-10	-61.1111
43735	PoCHH_E273872_L143	8.66985e-06	29.3333
43758	PoCHH_E273930_L143	8.06503e-09	46.6667
43877	PoCHH_E274273_L143	3.60355e-05	40.4762
43922	PoCHH_E274398_L143	3.57946e-07	40
43940	PoCHH_E274440_L143	1.42358e-05	37.7778
44037	PoCHH_E274843_L143	1.11877e-05	-54.5455
44064	PoCHH_E274891_L143	1.86855e-05	31.1111
44179	PoCHH_E275186_L143	5.28977e-13	-44.7619
44217	PoCHH_E275258_L143	3.03841e-09	56.1404
44226	PoCHH_E275271_L143	1.38916e-05	-48.4848
44384	PoCHH_E275678_L143	3.62384e-09	-36.3636
44399	PoCHH_E275699_L143	5.54814e-07	-56.4103
44471	PoCHH_E275929_L143	5.20279e-05	-44.4444
44493	PoCHH_E275979_L143	6.24106e-05	36.3636
44518	PoCHH_E276021_L143	3.8942e-13	49.4253
44533	PoCHH_E276049_L143	2.24982e-12	52.1739
44692	PoCHH_E276467_L143	1.75609e-05	-47.619
44730	PoCHH_E276570_L143	1.67359e-05	28.8889
44883	PoCHH_E276921_L143	5.98441e-07	50.9804
44965	PoCHH_E277165_L143	6.26648e-07	40
44966	PoCHH_E277168_L143	3.91448e-06	45.8333
45108	PoCHH_E277596_L143	9.24952e-07	41.6667
45117	PoCHH_E277677_L143	1.37421e-05	27.2727
45130	PoCHH_E277706_L143	5.40561e-13	53.0864
45234	PoCHH_E277992_L143	3.34244e-05	41.6667
45295	PoCHH_E278120_L143	1.05051e-07	-30.2083
45368	PoCHH_E278272_L143	3.57049e-08	36.9048
45390	PoCHH_E278321_L143	5.21783e-14	59.4203
45429	PoCHH_E278510_L143	4.41733e-10	-48.4848
45480	PoCHH_E278601_L143	1.3645e-06	24.2424
45606	PoCHH_E279469_L143	5.40179e-05	-37.2549
45630	PoCHH_E279526_L143	2.73131e-06	48.8889
45637	PoCHH_E279539_L143	3.82794e-05	-48.4848
45646	PoCHH_E279557_L143	1.07504e-05	-31.5789
45683	PoCHH_E279678_L143	5.69532e-11	27.5641
45732	PoCHH_E279775_L143	2.79527e-06	52.381
45922	PoCHH_E280320_L143	7.98847e-07	45.8333
46093	PoCHH_E280858_L143	5.63033e-08	-48.3333
46118	PoCHH_E280915_L143	7.44911e-10	50
46155	PoCHH_E280987_L143	1.07833e-05	-41.6667
46237	PoCHH_E281284_L143	1.14437e-06	-39.6825
46254	PoCHH_E281335_L143	9.6833e-06	-53.3333
46286	PoCHH_E281428_L143	8.35005e-05	31.6667
46291	PoCHH_E281434_L143	1.54893e-05	44.4444
46330	PoCHH_E281520_L143	2.2551e-05	43.75
46366	PoCHH_E281590_L143	1.34463e-13	49.4624
46439	PoCHH_E281830_L143	2.08893e-06	-34.6154
46475	PoCHH_E281899_L143	1.88822e-08	26.3566
46522	PoCHH_E281999_L143	6.58628e-07	-16.9399
46559	PoCHH_E282078_L143	1.55022e-06	48.7179
46608	PoCHH_E282197_L143	4.2606e-06	30.6667
46625	PoCHH_E282225_L143	2.87762e-05	37.2549
46688	PoCHH_E282416_L143	4.71037e-08	40.7407
46693	PoCHH_E282426_L143	1.97207e-06	33.3333
46737	PoCHH_E282547_L143	1.83685e-05	31.6667
46747	PoCHH_E282568_L143	1.47965e-07	39.1304
46769	PoCHH_E282607_L143	1.46884e-05	45.2381
46787	PoCHH_E282639_L143	1.40444e-08	50
46874	PoCHH_E282938_L143	1.40183e-11	-32.5926
47022	PoCHH_E283295_L143	1.21249e-08	-53.7037
47026	PoCHH_E283310_L143	1.30113e-05	33.3333
47131	PoCHH_E283548_L143	1.09155e-05	28.125
47251	PoCHH_E283875_L143	3.82531e-05	38.8889
47289	PoCHH_E283950_L143	8.95645e-09	60.4167
47368	PoCHH_E284088_L143	1.75609e-05	47.619
47377	PoCHH_E284099_L143	2.44538e-10	52.1739
47451	PoCHH_E284664_L143	8.20348e-11	-50.6667
47560	PoCHH_E284963_L143	1.702e-05	-17.2414
47648	PoCHH_E285189_L143	2.71027e-05	35.2941
47766	PoCHH_E285688_L143	6.07758e-08	-61.5385
47773	PoCHH_E285699_L143	6.78369e-07	40.3509
47807	PoCHH_E285769_L143	2.46359e-06	-50
47935	PoCHH_E285996_L143	5.96629e-06	41.1765
48020	PoCHH_E286151_L143	5.65973e-12	28.8136
48023	PoCHH_E286157_L143	1.26272e-08	-61.9048
48060	PoCHH_E286269_L143	8.09727e-05	-31.746
48081	PoCHH_E286312_L143	1.56144e-07	54.1667
48135	PoCHH_E286414_L143	1.21944e-17	31.0811
48169	PoCHH_E286467_L143	8.39267e-05	-42.4242
48259	PoCHH_E286733_L143	1.63148e-17	-70
48329	PoCHH_E286912_L143	2.90609e-08	43.4783
48359	PoCHH_E286981_L143	8.50216e-05	-28.5714
48375	PoCHH_E287003_L143	4.79511e-08	44.9275
48470	PoCHH_E287319_L143	1.87444e-07	-58.9744
48606	PoCHH_E287840_L143	6.80484e-06	-28
48720	PoCHH_E288155_L143	6.70102e-07	57.5758
48742	PoCHH_E288228_L143	6.67275e-07	-53.3333
48889	PoCHH_E288681_L143	8.24012e-06	-31.9444
48905	PoCHH_E288708_L143	6.50987e-05	-46.6667
48966	PoCHH_E289014_L143	4.16497e-05	28.5714
49086	PoCHH_E289308_L143	3.54366e-05	35
49169	PoCHH_E289476_L143	6.39845e-05	39.2157
49182	PoCHH_E289512_L143	1.46047e-09	-64.4444
49228	PoCHH_E289601_L143	5.50569e-07	42.5926
49231	PoCHH_E289607_L143	8.36521e-05	30.4348
49250	PoCHH_E289638_L143	2.56609e-05	50
49273	PoCHH_E289678_L143	1.97207e-06	57.5758
49362	PoCHH_E289867_L143	2.12388e-07	-38.3333
49470	PoCHH_E290325_L143	1.57866e-05	40.3509
49471	PoCHH_E290326_L143	1.71986e-07	47.0588
49504	PoCHH_E290391_L143	6.50448e-05	33.3333
49522	PoCHH_E290418_L143	2.48507e-08	58.9744
49619	PoCHH_E290651_L143	7.31353e-07	32.1429
49735	PoCHH_E291015_L143	3.99684e-10	-62.7451
49764	PoCHH_E291091_L143	9.81941e-06	31.746
49791	PoCHH_E291139_L143	7.38173e-06	51.2821
49928	PoCHH_E291387_L143	8.72342e-12	-66.6667
49931	PoCHH_E291392_L143	4.40477e-05	-47.2222
49985	PoCHH_E291486_L143	1.48355e-08	51.8519
50024	PoCHH_E291570_L143	3.655e-05	-44.4444
50068	PoCHH_E291704_L143	1.94786e-06	-54.5455
50070	PoCHH_E291711_L143	1.79588e-12	-60.6061
50077	PoCHH_E291732_L143	2.56609e-05	50
50080	PoCHH_E291736_L143	1.44326e-07	55.5556
50180	PoCHH_E292048_L143	5.34132e-05	-40
50184	PoCHH_E292053_L143	7.85502e-06	38.0952
50229	PoCHH_E292149_L143	6.35841e-07	-50
50240	PoCHH_E292196_L143	2.56609e-05	-53.3333
50394	PoCHH_E293016_L143	1.37874e-16	57.3333
50459	PoCHH_E293153_L143	2.34286e-16	-69.8413
50469	PoCHH_E293179_L143	8.80168e-10	-45.679
50497	PoCHH_E293247_L143	2.35269e-09	64.1026
50606	PoCHH_E293541_L143	7.20625e-09	-52.6316
50670	PoCHH_E293672_L143	5.07623e-06	-52.381
50728	PoCHH_E293772_L143	8.31932e-08	-57.7778
50731	PoCHH_E293775_L143	4.34001e-05	37.7778
50870	PoCHH_E294134_L143	2.80742e-05	-48.7179
50872	PoCHH_E294138_L143	5.24043e-11	-56.0606
51105	PoCHH_E294690_L143	4.20162e-06	-51.2821
51118	PoCHH_E294722_L143	3.26992e-05	34.9206
51129	PoCHH_E294753_L143	4.87857e-13	-60.3175
51179	PoCHH_E294918_L143	1.84372e-05	-35.0877
51190	PoCHH_E294934_L143	1.88561e-06	51.2821
51290	PoCHH_E295120_L143	2.91422e-23	-65.7407
51341	PoCHH_E295291_L143	5.55157e-05	-48.7179
51409	PoCHH_E295539_L143	1.11877e-05	51.2821
51529	PoCHH_E295903_L143	9.27622e-05	-36.8421
51609	PoCHH_E296050_L143	8.1849e-07	38.3333
51617	PoCHH_E296078_L143	2.73131e-06	48.8889
51632	PoCHH_E296104_L143	9.41468e-08	47.619
51665	PoCHH_E296222_L143	2.39498e-07	29.8851
51779	PoCHH_E296636_L143	8.38442e-08	58.9744
51824	PoCHH_E296739_L143	4.39592e-10	-44.4444
51918	PoCHH_E296917_L143	1.55685e-08	56.25
52025	PoCHH_E297189_L143	4.47533e-10	66.6667
52026	PoCHH_E297190_L143	2.54625e-12	-64.7059
52082	PoCHH_E297426_L143	8.09144e-28	-80.4598
52142	PoCHH_E297634_L143	2.87348e-05	43.5897
52390	PoCHH_E298303_L143	4.20162e-06	51.2821
52427	PoCHH_E298374_L143	3.79019e-06	37.2549
52532	PoCHH_E298580_L143	1.58316e-06	-27.7778
52548	PoCHH_E298600_L143	1.22914e-06	-39.3939
52653	PoCHH_E298901_L143	4.93922e-14	-68.254
52785	PoCHH_E299203_L143	7.9334e-18	54.8387
52796	PoCHH_E299248_L143	3.45027e-16	-40.1361
52839	PoCHH_E299329_L143	8.38442e-08	58.9744
52857	PoCHH_E299397_L143	6.69373e-06	40.3509
52864	PoCHH_E299414_L143	2.03075e-10	-36.6667
52956	PoCHH_E299805_L143	6.57062e-06	45.8333
53023	PoCHH_E299984_L143	1.38916e-05	48.4848
53030	PoCHH_E299993_L143	1.1414e-16	-66.6667
53066	PoCHH_E300066_L143	3.47624e-05	45.4545
53094	PoCHH_E300112_L143	1.14222e-20	-71.7949
53145	PoCHH_E300190_L143	1.97207e-06	-57.5758
53187	PoCHH_E300272_L143	1.17011e-07	59.5238
53193	PoCHH_E300279_L143	2.23255e-13	65
53219	PoCHH_E300338_L143	2.0258e-10	28.0303
53220	PoCHH_E300340_L143	5.18126e-05	37.037
53225	PoCHH_E300348_L143	5.60886e-06	39.2157
53237	PoCHH_E300380_L143	1.84573e-07	43.4783
53340	PoCHH_E300624_L143	6.50987e-05	-46.6667
53358	PoCHH_E300653_L143	3.1955e-09	-56.8627
53466	PoCHH_E300944_L143	2.27085e-05	-38.5965
53468	PoCHH_E300947_L143	6.41569e-11	-58.3333
53526	PoCHH_E301074_L143	1.97783e-17	40.9722
53544	PoCHH_E301114_L143	5.81498e-07	48.8889
53605	PoCHH_E301236_L143	4.08626e-05	-36.6667
53736	PoCHH_E301538_L143	7.05923e-18	50.4274
53858	PoCHH_E301768_L143	4.93173e-07	57.1429
53873	PoCHH_E302176_L143	3.82794e-05	48.4848
53902	PoCHH_E302225_L143	5.29469e-05	-38.4615
53934	PoCHH_E302278_L143	5.62015e-05	42.2222
53936	PoCHH_E302312_L143	1.51919e-07	-41.6667
53996	PoCHH_E302439_L143	2.56609e-05	-53.3333
54089	PoCHH_E302663_L143	7.92738e-09	61.5385
54162	PoCHH_E302870_L143	5.53217e-06	20.8333
54165	PoCHH_E302875_L143	9.40797e-10	-45.2381
54253	PoCHH_E303066_L143	1.07833e-05	41.6667
54274	PoCHH_E303107_L143	2.29761e-09	58.8235
54294	PoCHH_E303131_L143	2.48226e-08	39.7436
54355	PoCHH_E303344_L143	1.33747e-05	38.3333
54423	PoCHH_E303553_L143	1.38381e-07	42.029
54442	PoCHH_E303643_L143	5.82446e-05	45.2381
54484	PoCHH_E303744_L143	1.63327e-09	37.7778
54497	PoCHH_E303780_L143	1.74907e-09	49.1228
54581	PoCHH_E304108_L143	2.25759e-07	-37.3333
54619	PoCHH_E304202_L143	1.50222e-05	43.75
54621	PoCHH_E304205_L143	9.16842e-05	-46.1538
54629	PoCHH_E304224_L143	2.02795e-05	-41.6667
54634	PoCHH_E304256_L143	6.83386e-08	-49.0196
54636	PoCHH_E304258_L143	1.38916e-05	48.4848
54669	PoCHH_E304335_L143	5.19477e-05	37.5
54673	PoCHH_E304339_L143	1.46884e-05	45.2381
54691	PoCHH_E304367_L143	5.66448e-07	-34.6154
54705	PoCHH_E304388_L143	9.6558e-06	-30.7692
54734	PoCHH_E304539_L143	9.31784e-05	30.1587
54740	PoCHH_E304547_L143	6.65248e-06	46.6667
54905	PoCHH_E304939_L143	1.11877e-05	47.619
54910	PoCHH_E304950_L143	7.00258e-05	33.3333
54916	PoCHH_E304958_L143	5.99476e-05	43.5897
54919	PoCHH_E304961_L143	1.97207e-06	57.5758
54977	PoCHH_E305121_L143	1.27084e-06	-44.4444
55017	PoCHH_E305212_L143	1.7049e-18	72.4638
55022	PoCHH_E305222_L143	2.56609e-05	46.1538
55158	PoCHH_E305627_L143	1.20295e-09	57.1429
55172	PoCHH_E305661_L143	9.42302e-05	-35.5556
55229	PoCHH_E305765_L143	8.52932e-11	-66.6667
55329	PoCHH_E306008_L143	1.19115e-05	40.4762
55355	PoCHH_E306066_L143	5.53451e-18	-61.1111
55452	PoCHH_E306281_L143	8.38717e-11	-44.8718
55454	PoCHH_E306284_L143	4.74842e-05	48.7179
55575	PoCHH_E306543_L143	6.02305e-06	-30.1587
55609	PoCHH_E306603_L143	5.82055e-05	-24.2424
55631	PoCHH_E306684_L143	5.59724e-05	-41.1765
55655	PoCHH_E306755_L143	7.33963e-05	33.3333
55947	PoCHH_E307984_L143	4.85706e-05	-30.5556
56002	PoCHH_E308214_L143	4.60539e-06	41.6667
56071	PoCHH_E308334_L143	1.15079e-05	-40.7407
56093	PoCHH_E308365_L143	7.203e-06	50
56116	PoCHH_E308411_L143	1.32479e-19	-77.7778
56317	PoCHH_E308775_L143	6.03003e-05	42.8571
56376	PoCHH_E308876_L143	4.69933e-11	-62.963
56462	PoCHH_E309092_L143	4.42941e-05	-46.1538
56487	PoCHH_E309130_L143	1.43638e-16	-69.697
56699	PoCHH_E309574_L143	3.22849e-06	-46.2963
56702	PoCHH_E309580_L143	1.96514e-09	47.8261
56753	PoCHH_E309773_L143	8.49705e-08	56.25
56757	PoCHH_E309785_L143	7.21697e-05	39.5833
56771	PoCHH_E309812_L143	4.70892e-05	51.5152
56845	PoCHH_E309967_L143	6.67599e-05	50
56867	PoCHH_E310011_L143	9.92715e-07	-56.4103
56883	PoCHH_E310050_L143	1.14437e-06	39.6825
56947	PoCHH_E310216_L143	2.35511e-06	50
57112	PoCHH_E310617_L143	7.38173e-06	-51.2821
57169	PoCHH_E310757_L143	9.29044e-13	-55
57187	PoCHH_E310793_L143	1.89121e-09	53.7037
57290	PoCHH_E311121_L143	1.92063e-06	-34.7222
57319	PoCHH_E311315_L143	4.38409e-16	54.7619
57467	PoCHH_E311840_L143	3.6907e-08	-52.6316
57519	PoCHH_E311956_L143	2.45067e-05	36.5079
57523	PoCHH_E311963_L143	6.95612e-08	50.9804
57536	PoCHH_E311981_L143	1.11877e-05	-51.2821
57642	PoCHH_E312604_L143	6.92024e-13	71.4286
57681	PoCHH_E312744_L143	7.54109e-08	45
57713	PoCHH_E312822_L143	4.0886e-07	58.3333
57727	PoCHH_E312890_L143	4.93173e-07	-57.1429
57791	PoCHH_E312989_L143	6.03003e-05	42.8571
57827	PoCHH_E313065_L143	4.70892e-05	-51.5152
57960	PoCHH_E313424_L143	5.7031e-05	33.3333
58136	PoCHH_E313978_L143	9.36558e-07	52.381
58138	PoCHH_E313980_L143	6.33877e-08	42.6667
58167	PoCHH_E314100_L143	4.69883e-06	43.75
58198	PoCHH_E314143_L143	2.71027e-05	35.2941
58211	PoCHH_E314169_L143	6.24106e-05	-36.3636
58358	PoCHH_E314561_L143	4.69883e-06	43.75
58441	PoCHH_E314688_L143	1.88283e-08	42.6667
58454	PoCHH_E314706_L143	3.86335e-08	-55.5556
58575	PoCHH_E315084_L143	4.26349e-06	53.8462
58599	PoCHH_E315119_L143	8.78248e-06	33.3333
58660	PoCHH_E315423_L143	2.58089e-06	-36.5079
58736	PoCHH_E315662_L143	2.27085e-05	-38.5965
58989	PoCHH_E316287_L143	2.46359e-06	50
59119	PoCHH_E316712_L143	4.34798e-11	-43.6782
59125	PoCHH_E316725_L143	2.54625e-12	-64.7059
59161	PoCHH_E316832_L143	5.82446e-05	45.2381
59178	PoCHH_E316950_L143	9.6833e-06	53.3333
59279	PoCHH_E317118_L143	3.315e-05	38.5965
59346	PoCHH_E317265_L143	7.0795e-06	31.8841
59496	PoCHH_E317642_L143	4.93173e-07	57.1429
59571	PoCHH_E317766_L143	9.52054e-08	-49.1228
59719	PoCHH_E318086_L143	5.516e-06	34.9206
59812	PoCHH_E318248_L143	2.921e-17	-62.8205
59875	PoCHH_E318356_L143	1.36803e-18	-59.8039
59958	PoCHH_E318655_L143	6.38874e-08	43.0556
60093	PoCHH_E318948_L143	3.47623e-07	-39.1304
60122	PoCHH_E319039_L143	2.37512e-11	-61.1111
60144	PoCHH_E319073_L143	1.37141e-05	45.8333
60200	PoCHH_E319182_L143	1.40444e-08	-50
60207	PoCHH_E319189_L143	3.17108e-13	-66.6667
60271	PoCHH_E319371_L143	2.63268e-05	39.3939
60283	PoCHH_E319401_L143	3.34473e-07	-58.9744
60391	PoCHH_E319750_L143	7.203e-06	-50
60392	PoCHH_E319753_L143	1.19778e-05	-46.1538
60406	PoCHH_E319791_L143	4.65862e-09	50
60429	PoCHH_E319829_L143	6.62425e-05	41.0256
60431	PoCHH_E319831_L143	2.89151e-17	65.3846
60436	PoCHH_E319869_L143	2.56609e-05	-53.3333
60474	PoCHH_E319932_L143	1.2136e-08	-48.3333
60493	PoCHH_E319976_L143	1.57866e-05	-37.037
60513	PoCHH_E320010_L143	1.74315e-06	52.381
60528	PoCHH_E320047_L143	3.80667e-08	49.2063
60561	PoCHH_E320143_L143	6.13652e-06	47.619
60562	PoCHH_E320145_L143	1.37141e-05	-45.8333
60568	PoCHH_E320157_L143	3.03841e-09	56.1404
60663	PoCHH_E320353_L143	3.63967e-06	35.5556
60826	PoCHH_E320677_L143	2.99231e-05	41.1765
60843	PoCHH_E320698_L143	5.26801e-05	22.807
60959	PoCHH_E321000_L143	4.48409e-11	-50.8772
61041	PoCHH_E321130_L143	5.23927e-10	62.5
61088	PoCHH_E321237_L143	3.86316e-09	42.4242
61201	PoCHH_E321467_L143	1.46884e-05	31.8841
61220	PoCHH_E321518_L143	3.46441e-06	56.6667
61295	PoCHH_E321757_L143	2.32246e-11	68.8889
61310	PoCHH_E321795_L143	1.94786e-06	-54.5455
61328	PoCHH_E321823_L143	3.2058e-09	49.2754
61412	PoCHH_E322068_L143	2.68779e-08	-60
61605	PoCHH_E322781_L143	4.34001e-05	31.6667
61624	PoCHH_E322861_L143	4.471e-07	-47.0588
61708	PoCHH_E323113_L143	1.41201e-07	41.3333
61840	PoCHH_E323476_L143	5.24094e-12	55.0725
61910	PoCHH_E324058_L143	3.2768e-06	-50
61916	PoCHH_E324066_L143	2.33377e-08	-60.6061
62145	PoCHH_E324461_L143	2.20537e-07	60.6061
62170	PoCHH_E324687_L143	2.16875e-06	-26.4368
62219	PoCHH_E324849_L143	8.35005e-05	31.6667
62225	PoCHH_E324868_L143	7.20625e-09	-52.6316
62481	PoCHH_E325303_L143	4.69933e-11	-62.963
62537	PoCHH_E325394_L143	3.86287e-10	-58.8235
62601	PoCHH_E325511_L143	8.14147e-13	68.6275
62637	PoCHH_E325571_L143	2.91015e-06	-50
62677	PoCHH_E325760_L143	2.45828e-07	56.4103
62715	PoCHH_E325854_L143	1.28334e-08	-24.3056
62722	PoCHH_E325949_L143	6.38696e-05	-35.1852
62826	PoCHH_E326345_L143	4.34001e-05	31.8841
62869	PoCHH_E326549_L143	1.44326e-07	-54.7619
62876	PoCHH_E326561_L143	9.78267e-07	40.9091
63080	PoCHH_E327129_L143	3.03841e-09	56.1404
63129	PoCHH_E327227_L143	9.71911e-12	-63.1579
63151	PoCHH_E327267_L143	6.03003e-05	42.8571
63223	PoCHH_E327436_L143	2.64154e-09	-62.5
63268	PoCHH_E327542_L143	4.69812e-08	-52.0833
63301	PoCHH_E327606_L143	2.16695e-05	47.2222
63308	PoCHH_E327619_L143	7.44422e-05	-48.4848
63341	PoCHH_E327676_L143	7.75642e-07	-42.1053
63388	PoCHH_E327765_L143	1.69421e-09	-60.4167
63396	PoCHH_E327774_L143	2.34767e-05	25.9259
63515	PoCHH_E328007_L143	1.32761e-05	16.2393
63521	PoCHH_E328018_L143	1.62126e-16	-47.3684
63586	PoCHH_E328217_L143	6.13652e-06	47.619
63732	PoCHH_E328624_L143	2.75381e-09	-57.4074
63811	PoCHH_E328772_L143	4.20162e-06	51.2821
63817	PoCHH_E328781_L143	2.90402e-08	50
63843	PoCHH_E328816_L143	3.47624e-05	-45.4545
63844	PoCHH_E328819_L143	5.24808e-09	-61.9048
63864	PoCHH_E328848_L143	3.2768e-06	50
63959	PoCHH_E329007_L143	2.48775e-15	-42.1569
63989	PoCHH_E329113_L143	2.25961e-08	53.3333
64004	PoCHH_E329144_L143	5.40179e-05	29.3333
64005	PoCHH_E329145_L143	1.11877e-05	54.5455
64010	PoCHH_E329151_L143	2.33377e-08	-60.6061
64049	PoCHH_E329207_L143	9.37953e-05	45.4545
64134	PoCHH_E329404_L143	1.07045e-07	-43.9394
64138	PoCHH_E329410_L143	5.34955e-06	-51.5152
64207	PoCHH_E329564_L143	1.96876e-06	45.8333
64275	PoCHH_E329722_L143	8.96879e-09	45.4545
64289	PoCHH_E329750_L143	8.78248e-06	33.3333
64330	PoCHH_E329814_L143	1.09444e-14	42.8571
64366	PoCHH_E329870_L143	1.11877e-05	-54.5455
64388	PoCHH_E329947_L143	3.19762e-07	-47.9167
64396	PoCHH_E329959_L143	3.08445e-11	47.619
64422	PoCHH_E330006_L143	3.53439e-06	46.6667
64512	PoCHH_E330339_L143	6.50987e-05	46.6667
64532	PoCHH_E330372_L143	6.31396e-11	48.8095
64727	PoCHH_E330881_L143	7.33963e-05	33.3333
64749	PoCHH_E330964_L143	5.34132e-05	40
64817	PoCHH_E331242_L143	1.05502e-05	39.5833
64856	PoCHH_E331590_L143	6.67599e-05	-50
64965	PoCHH_E331819_L143	2.5309e-27	-52.381
64977	PoCHH_E331837_L143	2.63268e-05	31.8182
65008	PoCHH_E331895_L143	6.03003e-05	42.8571
65189	PoCHH_E332178_L143	7.72515e-05	-40
65201	PoCHH_E332197_L143	2.2387e-06	28.125
65211	PoCHH_E332216_L143	9.79866e-05	18.6275
65283	PoCHH_E332464_L143	4.16302e-05	-28.8889
65364	PoCHH_E332717_L143	3.04634e-05	36.1111
65398	PoCHH_E332782_L143	1.50222e-05	-35.8974
65412	PoCHH_E332805_L143	6.80116e-05	41.6667
65522	PoCHH_E333082_L143	2.84024e-09	50.8772
65549	PoCHH_E333130_L143	3.84855e-08	-60
65600	PoCHH_E333258_L143	1.0619e-06	51.1111
65637	PoCHH_E333326_L143	2.33377e-08	-60.6061
65664	PoCHH_E333398_L143	6.67787e-05	46.1538
65751	PoCHH_E333584_L143	1.50555e-06	56.4103
65774	PoCHH_E333639_L143	2.84924e-08	-58.3333
65912	PoCHH_E333891_L143	1.60058e-06	47.9167
65920	PoCHH_E333901_L143	2.95525e-05	-51.5152
65928	PoCHH_E333910_L143	2.10874e-10	64.1026
65963	PoCHH_E333964_L143	1.16045e-05	52.7778
65964	PoCHH_E333965_L143	6.03003e-05	42.8571
65965	PoCHH_E333968_L143	1.50222e-05	43.75
65967	PoCHH_E333972_L143	5.19477e-05	37.5
66092	PoCHH_E334166_L143	2.48049e-07	-46.2963
66097	PoCHH_E334171_L143	2.56609e-05	-50
66269	PoCHH_E334621_L143	1.426e-07	-34.7826
66297	PoCHH_E334674_L143	7.56694e-05	45.2381
66380	PoCHH_E334868_L143	9.58235e-12	-51.1905
66395	PoCHH_E334897_L143	4.22066e-08	-61.1111
66416	PoCHH_E334947_L143	2.26393e-11	-50
66466	PoCHH_E335018_L143	9.71276e-06	43.5897
66569	PoCHH_E335204_L143	2.61296e-08	38.8889
66613	PoCHH_E335312_L143	5.62389e-06	-54.5455
66629	PoCHH_E335333_L143	1.8901e-13	-68.4211
66661	PoCHH_E335406_L143	5.81498e-07	48.8889
66700	PoCHH_E335482_L143	2.56609e-05	53.3333
66780	PoCHH_E335614_L143	3.07119e-05	23.2323
66810	PoCHH_E335654_L143	2.45828e-07	56.4103
67078	PoCHH_E336379_L143	4.15668e-09	-58.8235
67079	PoCHH_E336381_L143	2.79527e-06	-53.8462
67110	PoCHH_E336478_L143	1.40572e-06	40.5797
67187	PoCHH_E336611_L143	4.20825e-08	38.6667
67236	PoCHH_E336689_L143	7.12582e-07	43.8596
67244	PoCHH_E336704_L143	4.15225e-05	-33.3333
67297	PoCHH_E336863_L143	1.54893e-05	44.4444
67350	PoCHH_E336947_L143	3.82133e-05	-48.7179
67391	PoCHH_E337023_L143	9.37953e-05	42.8571
67399	PoCHH_E337050_L143	3.53234e-07	-55.5556
67494	PoCHH_E337229_L143	1.15359e-06	-52.0833
67538	PoCHH_E337326_L143	2.33058e-05	33.3333
67548	PoCHH_E337368_L143	1.68867e-05	33.3333
67703	PoCHH_E337676_L143	2.35843e-10	-44.0476
67711	PoCHH_E337692_L143	1.37421e-05	27.2727
67718	PoCHH_E337702_L143	5.4371e-06	36.5079
67779	PoCHH_E337803_L143	9.31784e-05	-30.1587
67849	PoCHH_E337975_L143	5.21479e-13	-59.4203
67856	PoCHH_E337992_L143	1.06424e-06	44.4444
67885	PoCHH_E338039_L143	1.29231e-05	23.8095
67980	PoCHH_E338197_L143	4.95126e-05	41.6667
67984	PoCHH_E338204_L143	2.25831e-07	41.2698
68000	PoCHH_E338224_L143	2.71027e-05	-35.2941
68022	PoCHH_E338263_L143	1.23068e-07	-42.4242
68111	PoCHH_E338441_L143	1.56974e-06	30.6667
68155	PoCHH_E338514_L143	1.02439e-06	54.7619
68203	PoCHH_E338585_L143	2.63408e-17	-59.7701
68218	PoCHH_E338617_L143	8.62914e-10	-60
68253	PoCHH_E338704_L143	1.14262e-24	-68.8172
68306	PoCHH_E338802_L143	5.95638e-10	39.7436
68370	PoCHH_E338916_L143	1.13506e-10	-64.7059
68415	PoCHH_E338999_L143	9.37953e-05	-45.4545
68525	PoCHH_E339368_L143	2.16524e-06	-38.3333
68549	PoCHH_E339414_L143	6.82767e-07	-41.1765
68603	PoCHH_E339532_L143	5.85703e-15	-68.4211
68621	PoCHH_E339566_L143	2.72199e-06	47.619
68641	PoCHH_E339594_L143	1.15498e-10	55.5556
68643	PoCHH_E339596_L143	1.44277e-06	-54.7619
68666	PoCHH_E339628_L143	2.72199e-06	47.619
68679	PoCHH_E339644_L143	1.68718e-08	54.1667
68695	PoCHH_E339668_L143	6.67599e-05	-50
68794	PoCHH_E339895_L143	5.99476e-05	43.5897
68803	PoCHH_E339918_L143	4.02746e-06	-38.5965
68806	PoCHH_E339921_L143	2.98161e-06	-38.8889
68830	PoCHH_E339972_L143	6.58725e-15	-52.6882
68841	PoCHH_E339991_L143	1.98159e-10	-59.6491
68953	PoCHH_E340264_L143	2.56609e-05	-46.1538
68978	PoCHH_E340302_L143	1.88561e-06	51.2821
69010	PoCHH_E340350_L143	4.25037e-05	-39.2157
69345	PoCHH_E341189_L143	1.56686e-10	44.4444
69373	PoCHH_E341236_L143	3.62616e-08	54.902
69405	PoCHH_E341281_L143	3.46441e-06	56.6667
69462	PoCHH_E341372_L143	1.69421e-09	60.4167
69491	PoCHH_E341434_L143	1.08553e-05	30.303
69591	PoCHH_E341672_L143	1.15828e-05	34.8485
69658	PoCHH_E341770_L143	6.26648e-07	-40
69757	PoCHH_E341958_L143	1.48783e-12	-58.3333
69836	PoCHH_E342151_L143	2.14498e-09	47.619
69857	PoCHH_E342209_L143	1.38916e-05	-48.4848
69860	PoCHH_E342216_L143	3.62616e-08	-54.902
69965	PoCHH_E342433_L143	2.49052e-05	28.3333
70033	PoCHH_E342545_L143	3.64297e-11	43.0108
70083	PoCHH_E342694_L143	3.22583e-05	-47.619
70084	PoCHH_E342695_L143	2.14105e-10	49.3333
70134	PoCHH_E342789_L143	1.07078e-12	-70.8333
70180	PoCHH_E342864_L143	3.71188e-07	26.8519
70264	PoCHH_E343000_L143	7.27358e-06	-33.3333
70391	PoCHH_E343340_L143	3.93394e-06	-45.098
70449	PoCHH_E343455_L143	1.21493e-10	-46.3768
70489	PoCHH_E343515_L143	1.08623e-08	58.3333
70592	PoCHH_E343746_L143	7.38173e-06	51.2821
70598	PoCHH_E343756_L143	5.66448e-07	34.6154
70664	PoCHH_E343901_L143	4.93173e-07	57.1429
70743	PoCHH_E344068_L143	1.56444e-05	42.8571
70775	PoCHH_E344120_L143	2.20537e-07	60.6061
70874	PoCHH_E344312_L143	5.19477e-05	37.5
70882	PoCHH_E344325_L143	4.57776e-06	-38.3333
70885	PoCHH_E344328_L143	1.75609e-05	-47.619
70905	PoCHH_E344381_L143	1.84537e-08	38.7097
70946	PoCHH_E344447_L143	1.15257e-05	28.7356
70951	PoCHH_E344455_L143	5.99476e-05	-43.5897
71196	PoCHH_E344943_L143	1.46884e-05	26.087
71272	PoCHH_E345111_L143	5.60886e-06	39.2157
71342	PoCHH_E345275_L143	1.57218e-20	59.375
71451	PoCHH_E345525_L143	7.36089e-06	37.5
71556	PoCHH_E345725_L143	4.69812e-08	52.0833
71639	PoCHH_E345931_L143	1.23973e-07	-50
71666	PoCHH_E345991_L143	4.34001e-05	37.7778
71685	PoCHH_E346023_L143	9.6833e-06	53.3333
71745	PoCHH_E346138_L143	6.47868e-07	52.0833
71748	PoCHH_E346143_L143	1.46486e-09	57.4074
71873	PoCHH_E346442_L143	7.50285e-09	-48.4848
71936	PoCHH_E346573_L143	9.02197e-13	-66.6667
72042	PoCHH_E346778_L143	8.72342e-12	-66.6667
72090	PoCHH_E346966_L143	3.74301e-06	37.5
72116	PoCHH_E347006_L143	6.47868e-07	-52.0833
72123	PoCHH_E347017_L143	5.74973e-05	29.1667
72145	PoCHH_E347061_L143	1.17141e-05	33.3333
72151	PoCHH_E347069_L143	3.97843e-06	-52.381
72155	PoCHH_E347081_L143	6.82095e-08	-42.029
72248	PoCHH_E347248_L143	9.42302e-05	35.5556
72384	PoCHH_E347543_L143	2.17744e-05	43.3333
72475	PoCHH_E347774_L143	5.41907e-10	-50
72480	PoCHH_E347781_L143	6.67599e-05	-50
72489	PoCHH_E347793_L143	9.71276e-06	43.5897
72506	PoCHH_E347815_L143	2.60247e-05	-40.7407
72623	PoCHH_E348070_L143	1.64397e-05	-35.4167
72653	PoCHH_E348110_L143	4.30075e-05	40
72711	PoCHH_E348199_L143	1.11877e-05	-54.5455
72771	PoCHH_E348308_L143	6.03003e-05	-42.8571
72812	PoCHH_E348437_L143	3.02192e-08	-43.8596
72886	PoCHH_E348563_L143	6.02305e-06	30.1587
72983	PoCHH_E348783_L143	8.50216e-05	28.5714
73048	PoCHH_E348919_L143	1.96663e-09	58.3333
73116	PoCHH_E349081_L143	4.78016e-05	-28.0702
73152	PoCHH_E349170_L143	1.41756e-07	30.303
73184	PoCHH_E349214_L143	2.90658e-07	42.1053
73256	PoCHH_E349324_L143	8.92636e-06	20.7207
73276	PoCHH_E349364_L143	2.53055e-07	-42.2222
73509	PoCHH_E349965_L143	2.01e-10	42.8571
73618	PoCHH_E350241_L143	1.32508e-05	39.2157
73634	PoCHH_E350283_L143	6.38696e-05	-35.1852
73672	PoCHH_E350372_L143	1.63531e-05	30.5556
73727	PoCHH_E350475_L143	1.78008e-09	-38.0952
73878	PoCHH_E350858_L143	2.83669e-07	-43.1373
73957	PoCHH_E350975_L143	9.05831e-06	43.75
74022	PoCHH_E351134_L143	8.08856e-09	40.2299
74034	PoCHH_E351154_L143	7.00258e-05	33.3333
74036	PoCHH_E351156_L143	6.61775e-06	-34.7826
74095	PoCHH_E351296_L143	4.86264e-05	29.4872
74108	PoCHH_E351324_L143	8.74114e-06	36.8421
74110	PoCHH_E351327_L143	4.09386e-05	25.9259
74203	PoCHH_E351529_L143	7.38173e-06	-51.2821
74241	PoCHH_E351611_L143	6.65399e-09	47.619
74314	PoCHH_E351739_L143	8.38442e-08	31.3725
74517	PoCHH_E352117_L143	4.31287e-07	29.4872
74611	PoCHH_E352402_L143	2.56609e-05	50
74715	PoCHH_E352580_L143	1.48622e-07	39.2157
74798	PoCHH_E352832_L143	1.22885e-09	41.0256
74991	PoCHH_E353227_L143	5.40179e-05	-37.2549
75029	PoCHH_E353314_L143	2.75201e-05	38.0952
75128	PoCHH_E353541_L143	5.62389e-06	-54.5455
75148	PoCHH_E353568_L143	6.13821e-08	-28.9474
75154	PoCHH_E353586_L143	6.67599e-05	-50
75213	PoCHH_E353741_L143	1.87444e-07	58.9744
75459	PoCHH_E354305_L143	1.54706e-10	-64.5833
75478	PoCHH_E354333_L143	2.23236e-06	45.098
75486	PoCHH_E354345_L143	2.02759e-05	-35
75610	PoCHH_E354550_L143	1.03791e-06	-43.1373
75676	PoCHH_E354703_L143	4.34686e-11	-66.6667
75688	PoCHH_E354729_L143	1.22934e-11	-52.1739
75715	PoCHH_E354771_L143	5.62015e-05	-42.2222
75717	PoCHH_E354779_L143	6.13652e-06	47.619
75754	PoCHH_E354858_L143	8.5961e-06	-42.2222
75781	PoCHH_E354894_L143	1.30336e-10	41.1111
75792	PoCHH_E354912_L143	5.53826e-09	49.2754
75795	PoCHH_E354916_L143	8.05467e-13	-54.7619
75824	PoCHH_E354972_L143	5.62389e-06	-54.5455
76045	PoCHH_E355444_L143	5.14261e-07	31.6667
76148	PoCHH_E355610_L143	1.0948e-13	48.4848
76176	PoCHH_E355675_L143	5.24808e-09	61.9048
76223	PoCHH_E355782_L143	1.50222e-05	51.5152
76233	PoCHH_E355797_L143	1.74315e-06	52.381
76332	PoCHH_E356018_L143	1.63965e-06	47.0588
76445	PoCHH_E356217_L143	9.57222e-05	28.5714
76500	PoCHH_E356382_L143	5.99476e-05	-43.5897
76509	PoCHH_E356401_L143	4.70892e-05	51.5152
76525	PoCHH_E356429_L143	2.46359e-06	50
76544	PoCHH_E356455_L143	4.34001e-05	37.7778
76564	PoCHH_E356488_L143	1.55351e-05	24.6914
76605	PoCHH_E356548_L143	2.50651e-15	46.6667
76610	PoCHH_E356587_L143	3.62471e-10	58.3333
76662	PoCHH_E356716_L143	3.32998e-18	60.2151
76703	PoCHH_E356778_L143	6.69373e-06	-40.3509
76847	PoCHH_E357008_L143	1.16795e-12	-59.4203
76874	PoCHH_E357050_L143	3.46441e-06	56.6667
76905	PoCHH_E357098_L143	1.90948e-05	34.8485
77000	PoCHH_E357262_L143	5.36311e-06	-41.6667
77069	PoCHH_E357384_L143	3.76364e-14	68.3333
77110	PoCHH_E357433_L143	9.49973e-06	36.3636
77190	PoCHH_E357564_L143	3.14117e-06	38.0952
77220	PoCHH_E357625_L143	9.30454e-06	23.3333
77473	PoCHH_E358067_L143	6.28818e-05	28
77474	PoCHH_E358069_L143	6.07735e-06	45.098
77483	PoCHH_E358082_L143	2.98661e-05	50
77552	PoCHH_E358234_L143	9.6833e-06	-53.3333
77594	PoCHH_E358325_L143	2.1386e-06	-39.3939
77598	PoCHH_E358338_L143	7.8782e-05	-31.5789
77603	PoCHH_E358344_L143	1.96663e-09	-58.3333
77714	PoCHH_E358558_L143	1.5492e-07	-57.7778
77721	PoCHH_E358571_L143	7.33963e-05	33.3333
77759	PoCHH_E358653_L143	6.65248e-06	45.2381
77760	PoCHH_E358658_L143	1.9431e-05	43.1373
77800	PoCHH_E358707_L143	3.82531e-05	-38.8889
77859	PoCHH_E358793_L143	1.44442e-07	-56.25
77899	PoCHH_E358866_L143	1.99086e-08	36.5079
77926	PoCHH_E358914_L143	6.83386e-08	49.0196
77933	PoCHH_E358927_L143	1.70471e-05	-38.0952
77942	PoCHH_E358939_L143	7.18245e-16	65.3333
77976	PoCHH_E359049_L143	5.47833e-10	-34.2342
77991	PoCHH_E359078_L143	4.35493e-05	-50
78059	PoCHH_E359228_L143	2.71027e-05	35.2941
78064	PoCHH_E359233_L143	2.88421e-07	39.7436
78181	PoCHH_E359529_L143	5.71083e-06	53.8462
78527	PoCHH_E360172_L143	3.33933e-07	-37.6812
78564	PoCHH_E360234_L143	2.69439e-10	-62.2222
78679	PoCHH_E360423_L143	6.95383e-06	-52.7778
78808	PoCHH_E360725_L143	2.79527e-06	-52.381
78839	PoCHH_E360772_L143	4.40477e-05	-47.2222
78912	PoCHH_E360921_L143	1.03805e-23	73.5632
78933	PoCHH_E360962_L143	1.08788e-05	26.1905
78958	PoCHH_E360997_L143	7.36252e-05	23.4568
79076	PoCHH_E361171_L143	8.89247e-06	-48.8889
79109	PoCHH_E361232_L143	3.99446e-07	52.381
79139	PoCHH_E361281_L143	1.43376e-05	-38.5965
79261	PoCHH_E361480_L143	2.79527e-06	52.381
79318	PoCHH_E361595_L143	1.48355e-08	-51.8519
79376	PoCHH_E363270_L143	1.73753e-07	-40.2778
79422	PoCHH_E363460_L143	4.00909e-08	59.5238
79423	PoCHH_E363463_L143	1.24379e-05	-37.2549
79456	PoCHH_E363554_L143	4.6285e-07	33.3333
79532	PoCHH_E363717_L143	1.04377e-09	-52.6316
79541	PoCHH_E363729_L143	2.20047e-12	-68.6275
79652	PoCHH_E363891_L143	1.36633e-11	-64.8148
79661	PoCHH_E363908_L143	2.90267e-11	-45.5556
79666	PoCHH_E363915_L143	8.13616e-05	-42.2222
79801	PoCHH_E364152_L143	3.35651e-07	46.0317
79878	PoCHH_E364290_L143	3.16514e-06	24.6377
79904	PoCHH_E364322_L143	4.20162e-06	51.2821
79920	PoCHH_E364378_L143	1.44157e-08	40.3509
80056	PoCHH_E364755_L143	2.33058e-05	37.5
80088	PoCHH_E364812_L143	8.70993e-07	58.3333
80104	PoCHH_E364847_L143	1.05502e-05	39.5833
80247	PoCHH_E365099_L143	1.78103e-07	49.0196
80252	PoCHH_E365105_L143	9.36908e-05	37.7778
80273	PoCHH_E365139_L143	1.16045e-05	52.7778
80324	PoCHH_E365216_L143	1.08558e-05	-42.4242
80576	PoCHH_E365709_L143	1.55685e-08	56.25
80578	PoCHH_E365712_L143	5.18577e-10	-64.5833
80610	PoCHH_E365788_L143	1.489e-15	-65.2174
80614	PoCHH_E365797_L143	1.68051e-06	50
80709	PoCHH_E365971_L143	5.34955e-06	-51.5152
80710	PoCHH_E365974_L143	4.20162e-06	-47.9167
80942	PoCHH_E366489_L143	2.33058e-05	37.5
81325	PoCHH_E367256_L143	1.1739e-12	48.4848
81345	PoCHH_E367293_L143	1.69138e-07	45
81376	PoCHH_E367332_L143	3.41216e-05	42.8571
81402	PoCHH_E367423_L143	3.46441e-06	56.6667
81430	PoCHH_E367513_L143	6.67599e-05	50
81585	PoCHH_E367869_L143	6.65248e-06	-37.037
81685	PoCHH_E368027_L143	3.01681e-07	45.614
81730	PoCHH_E368091_L143	9.93299e-06	36.5079
81787	PoCHH_E368215_L143	8.52932e-11	-66.6667
81876	PoCHH_E368343_L143	1.56144e-07	54.1667
82098	PoCHH_E368714_L143	3.01681e-07	45.614
82275	PoCHH_E369027_L143	3.64092e-15	-52.0833
82308	PoCHH_E369098_L143	7.98921e-07	-47.9167
82613	PoCHH_E369771_L143	7.6637e-14	-68.75
82667	PoCHH_E369917_L143	4.40477e-05	47.2222
82803	PoCHH_E370173_L143	4.70892e-05	-51.5152
82864	PoCHH_E370320_L143	8.41116e-06	44.4444
82879	PoCHH_E370342_L143	4.71431e-11	50
82963	PoCHH_E370490_L143	1.0074e-05	29.4118
83096	PoCHH_E370844_L143	1.00715e-08	57.7778
83143	PoCHH_E371013_L143	1.08558e-05	-46.6667
83250	PoCHH_E371200_L143	8.19393e-09	-62.2222
83260	PoCHH_E371216_L143	1.52591e-07	31.3131
83287	PoCHH_E371251_L143	5.05232e-05	35.4167
83505	PoCHH_E371677_L143	1.99895e-10	-42.6667
83637	PoCHH_E371859_L143	3.52134e-07	33.3333
83767	PoCHH_E372114_L143	1.12808e-10	-37.963
83882	PoCHH_E372370_L143	7.8497e-11	56.6667
83892	PoCHH_E372389_L143	6.0411e-08	37.5
83929	PoCHH_E372446_L143	8.38442e-08	-58.9744
83933	PoCHH_E372453_L143	3.1498e-06	36.1111
83942	PoCHH_E372466_L143	4.30075e-05	40
84164	PoCHH_E372905_L143	6.53525e-14	55.5556
84195	PoCHH_E372966_L143	9.73417e-08	-50.8772
84258	PoCHH_E373076_L143	6.83307e-11	61.1111
84299	PoCHH_E373200_L143	1.02703e-13	45.098
84372	PoCHH_E373302_L143	7.8203e-05	31.25
84448	PoCHH_E373485_L143	1.44687e-05	-35.1852
84453	PoCHH_E373490_L143	1.88283e-08	-42.6667
84457	PoCHH_E373495_L143	4.20162e-06	-51.2821
84549	PoCHH_E373653_L143	6.65248e-06	46.6667
84575	PoCHH_E373695_L143	1.60058e-06	47.9167
84642	PoCHH_E373842_L143	2.68779e-08	-60
84800	PoCHH_E374175_L143	3.08935e-10	-47.4359
84860	PoCHH_E374355_L143	6.0389e-08	42.3077
85117	PoCHH_E374914_L143	9.36558e-07	52.381
85338	PoCHH_E375287_L143	1.08558e-05	-46.6667
85441	PoCHH_E375472_L143	9.02987e-10	52.381
85542	PoCHH_E375732_L143	1.07833e-05	41.6667
85695	PoCHH_E376038_L143	2.01e-10	-42.8571
85775	PoCHH_E376156_L143	1.63965e-06	47.0588
85792	PoCHH_E376177_L143	6.7282e-08	34.5238
85957	PoCHH_E376438_L143	6.50987e-05	46.6667
85970	PoCHH_E376453_L143	1.81359e-07	40
85993	PoCHH_E376491_L143	4.06304e-11	-53.6232
86039	PoCHH_E376591_L143	1.11877e-05	54.5455
86105	PoCHH_E376758_L143	2.63268e-05	-39.3939
86277	PoCHH_E377018_L143	2.39484e-05	39.5833
86407	PoCHH_E377318_L143	2.04441e-12	-64.8148
86489	PoCHH_E377549_L143	7.0795e-06	31.8841
86626	PoCHH_E377827_L143	4.35493e-05	-50
86640	PoCHH_E377848_L143	2.46221e-06	41.1765
86681	PoCHH_E377939_L143	6.65248e-06	-45.2381
86842	PoCHH_E378236_L143	3.05537e-05	37.037
86906	PoCHH_E378384_L143	5.34132e-05	40
86953	PoCHH_E378503_L143	6.47868e-07	52.0833
86969	PoCHH_E378529_L143	4.97932e-06	-47.0588
86983	PoCHH_E378573_L143	1.15872e-06	-38.0952
87016	PoCHH_E378613_L143	3.51431e-15	-65.2778
87103	PoCHH_E378812_L143	1.52921e-10	-55.5556
87277	PoCHH_E379121_L143	1.86115e-05	33.3333
87347	PoCHH_E379229_L143	5.60886e-06	-39.2157
87401	PoCHH_E379312_L143	9.43058e-14	-60.3175
87459	PoCHH_E379457_L143	2.12388e-07	53.8462
87505	PoCHH_E379541_L143	4.34001e-05	37.7778
87507	PoCHH_E379543_L143	2.95525e-05	-51.5152
87517	PoCHH_E379554_L143	1.11877e-05	-47.619
87534	PoCHH_E379579_L143	8.39267e-05	42.4242
87591	PoCHH_E379690_L143	2.98661e-05	36.8421
87680	PoCHH_E379850_L143	2.45828e-07	-56.4103
87732	PoCHH_E379935_L143	1.68867e-05	33.3333
87737	PoCHH_E379943_L143	1.07833e-05	41.6667
87839	PoCHH_E380104_L143	9.6833e-06	53.3333
87938	PoCHH_E380269_L143	9.14182e-11	49.3333
88001	PoCHH_E380398_L143	3.53234e-07	55.5556
88025	PoCHH_E380437_L143	4.93173e-07	-57.1429
88048	PoCHH_E380489_L143	8.31559e-09	60
88147	PoCHH_E380650_L143	1.48006e-06	-46.6667
88231	PoCHH_E380780_L143	5.23566e-07	31.3725
88373	PoCHH_E381049_L143	5.58702e-07	-45
88379	PoCHH_E381068_L143	6.67599e-05	50
88452	PoCHH_E381264_L143	4.41044e-14	63.4921
88551	PoCHH_E381456_L143	3.52448e-05	42.2222
88604	PoCHH_E381620_L143	6.80116e-05	41.6667
88609	PoCHH_E381627_L143	4.30075e-05	-40
89079	PoCHH_E382585_L143	1.07833e-05	41.6667
89141	PoCHH_E382726_L143	1.44326e-07	-55.5556
89269	PoCHH_E382963_L143	1.91303e-05	-42.2222
89348	PoCHH_E383114_L143	4.33039e-06	-45.4545
89458	PoCHH_E383297_L143	1.17011e-07	-59.5238
89526	PoCHH_E383415_L143	2.20774e-08	-49.1228
89556	PoCHH_E383452_L143	6.67599e-05	50
89669	PoCHH_E383677_L143	8.05061e-05	38.0952
89884	PoCHH_E384030_L143	1.51325e-16	53.7634
89928	PoCHH_E384104_L143	1.7453e-08	42.4242
90074	PoCHH_E384364_L143	3.82531e-05	-38.8889
90152	PoCHH_E384532_L143	4.70892e-05	51.5152
90204	PoCHH_E384612_L143	2.58042e-09	-54.386
90223	PoCHH_E384641_L143	1.50222e-05	-51.5152
90298	PoCHH_E384767_L143	1.00904e-07	-51.8519
90307	PoCHH_E384780_L143	2.54625e-12	-64.7059
90398	PoCHH_E384978_L143	6.50987e-05	-46.6667
90538	PoCHH_E385188_L143	5.3121e-11	52.7778
90667	PoCHH_E385613_L143	8.31559e-09	-60
90687	PoCHH_E385649_L143	1.97207e-06	57.5758
90927	PoCHH_E386107_L143	5.34955e-06	23.1481
90950	PoCHH_E386160_L143	6.67787e-05	-46.1538
91015	PoCHH_E386286_L143	8.68741e-08	-47.9167
91024	PoCHH_E386297_L143	8.35005e-05	-31.6667
91085	PoCHH_E386400_L143	2.91015e-06	-50
91295	PoCHH_E386899_L143	2.35108e-24	74.7126
91331	PoCHH_E386953_L143	7.4728e-08	-56.4103
91444	PoCHH_E387126_L143	1.51919e-07	41.6667
91495	PoCHH_E387214_L143	5.6397e-07	-45.614
91634	PoCHH_E387528_L143	7.20625e-09	-52.6316
91694	PoCHH_E387622_L143	5.82446e-05	45.2381
91848	PoCHH_E387967_L143	4.623e-09	-47.3684
91853	PoCHH_E387974_L143	2.6664e-23	-75
91885	PoCHH_E388040_L143	3.70324e-09	-64.2857
91960	PoCHH_E388150_L143	3.75277e-07	-49.0196
92075	PoCHH_E388478_L143	2.64815e-06	41.0256
92180	PoCHH_E388668_L143	3.64774e-06	44.4444
92243	PoCHH_E388797_L143	2.03888e-09	-60.7843
92312	PoCHH_E388904_L143	3.60355e-05	40.4762
92391	PoCHH_E389016_L143	4.95126e-05	41.6667
92407	PoCHH_E389063_L143	3.35952e-08	-42.8571
92415	PoCHH_E389080_L143	2.39484e-05	39.5833
92421	PoCHH_E389091_L143	2.0318e-10	-51.5152
92457	PoCHH_E389146_L143	4.6651e-06	43.8596
92553	PoCHH_E389333_L143	1.02113e-05	50
92720	PoCHH_E389631_L143	8.13847e-07	47.619
92811	PoCHH_E389830_L143	2.4907e-12	51.2821
92861	PoCHH_E389932_L143	8.5961e-06	42.2222
92930	PoCHH_E390041_L143	9.07941e-08	54.1667
93125	PoCHH_E390574_L143	1.57215e-06	40.9091
93134	PoCHH_E390589_L143	3.42933e-07	54.7619
93173	PoCHH_E390647_L143	1.07833e-05	41.6667
93229	PoCHH_E390728_L143	1.36633e-11	-64.8148
93297	PoCHH_E390848_L143	1.94208e-05	40
93412	PoCHH_E391281_L143	3.62101e-05	-25.641
93580	PoCHH_E391618_L143	3.70324e-09	-44.8718
93590	PoCHH_E391638_L143	7.5361e-07	42.8571
93802	PoCHH_E392058_L143	3.42933e-07	-54.7619
93803	PoCHH_E392059_L143	1.56444e-05	42.8571
93817	PoCHH_E392094_L143	4.41692e-05	29.6296
93880	PoCHH_E392218_L143	3.58833e-09	54.7619
93936	PoCHH_E392305_L143	1.91192e-09	55.5556
94038	PoCHH_E392466_L143	1.32453e-07	61.1111
94177	PoCHH_E392746_L143	1.7827e-11	-51.2821
94198	PoCHH_E392799_L143	4.82185e-13	-63.6364
94199	PoCHH_E392802_L143	2.95525e-05	-51.5152
94313	PoCHH_E392994_L143	4.35493e-05	50
94384	PoCHH_E393102_L143	2.56609e-05	46.1538
94424	PoCHH_E393176_L143	8.59485e-05	29.4118
94502	PoCHH_E393330_L143	9.42302e-05	-35.5556
94506	PoCHH_E393337_L143	1.68968e-06	41.2698
94728	PoCHH_E393712_L143	1.74315e-06	-52.381
94799	PoCHH_E393829_L143	2.95525e-05	-51.5152
94809	PoCHH_E393845_L143	1.91303e-05	42.2222
94928	PoCHH_E394126_L143	1.71672e-13	-64.7059
94977	PoCHH_E394199_L143	9.36908e-05	37.7778
95022	PoCHH_E394291_L143	8.26805e-14	-53.8462
95044	PoCHH_E394335_L143	1.28822e-07	-27.7778
95067	PoCHH_E394398_L143	9.58235e-12	57.8947
95110	PoCHH_E394517_L143	4.20162e-06	-51.2821
95278	PoCHH_E394880_L143	4.00909e-08	59.5238
95315	PoCHH_E394941_L143	2.02795e-05	-41.6667
95422	PoCHH_E395170_L143	1.83583e-05	-44.4444
95453	PoCHH_E395214_L143	1.63514e-11	-69.2308
95482	PoCHH_E395258_L143	2.55807e-05	-39.2157
95644	PoCHH_E395528_L143	2.67202e-06	41.2698
95703	PoCHH_E395714_L143	5.52343e-07	43.75
95815	PoCHH_E395902_L143	3.60355e-05	28.2051
95895	PoCHH_E396064_L143	1.84441e-05	-48.7179
95917	PoCHH_E396092_L143	2.45828e-07	56.4103
96060	PoCHH_E396386_L143	5.34955e-06	51.5152
96091	PoCHH_E396426_L143	8.05061e-05	38.0952
96371	PoCHH_E396940_L143	5.20279e-05	-44.4444
96493	PoCHH_E397133_L143	4.55464e-06	-50
96514	PoCHH_E397175_L143	3.21999e-11	-61.4035
96659	PoCHH_E397401_L143	3.41216e-05	42.8571
96705	PoCHH_E397506_L143	9.75797e-08	39.3939
96734	PoCHH_E397544_L143	4.95126e-05	-41.6667
96757	PoCHH_E397572_L143	1.87146e-07	44.4444
96810	PoCHH_E397671_L143	2.2996e-09	-52.9412
97004	PoCHH_E398067_L143	2.5217e-05	-44.4444
97010	PoCHH_E398074_L143	2.21229e-07	45.8333
97031	PoCHH_E398101_L143	4.23017e-07	52.0833
97081	PoCHH_E398202_L143	7.75642e-07	-42.1053
97142	PoCHH_E398294_L143	1.21249e-08	-52.0833
97143	PoCHH_E398296_L143	5.62389e-06	-54.5455
97210	PoCHH_E398391_L143	2.16695e-05	-47.2222
97212	PoCHH_E398394_L143	9.37953e-05	-45.4545
97281	PoCHH_E398568_L143	6.95612e-08	-50.9804
97409	PoCHH_E398825_L143	7.50921e-08	59.5238
97450	PoCHH_E398893_L143	5.34955e-06	51.5152
97495	PoCHH_E398966_L143	3.68716e-06	29.1667
97505	PoCHH_E398979_L143	6.01163e-07	-51.5152
97515	PoCHH_E398991_L143	8.12507e-09	-47.8261
97575	PoCHH_E399127_L143	4.471e-07	-47.0588
97581	PoCHH_E399142_L143	7.44422e-05	-48.4848
97618	PoCHH_E399205_L143	6.65248e-06	-46.6667
97660	PoCHH_E399268_L143	1.85084e-09	44.8718
97718	PoCHH_E399345_L143	7.54109e-08	45
97734	PoCHH_E399368_L143	6.07758e-08	-61.5385
97882	PoCHH_E399580_L143	9.36908e-05	-37.7778
98225	PoCHH_E400187_L143	2.07148e-15	-72.2222
98431	PoCHH_E400646_L143	1.81885e-24	-72.043
98446	PoCHH_E400670_L143	3.92371e-15	-71.6667
98667	PoCHH_E401066_L143	7.44422e-05	48.4848
98673	PoCHH_E401086_L143	3.03481e-06	42.1053
98785	PoCHH_E401301_L143	2.02795e-05	41.6667
98861	PoCHH_E401404_L143	1.11877e-05	47.619
98982	PoCHH_E401732_L143	6.73568e-09	-57.4074
99128	PoCHH_E401946_L143	6.67599e-05	50
99262	PoCHH_E402247_L143	6.22558e-07	37.8788
99318	PoCHH_E402323_L143	2.17744e-05	43.3333
99411	PoCHH_E402473_L143	1.19778e-05	-46.1538
99653	PoCHH_E402839_L143	1.55022e-06	48.7179
99675	PoCHH_E402868_L143	1.42876e-06	-42.5926
99808	PoCHH_E403083_L143	4.75322e-08	-58.3333
99809	PoCHH_E403085_L143	1.53876e-07	40.5797
99834	PoCHH_E403142_L143	1.50222e-05	43.75
100060	PoCHH_E403468_L143	8.39267e-05	-42.4242
100098	PoCHH_E403524_L143	1.4435e-05	38.8889
100135	PoCHH_E403579_L143	3.1188e-10	-50
100147	PoCHH_E403592_L143	2.37512e-11	-61.1111
100380	PoCHH_E403996_L143	8.39267e-05	-42.4242
100498	PoCHH_E404177_L143	1.97207e-06	-57.5758
100503	PoCHH_E404183_L143	1.16513e-06	53.3333
100576	PoCHH_E404313_L143	2.49903e-05	47.619
100612	PoCHH_E404374_L143	9.95472e-10	-42.6667
100677	PoCHH_E404537_L143	3.36302e-15	-62.5
100789	PoCHH_E404773_L143	6.57062e-06	45.8333
100845	PoCHH_E404886_L143	1.0217e-09	-44.4444
100865	PoCHH_E404916_L143	1.11877e-05	-54.5455
100883	PoCHH_E404942_L143	1.11877e-05	-54.5455
101000	PoCHH_E405131_L143	3.32954e-07	54.1667
101011	PoCHH_E405147_L143	1.0619e-06	51.1111
101039	PoCHH_E405197_L143	3.655e-05	44.4444
101085	PoCHH_E405288_L143	3.10915e-10	-57.8947
101115	PoCHH_E405361_L143	4.62037e-08	-40
101210	PoCHH_E405531_L143	6.24106e-05	-36.3636
101286	PoCHH_E405679_L143	1.16045e-05	-52.7778
101488	PoCHH_E406040_L143	5.20279e-05	-44.4444
101684	PoCHH_E406381_L143	3.32335e-06	-52.7778
102056	PoCHH_E407161_L143	4.39375e-05	-41.6667
102189	PoCHH_E407366_L143	3.95128e-08	46.0317
102195	PoCHH_E407373_L143	5.34132e-05	40
102256	PoCHH_E407458_L143	6.66298e-07	49.0196
102263	PoCHH_E407468_L143	7.00258e-05	33.3333
102343	PoCHH_E407590_L143	8.13847e-07	-47.619
102354	PoCHH_E407604_L143	1.32453e-07	-61.1111
102484	PoCHH_E407821_L143	7.68225e-10	-46.1538
102510	PoCHH_E407854_L143	2.47116e-19	-65.5556
102523	PoCHH_E407881_L143	1.81322e-15	-65.2778
102779	PoCHH_E408262_L143	5.63033e-08	48.3333
102843	PoCHH_E408365_L143	1.50986e-05	31.9444
102908	PoCHH_E408459_L143	4.41692e-05	-29.6296
102940	PoCHH_E408550_L143	1.50222e-05	51.5152
103016	PoCHH_E408675_L143	1.30007e-07	-58.3333
103029	PoCHH_E408802_L143	7.38173e-06	-51.2821
103084	PoCHH_E408873_L143	8.02497e-05	-24.4444
103209	PoCHH_E409079_L143	4.35493e-05	-50
103437	PoCHH_E409441_L143	8.59903e-08	-50
103457	PoCHH_E409478_L143	8.34288e-06	-42.5926
103459	PoCHH_E409480_L143	5.39257e-07	46.6667
103491	PoCHH_E409524_L143	1.00518e-07	-48.1481
103880	PoCHH_E410134_L143	5.54837e-07	-40.9091
104094	PoCHH_E410530_L143	1.35669e-15	-57.1429
104170	PoCHH_E410656_L143	1.31393e-05	50
104203	PoCHH_E410704_L143	3.82794e-05	-48.4848
104225	PoCHH_E410768_L143	9.37953e-05	-45.4545
104260	PoCHH_E410894_L143	8.12507e-09	-47.8261
104411	PoCHH_E411143_L143	1.08644e-06	45.098
104425	PoCHH_E411163_L143	1.11877e-05	-54.5455
104569	PoCHH_E411379_L143	1.16045e-05	52.7778
104587	PoCHH_E411409_L143	7.44422e-05	48.4848
104678	PoCHH_E411544_L143	8.70993e-07	-58.3333
104690	PoCHH_E411561_L143	4.70892e-05	51.5152
104721	PoCHH_E411605_L143	3.05298e-12	-66.6667
104759	PoCHH_E411695_L143	8.17023e-08	33.3333
104903	PoCHH_E411975_L143	8.39267e-05	-42.4242
105001	PoCHH_E412131_L143	1.11877e-05	47.619
105262	PoCHH_E412732_L143	2.80742e-05	-48.7179
105291	PoCHH_E412771_L143	2.77934e-13	-55.5556
105449	PoCHH_E413166_L143	2.17744e-05	43.3333
105451	PoCHH_E413168_L143	1.08122e-20	-66.6667
105527	PoCHH_E413348_L143	3.12179e-11	-64.7059
105572	PoCHH_E413431_L143	1.01572e-05	35
105623	PoCHH_E413523_L143	3.22761e-08	56.25
105670	PoCHH_E413612_L143	8.52596e-13	-59.7222
105713	PoCHH_E413676_L143	4.33381e-07	42.8571
105781	PoCHH_E413786_L143	7.57782e-06	26.3889
105783	PoCHH_E413788_L143	2.66815e-08	-40.4762
105784	PoCHH_E413790_L143	3.99446e-07	52.381
105874	PoCHH_E413913_L143	8.71993e-06	-50
105975	PoCHH_E414092_L143	1.83583e-05	-44.4444
106055	PoCHH_E414232_L143	1.56589e-06	-53.8462
106095	PoCHH_E414301_L143	5.03022e-09	-62.2222
106208	PoCHH_E414606_L143	1.08644e-06	45.098
106228	PoCHH_E414635_L143	4.02746e-06	-38.5965
106393	PoCHH_E414968_L143	9.73402e-16	-55.9524
106457	PoCHH_E415065_L143	1.50555e-06	-56.4103
106468	PoCHH_E415077_L143	6.1934e-06	40
106481	PoCHH_E415098_L143	1.88707e-05	21.4286
106595	PoCHH_E415297_L143	3.81955e-05	-30.7692
106631	PoCHH_E415353_L143	4.36335e-07	-42.4242
106639	PoCHH_E415370_L143	5.5879e-09	-52.381
106732	PoCHH_E415571_L143	3.86326e-11	-62.7451
106776	PoCHH_E415648_L143	4.70892e-05	-51.5152
106816	PoCHH_E415713_L143	4.0886e-07	58.3333
107254	PoCHH_E416428_L143	1.77583e-11	-57.5758
107302	PoCHH_E416545_L143	2.16406e-07	-48.1481
107465	PoCHH_E416802_L143	9.36558e-07	52.381
107532	PoCHH_E416911_L143	1.61589e-06	53.3333
107725	PoCHH_E417255_L143	2.29103e-05	-32
107736	PoCHH_E417269_L143	2.80742e-05	48.7179
107749	PoCHH_E417293_L143	1.13506e-10	52.381
108048	PoCHH_E417897_L143	3.11447e-10	50.7937
108128	PoCHH_E418043_L143	3.315e-05	38.5965
108157	PoCHH_E418092_L143	2.95525e-05	-51.5152
108164	PoCHH_E418136_L143	3.52448e-05	42.2222
108237	PoCHH_E418240_L143	5.20279e-05	-44.4444
108238	PoCHH_E418241_L143	8.13847e-07	47.619
108307	PoCHH_E418342_L143	7.63689e-05	-40.4762
108372	PoCHH_E418435_L143	2.49578e-05	24.5614
108594	PoCHH_E418940_L143	9.52054e-08	-49.1228
108928	PoCHH_E419563_L143	2.8133e-14	-55.1282
109107	PoCHH_E419845_L143	6.15695e-05	-44.4444
109110	PoCHH_E419876_L143	1.04271e-08	-46.6667
109201	PoCHH_E420013_L143	1.88561e-06	51.2821
109335	PoCHH_E420233_L143	6.95383e-06	52.7778
109348	PoCHH_E420251_L143	1.29444e-06	-43.3333
109370	PoCHH_E420314_L143	1.75609e-05	47.619
109371	PoCHH_E420315_L143	2.56609e-05	50
109391	PoCHH_E420380_L143	3.64774e-06	-44.4444
109398	PoCHH_E420388_L143	2.23899e-07	-57.1429
109442	PoCHH_E420482_L143	1.57925e-07	-50
109535	PoCHH_E420648_L143	3.64774e-06	-44.4444
109713	PoCHH_E420977_L143	1.68505e-05	-52.7778
109808	PoCHH_E421131_L143	1.58236e-08	-43.0556
109811	PoCHH_E421134_L143	2.56609e-05	53.3333
109920	PoCHH_E421293_L143	2.48507e-08	-58.9744
110351	PoCHH_E422069_L143	5.54814e-07	-56.4103
110518	PoCHH_E422392_L143	2.56406e-09	-49.2063
110526	PoCHH_E422402_L143	4.34798e-11	-59.6491
110684	PoCHH_E422670_L143	2.13403e-06	-34.9206
110788	PoCHH_E422845_L143	3.2768e-06	50
110807	PoCHH_E422867_L143	6.65399e-09	47.619
111003	PoCHH_E423212_L143	2.87348e-05	-43.5897
111197	PoCHH_E423559_L143	3.48197e-06	-34.6154
111251	PoCHH_E423672_L143	1.19778e-05	46.1538
111371	PoCHH_E423879_L143	1.75609e-05	-47.619
111483	PoCHH_E424108_L143	3.62384e-09	-36.3636
111614	PoCHH_E424302_L143	1.81394e-12	-65
111629	PoCHH_E424330_L143	4.9016e-06	48.7179
111643	PoCHH_E424349_L143	4.15059e-05	-34.8485
111690	PoCHH_E424420_L143	4.30075e-05	-40
111766	PoCHH_E424528_L143	4.39375e-05	-41.6667
111820	PoCHH_E424621_L143	7.70161e-10	-64.4444
112148	PoCHH_E425308_L143	1.52921e-10	-55.5556
112275	PoCHH_E425476_L143	1.11877e-05	51.2821
112345	PoCHH_E425585_L143	1.64126e-06	-48.4848
112693	PoCHH_E426097_L143	5.07591e-06	-42.8571
112751	PoCHH_E426185_L143	3.22761e-08	-56.25
112845	PoCHH_E426375_L143	1.91303e-05	-42.2222
112933	PoCHH_E426503_L143	7.44422e-05	48.4848
113123	PoCHH_E426890_L143	7.61275e-07	-43.3333
113132	PoCHH_E426903_L143	6.67599e-05	-50
113165	PoCHH_E426959_L143	1.06323e-05	-48.7179
113201	PoCHH_E427016_L143	3.82794e-05	-48.4848
113210	PoCHH_E427036_L143	4.92672e-09	46.3768
113411	PoCHH_E427366_L143	1.16045e-05	52.7778
113817	PoCHH_E428034_L143	4.51088e-06	-48.8889
114013	PoCHH_E428366_L143	4.43344e-05	-39.5833
114080	PoCHH_E428459_L143	4.00909e-08	-59.5238
114108	PoCHH_E428499_L143	1.50555e-06	56.4103
114211	PoCHH_E428668_L143	1.11877e-05	47.619
114350	PoCHH_E428904_L143	1.64267e-05	-33.3333
114363	PoCHH_E428925_L143	1.45118e-07	50.9804
114452	PoCHH_E429066_L143	6.70102e-07	-57.5758
114475	PoCHH_E429103_L143	1.75609e-05	47.619
114476	PoCHH_E429105_L143	6.96295e-09	56.8627
114520	PoCHH_E429155_L143	5.09847e-07	-41.2698
114903	PoCHH_E429783_L143	1.52998e-06	-49.0196
114987	PoCHH_E429927_L143	5.52647e-10	-55
115025	PoCHH_E429999_L143	5.54814e-07	-56.4103
115047	PoCHH_E430030_L143	2.16695e-05	-47.2222
115105	PoCHH_E430117_L143	2.01864e-08	-53.8462
115203	PoCHH_E430333_L143	3.47624e-05	-45.4545
115299	PoCHH_E430504_L143	2.75201e-05	38.0952
115325	PoCHH_E430544_L143	2.98661e-05	-50
115599	PoCHH_E431020_L143	2.87348e-05	-43.5897
115667	PoCHH_E431142_L143	5.89137e-09	-56.25
115876	PoCHH_E431472_L143	1.46884e-05	-45.2381
115883	PoCHH_E431480_L143	2.91015e-06	-50
115886	PoCHH_E431484_L143	2.73131e-06	48.8889
115895	PoCHH_E431498_L143	6.1934e-06	-40
115984	PoCHH_E431637_L143	4.471e-07	-47.0588
116138	PoCHH_E431891_L143	4.72513e-15	-56.5217
116217	PoCHH_E432013_L143	5.05232e-05	-35.4167
116232	PoCHH_E432033_L143	9.37953e-05	-45.4545
116306	PoCHH_E432153_L143	9.6558e-06	-33.3333
116348	PoCHH_E432227_L143	1.97207e-06	-57.5758
116407	PoCHH_E432386_L143	8.40871e-05	26.9841
116775	PoCHH_E433059_L143	1.19958e-07	-52.0833
117002	PoCHH_E433486_L143	3.82794e-05	-48.4848
117213	PoCHH_E433917_L143	3.31325e-07	43.8596
117222	PoCHH_E433928_L143	2.13403e-06	-34.9206
117264	PoCHH_E433997_L143	1.07833e-05	41.6667
117335	PoCHH_E434118_L143	2.87348e-05	43.5897
117381	PoCHH_E434203_L143	2.56609e-05	-50
117386	PoCHH_E434208_L143	1.38916e-05	48.4848
117541	PoCHH_E434456_L143	1.51203e-05	51.2821
117856	PoCHH_E434955_L143	1.59286e-07	49.1228
117998	PoCHH_E435294_L143	1.34641e-06	41.6667
118044	PoCHH_E435383_L143	1.92279e-08	-45.8333
118134	PoCHH_E435515_L143	8.23675e-11	-54.386
118504	PoCHH_E436128_L143	1.16083e-07	52.381
118540	PoCHH_E436213_L143	1.792e-18	-68.1818
118655	PoCHH_E436408_L143	7.203e-06	-50
118776	PoCHH_E436568_L143	8.70993e-07	-58.3333
118806	PoCHH_E436626_L143	2.68779e-08	-60
118830	PoCHH_E436655_L143	2.35446e-10	52.6316
118941	PoCHH_E436851_L143	5.44736e-05	-19.0476
119049	PoCHH_E437018_L143	9.92715e-07	-56.4103
119110	PoCHH_E437113_L143	4.33821e-13	-68.5185
119269	PoCHH_E437342_L143	2.80742e-05	-48.7179
119375	PoCHH_E437513_L143	3.45892e-05	36.5079
119486	PoCHH_E437747_L143	5.20279e-05	44.4444
119625	PoCHH_E437974_L143	4.70892e-05	-51.5152
119776	PoCHH_E438209_L143	1.30007e-07	-58.3333
119893	PoCHH_E438445_L143	6.13196e-08	41.1765
119902	PoCHH_E438458_L143	3.298e-08	-51.8519
120201	PoCHH_E438899_L143	5.25428e-09	-51.1111
120283	PoCHH_E439002_L143	8.0309e-09	-44
120679	PoCHH_E439622_L143	5.82446e-05	-45.2381
120692	PoCHH_E439647_L143	1.8901e-13	-68.4211
120765	PoCHH_E439744_L143	2.17744e-05	-43.3333
120782	PoCHH_E439768_L143	5.40867e-13	-65
120813	PoCHH_E439824_L143	4.37524e-05	-30.6667
120829	PoCHH_E439848_L143	1.11428e-09	55
120881	PoCHH_E439946_L143	3.05298e-12	66.6667
121003	PoCHH_E440137_L143	1.67079e-08	-59.5238
121034	PoCHH_E440183_L143	5.62389e-06	-54.5455
121105	PoCHH_E440310_L143	2.45347e-07	-49.1228
121110	PoCHH_E440316_L143	7.12582e-07	-43.8596
121161	PoCHH_E440383_L143	1.51203e-05	51.2821
121203	PoCHH_E440455_L143	1.74315e-06	52.381
121432	PoCHH_E440799_L143	1.05277e-14	-71.9298
121655	PoCHH_E441222_L143	2.7294e-13	-70.8333
121855	PoCHH_E441533_L143	6.70102e-07	57.5758
121867	PoCHH_E441550_L143	1.00971e-24	-67.7778
122046	PoCHH_E441867_L143	3.52602e-05	28
122227	PoCHH_E442136_L143	7.45283e-06	-47.2222
122232	PoCHH_E442143_L143	1.19958e-07	-52.0833
122276	PoCHH_E442216_L143	1.83386e-15	39.8551
122421	PoCHH_E442458_L143	9.75272e-23	-51.773
122467	PoCHH_E442546_L143	2.8533e-05	-25.7576
122506	PoCHH_E442606_L143	6.50987e-05	-46.6667
122554	PoCHH_E442674_L143	1.0619e-06	-51.1111
122598	PoCHH_E442745_L143	1.08558e-05	-46.6667
122619	PoCHH_E442776_L143	1.08558e-05	-46.6667
122640	PoCHH_E442818_L143	9.16842e-05	-46.1538
123030	PoCHH_E443438_L143	6.07735e-06	45.098
123310	PoCHH_E443873_L143	1.16045e-05	-41.1765
123313	PoCHH_E443878_L143	7.56784e-11	37.7193
123414	PoCHH_E444033_L143	6.40241e-07	-54.7619
123628	PoCHH_E444382_L143	4.38865e-12	61.4035
123641	PoCHH_E444398_L143	2.56609e-05	46.1538
124176	PoCHH_E445271_L143	1.91303e-05	42.2222
124234	PoCHH_E445352_L143	2.73131e-06	-48.8889
124274	PoCHH_E445428_L143	1.50222e-05	51.5152
124302	PoCHH_E445470_L143	9.29227e-07	-47.0588
124304	PoCHH_E445475_L143	1.40444e-08	-50
124338	PoCHH_E445531_L143	5.03022e-09	-62.2222
124395	PoCHH_E445660_L143	2.23899e-07	-57.1429
124495	PoCHH_E445817_L143	2.95525e-05	-51.5152
124724	PoCHH_E446153_L143	2.56609e-05	-53.3333
124763	PoCHH_E446206_L143	8.7282e-06	45.098
124933	PoCHH_E446461_L143	7.21697e-05	-39.5833
125084	PoCHH_E446669_L143	4.69883e-06	-43.75
125125	PoCHH_E446746_L143	7.33702e-05	-47.2222
125314	PoCHH_E447037_L143	1.0074e-05	29.4118
125445	PoCHH_E447249_L143	1.03042e-05	42.1053
125641	PoCHH_E447534_L143	2.16406e-07	48.1481
125759	PoCHH_E447728_L143	1.56444e-05	-42.8571
125874	PoCHH_E447930_L143	4.09386e-05	-33.3333
125951	PoCHH_E448065_L143	7.44422e-05	48.4848
126189	PoCHH_E448450_L143	3.82531e-05	-38.8889
126420	PoCHH_E448827_L143	2.71027e-05	-35.2941
126532	PoCHH_E449076_L143	1.30051e-22	-65.6863
126550	PoCHH_E449120_L143	2.63211e-09	-57.7778
126585	PoCHH_E449171_L143	9.37953e-05	-42.8571
126646	PoCHH_E449247_L143	8.91521e-05	-37.2549
126667	PoCHH_E449279_L143	5.19477e-05	37.5
126845	PoCHH_E449576_L143	2.63268e-05	-39.3939
127046	PoCHH_E449888_L143	1.08623e-08	-58.3333
127136	PoCHH_E450022_L143	4.70892e-05	51.5152
127148	PoCHH_E450064_L143	3.45892e-05	-33.3333
127265	PoCHH_E450234_L143	7.3823e-11	-59.2593
127303	PoCHH_E450285_L143	2.62294e-08	45
127322	PoCHH_E450313_L143	2.95525e-05	-51.5152
127338	PoCHH_E450339_L143	1.30007e-07	-58.3333
127454	PoCHH_E450532_L143	3.07486e-05	33.3333
127851	PoCHH_E451151_L143	6.96295e-09	-56.8627
127877	PoCHH_E451207_L143	4.03358e-07	56.6667
128148	PoCHH_E451632_L143	3.17108e-13	66.6667
128335	PoCHH_E451970_L143	1.11877e-05	-51.2821
128391	PoCHH_E452048_L143	1.62509e-06	-39.2157
128451	PoCHH_E452135_L143	1.84441e-05	48.7179
128461	PoCHH_E452149_L143	1.29514e-05	-31.8182
128485	PoCHH_E452180_L143	1.11877e-05	-47.619
128590	PoCHH_E452341_L143	1.87444e-07	-58.9744
128620	PoCHH_E452383_L143	4.9016e-06	-48.7179
128781	PoCHH_E452605_L143	2.32084e-08	-48.4848
129156	PoCHH_E453131_L143	3.90757e-05	-47.619
129304	PoCHH_E453355_L143	1.50257e-13	-68.5185
129477	PoCHH_E453614_L143	7.45283e-06	-47.2222
129598	PoCHH_E453793_L143	2.79527e-06	-53.8462
129636	PoCHH_E453841_L143	2.63104e-06	-42.2222
129716	PoCHH_E453960_L143	2.46359e-06	-50
129776	PoCHH_E454031_L143	3.47624e-05	45.4545
130104	PoCHH_E454543_L143	1.32453e-07	-61.1111
130131	PoCHH_E454575_L143	2.99081e-07	28.9855
130166	PoCHH_E454666_L143	1.50222e-05	-51.5152
130183	PoCHH_E454691_L143	7.33702e-05	47.2222
130207	PoCHH_E454728_L143	2.16695e-05	-47.2222
130260	PoCHH_E454814_L143	1.86115e-05	-33.3333
130311	PoCHH_E454893_L143	4.25616e-07	46.6667
130477	PoCHH_E455152_L143	6.13652e-06	-47.619
130520	PoCHH_E455206_L143	1.11877e-05	-47.619
130534	PoCHH_E455225_L143	2.96745e-06	27.5862
130670	PoCHH_E455473_L143	1.68505e-05	52.7778
130791	PoCHH_E455664_L143	2.17744e-05	43.3333
130832	PoCHH_E455718_L143	3.35952e-08	-42.8571
130987	PoCHH_E456010_L143	2.56609e-05	-46.1538
131134	PoCHH_E456226_L143	4.15668e-09	-58.8235
131140	PoCHH_E456236_L143	4.70892e-05	-51.5152
131303	PoCHH_E456525_L143	6.67599e-05	-50
131346	PoCHH_E456603_L143	8.39267e-05	42.4242
131364	PoCHH_E456630_L143	2.63268e-05	-30.303
131453	PoCHH_E456767_L143	7.36612e-07	37.5
131501	PoCHH_E456924_L143	6.57353e-05	-25.3333
131592	PoCHH_E457069_L143	5.54814e-07	56.4103
131682	PoCHH_E457196_L143	9.37953e-05	-42.8571
131960	PoCHH_E457668_L143	8.31932e-08	-57.7778
132244	PoCHH_E458111_L143	4.34686e-11	-66.6667
132593	PoCHH_E458698_L143	2.56609e-05	-46.1538
132873	PoCHH_E459156_L143	2.80552e-13	-56.4103
132905	PoCHH_E459214_L143	1.78547e-05	-50
132965	PoCHH_E459340_L143	2.86646e-13	-66.6667
133059	PoCHH_E459474_L143	3.03987e-06	-50
133087	PoCHH_E459535_L143	5.99476e-05	-43.5897
133277	PoCHH_E459833_L143	6.16513e-11	-61.4035
133307	PoCHH_E459904_L143	1.56589e-06	-53.8462
133378	PoCHH_E459994_L143	9.47446e-05	37.5
133474	PoCHH_E460125_L143	2.56609e-05	53.3333
133582	PoCHH_E460277_L143	5.81498e-07	-48.8889
134239	PoCHH_E461224_L143	7.50921e-08	-59.5238
134243	PoCHH_E461236_L143	3.52448e-05	-42.2222
134271	PoCHH_E461316_L143	3.42933e-07	-54.7619
134412	PoCHH_E461530_L143	4.44159e-08	-54.1667
134602	PoCHH_E461786_L143	1.84469e-15	-62.6667
134612	PoCHH_E461797_L143	2.23899e-07	-57.1429
135016	PoCHH_E462421_L143	7.80325e-13	-63.3333
135100	PoCHH_E462562_L143	6.67787e-05	-46.1538
135278	PoCHH_E462830_L143	1.74315e-06	-52.381
135328	PoCHH_E462894_L143	2.95525e-05	51.5152
135615	PoCHH_E463376_L143	4.42941e-05	46.1538
135825	PoCHH_E463721_L143	2.87348e-05	-43.5897
136358	PoCHH_E464536_L143	2.33058e-05	37.5
136459	PoCHH_E464750_L143	5.99476e-05	-43.5897
136530	PoCHH_E464879_L143	5.62389e-06	54.5455
136741	PoCHH_E465207_L143	5.20279e-05	-44.4444
136801	PoCHH_E465293_L143	3.46441e-06	-56.6667
136914	PoCHH_E465453_L143	1.75609e-05	-47.619
136941	PoCHH_E465493_L143	1.50555e-06	56.4103
137170	PoCHH_E465825_L143	8.7673e-09	-53.3333
137267	PoCHH_E465953_L143	6.23855e-16	-62.6667
137335	PoCHH_E466069_L143	6.02197e-06	-52.381
137394	PoCHH_E466176_L143	4.20162e-06	-47.9167
137452	PoCHH_E466302_L143	6.3296e-06	-40
137712	PoCHH_E466666_L143	1.32453e-07	-61.1111
137773	PoCHH_E466750_L143	3.5664e-07	-57.1429
137985	PoCHH_E467092_L143	4.40477e-05	-47.2222
138395	PoCHH_E467691_L143	9.71276e-06	43.5897
138502	PoCHH_E467876_L143	5.20021e-06	43.1373
138510	PoCHH_E467889_L143	7.27986e-08	-57.5758
138690	PoCHH_E468154_L143	4.65862e-09	-50
138813	PoCHH_E468346_L143	6.67599e-05	-50
138876	PoCHH_E468481_L143	2.71027e-05	35.2941
139166	PoCHH_E468931_L143	7.33702e-05	47.2222
139353	PoCHH_E469228_L143	6.96295e-09	-56.8627
139509	PoCHH_E469604_L143	3.46441e-06	56.6667
139575	PoCHH_E469693_L143	2.87348e-05	43.5897
139956	PoCHH_E470277_L143	1.44326e-07	-55.5556
140118	PoCHH_E470537_L143	2.48049e-07	-46.2963
140537	PoCHH_E471195_L143	1.06775e-06	-52.7778
140562	PoCHH_E471224_L143	8.71993e-06	-50
140568	PoCHH_E471231_L143	2.09559e-17	-66.6667
140886	PoCHH_E471709_L143	2.95525e-05	-51.5152
141056	PoCHH_E471946_L143	1.51203e-05	-51.2821
141130	PoCHH_E472047_L143	2.56609e-05	-53.3333
141234	PoCHH_E472211_L143	1.037e-08	52.381
141365	PoCHH_E472410_L143	1.63514e-11	-69.2308
141400	PoCHH_E472476_L143	1.50555e-06	-56.4103
141681	PoCHH_E472849_L143	2.72199e-06	-47.619
141711	PoCHH_E472893_L143	3.79019e-06	37.2549
141981	PoCHH_E473277_L143	2.87348e-05	-43.5897
142049	PoCHH_E473396_L143	7.63689e-05	40.4762
142100	PoCHH_E473465_L143	3.84059e-07	-55.5556
142439	PoCHH_E473951_L143	9.58235e-12	-57.8947
142625	PoCHH_E474226_L143	4.25285e-11	-60
142689	PoCHH_E474309_L143	1.47788e-15	-68.1818
142720	PoCHH_E474364_L143	5.60886e-06	-39.2157
142937	PoCHH_E474716_L143	1.05547e-06	-50
143363	PoCHH_E475296_L143	1.16513e-06	53.3333
143384	PoCHH_E475328_L143	6.67275e-07	-53.3333
143399	PoCHH_E475344_L143	2.07612e-14	-65.1515
143709	PoCHH_E475808_L143	2.12922e-10	-66.6667
143802	PoCHH_E475930_L143	3.97843e-06	-52.381
144097	PoCHH_E476381_L143	1.16045e-05	52.7778
144274	PoCHH_E476650_L143	2.56609e-05	-50
144317	PoCHH_E476722_L143	3.67622e-08	-56.8627
144432	PoCHH_E476884_L143	4.02043e-07	-53.3333
144445	PoCHH_E476919_L143	4.40477e-05	-47.2222
144614	PoCHH_E477173_L143	1.83583e-05	44.4444
144658	PoCHH_E477239_L143	7.4728e-08	-56.4103
144752	PoCHH_E477365_L143	1.78547e-05	50
144860	PoCHH_E477535_L143	7.98847e-07	45.8333
145253	PoCHH_E478113_L143	1.28304e-08	63.8889
145338	PoCHH_E478225_L143	6.67599e-05	-50
145587	PoCHH_E478541_L143	3.44671e-10	-60.7843
145593	PoCHH_E478552_L143	2.60029e-16	-70
145849	PoCHH_E478896_L143	9.6833e-06	53.3333
145985	PoCHH_E479081_L143	2.12924e-05	-46.6667
146448	PoCHH_E479766_L143	3.01681e-07	-45.614
147074	PoCHH_E480694_L143	5.62608e-08	-47.3684
147079	PoCHH_E480703_L143	5.40874e-06	44.4444
147283	PoCHH_E481071_L143	8.09021e-09	-64.1026
147453	PoCHH_E481316_L143	6.67599e-05	-50
147553	PoCHH_E481457_L143	1.94701e-06	-43.75
147566	PoCHH_E481472_L143	2.29761e-09	-58.8235
147867	PoCHH_E481928_L143	8.7673e-09	53.3333
147951	PoCHH_E482065_L143	5.34955e-06	-51.5152
148095	PoCHH_E482264_L143	8.52932e-11	-66.6667
148202	PoCHH_E482398_L143	2.33377e-08	-46.2963
148280	PoCHH_E482500_L143	4.64971e-06	23.8095
148299	PoCHH_E482526_L143	7.33702e-05	-47.2222
148333	PoCHH_E482570_L143	2.56609e-05	46.1538
148362	PoCHH_E482609_L143	1.56589e-06	53.8462
148499	PoCHH_E482802_L143	1.06323e-05	48.7179
148901	PoCHH_E483382_L143	4.39375e-05	41.6667
148970	PoCHH_E483477_L143	1.91613e-06	-37.037
149044	PoCHH_E483589_L143	3.82794e-05	-48.4848
149135	PoCHH_E483740_L143	1.62301e-13	-61.6667
149276	PoCHH_E483952_L143	9.02987e-10	-52.381
149341	PoCHH_E484038_L143	4.26349e-06	-53.8462
149872	PoCHH_E484780_L143	2.56609e-05	-53.3333
150419	PoCHH_E485538_L143	1.64126e-06	-48.4848
150717	PoCHH_E485945_L143	4.40477e-05	-47.2222
150908	PoCHH_E486233_L143	1.87504e-05	-51.2821
151048	PoCHH_E486427_L143	2.98661e-05	50
151677	PoCHH_E487438_L143	5.87001e-11	-64.5833
151881	PoCHH_E487760_L143	2.40265e-07	-55.5556
152233	PoCHH_E488287_L143	4.30955e-06	-55.5556
152556	PoCHH_E488752_L143	6.70102e-07	-57.5758
152733	PoCHH_E489012_L143	3.94719e-11	-46.4286
152884	PoCHH_E489270_L143	9.32651e-08	-30.4762
153144	PoCHH_E489672_L143	4.39375e-05	-41.6667
153240	PoCHH_E489801_L143	1.38916e-05	-48.4848
153819	PoCHH_E490582_L143	1.36633e-11	-64.8148
153871	PoCHH_E490660_L143	3.47624e-05	-45.4545
153879	PoCHH_E490669_L143	7.45283e-06	-47.2222
153925	PoCHH_E490735_L143	3.52448e-05	42.2222
154399	PoCHH_E491409_L143	1.68505e-05	-52.7778
154524	PoCHH_E491568_L143	4.27135e-07	-45.098
154569	PoCHH_E491631_L143	2.29761e-09	-58.8235
154685	PoCHH_E491814_L143	1.87444e-07	-58.9744
154751	PoCHH_E491902_L143	5.56413e-08	-52.9412
155168	PoCHH_E492506_L143	1.57925e-07	-50
155690	PoCHH_E493247_L143	4.73803e-05	-25.4902
156162	PoCHH_E493938_L143	4.35493e-05	-50
156348	PoCHH_E494203_L143	1.68505e-05	52.7778
156516	PoCHH_E494447_L143	8.5961e-06	-42.2222
156524	PoCHH_E494457_L143	3.4197e-06	-33.3333
156529	PoCHH_E494465_L143	1.0619e-06	-51.1111
156602	PoCHH_E494579_L143	4.13615e-05	-45.2381
156642	PoCHH_E494639_L143	4.42941e-05	-46.1538
157158	PoCHH_E495349_L143	3.48658e-09	-60.4167
157927	PoCHH_E496484_L143	4.22066e-08	-61.1111
158036	PoCHH_E496641_L143	1.46047e-09	-64.4444
158098	PoCHH_E496748_L143	1.08623e-08	58.3333
158202	PoCHH_E496890_L143	1.50222e-05	-51.5152
158225	PoCHH_E496918_L143	2.95525e-05	-51.5152
158464	PoCHH_E497257_L143	1.83583e-05	-44.4444
158674	PoCHH_E497610_L143	3.82794e-05	-48.4848
158807	PoCHH_E497807_L143	6.47524e-05	-31.4815
158994	PoCHH_E498083_L143	1.57866e-05	-37.037
159090	PoCHH_E498211_L143	1.17011e-07	-59.5238
159192	PoCHH_E498356_L143	6.57353e-05	-25.3333
159596	PoCHH_E498905_L143	1.50222e-05	-51.5152
159704	PoCHH_E499078_L143	8.52932e-11	-66.6667
160401	PoCHH_E500137_L143	1.46884e-05	-45.2381
160673	PoCHH_E500520_L143	1.97207e-06	-57.5758
160857	PoCHH_E500770_L143	1.68505e-05	-52.7778
161046	PoCHH_E501028_L143	2.12388e-07	53.8462
161269	PoCHH_E501316_L143	4.42941e-05	-46.1538
161648	PoCHH_E501888_L143	5.55157e-05	-48.7179
161654	PoCHH_E501896_L143	2.21259e-08	-50
162019	PoCHH_E502395_L143	4.22066e-08	61.1111
162618	PoCHH_E503265_L143	6.50987e-05	-46.6667
162703	PoCHH_E503454_L143	1.28304e-08	-63.8889
162892	PoCHH_E503733_L143	1.91303e-05	-42.2222
163364	PoCHH_E504395_L143	1.30007e-07	-58.3333
163390	PoCHH_E504436_L143	8.31559e-09	-60
163651	PoCHH_E504812_L143	6.01472e-09	-60.4167
163953	PoCHH_E505269_L143	2.56609e-05	-53.3333
164140	PoCHH_E505591_L143	4.23017e-07	-52.0833
164574	PoCHH_E506207_L143	1.61589e-06	-53.3333
166083	PoCHH_E508370_L143	7.38173e-06	-51.2821
166503	PoCHH_E508969_L143	2.95525e-05	-51.5152
167247	PoCHH_E509995_L143	8.37122e-06	-33.3333
167584	PoCHH_E510536_L143	3.84855e-08	-58.3333
167609	PoCHH_E510568_L143	1.79815e-05	-40.7407
167642	PoCHH_E510612_L143	6.67599e-05	-50
167752	PoCHH_E510767_L143	7.24785e-12	-62.963
167899	PoCHH_E510962_L143	2.56609e-05	-50
168678	PoCHH_E512080_L143	2.15291e-09	-57.8947
168746	PoCHH_E512162_L143	6.4292e-09	-50.9804
169287	PoCHH_E512988_L143	7.64884e-19	-54.5455
169378	PoCHH_E513147_L143	3.16672e-21	-76
169600	PoCHH_E513464_L143	1.1868e-14	-53.3333
169717	PoCHH_E513605_L143	5.07623e-06	-52.381
170009	PoCHH_E513984_L143	1.29444e-06	-43.3333
170103	PoCHH_E514127_L143	9.92715e-07	-56.4103
170293	PoCHH_E514393_L143	1.87504e-05	-51.2821
170317	PoCHH_E514440_L143	2.07148e-15	-72.2222
170393	PoCHH_E514537_L143	5.99476e-05	-43.5897
170486	PoCHH_E514665_L143	2.20537e-07	-60.6061
171457	PoCHH_E516089_L143	4.70892e-05	-51.5152
171561	PoCHH_E516238_L143	1.36633e-11	-64.8148
171737	PoCHH_E516488_L143	6.23746e-08	51.1111
171788	PoCHH_E516552_L143	2.43291e-13	-63.3333
171832	PoCHH_E516614_L143	2.87348e-05	43.5897
171863	PoCHH_E516656_L143	2.56609e-05	-53.3333
172174	PoCHH_E517069_L143	8.39267e-05	-42.4242
172356	PoCHH_E517312_L143	1.35347e-15	-71.4286
172434	PoCHH_E517456_L143	2.98661e-05	-50
172962	PoCHH_E518180_L143	4.9016e-06	-48.7179
173165	PoCHH_E518468_L143	2.26926e-17	-71.9298
173593	PoCHH_E519078_L143	4.30955e-06	55.5556
[truncated: 88 more rows]
