# Supplementary material for: Differential Epigenetic Marks Are Associated with Apospory Expressivity in Diploid Hybrids of Paspalum rufum
Source: Plants (Basel). 2021 Apr 17;10(4):793. doi: 10.3390/plants10040793 (PMC8072704; doi:10.3390/plants10040793)
Supplement: Supplementary file 1 [file plants-10-00793-s001.zip › TableS3_Blast_GO_KEGGMP3.xlsx]

## Sheet: Legend
Table S3: BLAST searches specification for each DMCs corresponding to different methylation context and developmental stages.
Section 1: BLASTn against NCBI-NT database
Section 2: BLASTx on Arabidopsis database
Section 3: BLASTn against Paspalum notatum floral transcriptome
Section 4: DMCs homologies from all BLAST searches performed

## Sheet: Section1_DMC_NCBI_ID
ID	Stage	Context	Delta	DMCvsNCBI_ID	DMCvsNCBI_info	DMCvsNCBI_Description	alingDMCvsNCBI	DMCvsNCBI_pident	DMCvsNCBI_qcovs	DMCvsNCBI_evalue
PoCG_E553_L143	Po	CG	-25.641	XR_004642737.1	gi|1845167945|ref|XR_004642737.1|	PREDICTED: Setaria viridis 28S ribosomal RNA (LOC117866038), rRNA	143	99.301	100	2.3e-65
PoCG_E901_L143	Po	CG	37.7778	XM_034738158.1	gi|1845144277|ref|XM_034738158.1|	PREDICTED: Setaria viridis probable glutathione S-transferase GSTF1 (LOC117855780), transcript variant X2, mRNA	147	89.116	100	6.63e-41
PoCG_E1297_L143	Po	CG	15.3846	XM_002467139.2	gi|1205927802|ref|XM_002467139.2|	PREDICTED: Sorghum bicolor crocetin glucosyltransferase 2 (LOC8064871), mRNA	142	85.915	99	4.02e-33
PoCG_E2359_L143	Po	CG	-26.1905	CP050803.1	gi|1835963643|gb|CP050803.1|	Setaria viridis cultivar ME034v chromosome 9	132	93.939	92	1.42e-47
PoCG_E3198_L143	Po	CG	38.8889	DQ645538.1	gi|102567891|gb|DQ645538.1|	Zea perennis mitochondrion, complete genome	143	97.902	100	4.98e-62
PoCG_E3846_L143	Po	CG	23.3333	XM_015789567.2	gi|1443089924|ref|XM_015789567.2|	PREDICTED: Oryza sativa Japonica Group putative pentatricopeptide repeat-containing protein At1g26500 (LOC4343809), transcript variant X3, mRNA	141	89.362	99	6.63e-41
PoCG_E4373_L143	Po	CG	33.3333	AC225944.3	gi|281428039|gb|AC225944.3|	Zea mays BAC clone CH201-127G5 from chromosome 10, complete sequence	142	85.915	99	1.45e-32
PoCG_E4596_L143	Po	CG	-36.2319	MK593559.1	gi|1768371272|gb|MK593559.1|	Paspalum vaginatum isolate SRR4136360 chloroplast, complete genome	143	98.601	100	1.07e-63
PoCG_E5347_L143	Po	CG	31.3725	XM_034734530.1	gi|1845136930|ref|XM_034734530.1|	PREDICTED: Setaria viridis probable galactinol--sucrose galactosyltransferase 6 (LOC117852429), transcript variant X4, mRNA	140	85	92	5.24e-27
PoCG_E5847_L143	Po	CG	23.6559	XM_025944170.1	gi|1435121854|ref|XM_025944170.1|	PREDICTED: Panicum hallii pentatricopeptide repeat-containing protein At2g15980 (LOC112879774), transcript variant X5, mRNA	143	88.112	100	1.11e-38
PoCG_E6542_L143	Po	CG	12.5	CP050798.1	gi|1835963590|gb|CP050798.1|	Setaria viridis cultivar ME034v chromosome 4	140	98.571	97	1.79e-61
PoCG_E6566_L143	Po	CG	36.6667	XM_003560374.4	gi|1371051941|ref|XM_003560374.4|	PREDICTED: Brachypodium distachyon 60S ribosomal protein L6, mitochondrial (LOC100838346), mRNA	137	84.672	96	1.13e-28
PoCG_E6608_L143	Po	CG	27.957	CP050796.1	gi|1835963562|gb|CP050796.1|	Setaria viridis cultivar ME034v chromosome 2	129	93.798	90	6.58e-46
PoCG_E6785_L143	Po	CG	-27.2727	CP050795.1	gi|1835963549|gb|CP050795.1|	Setaria viridis cultivar ME034v chromosome 1	140	85.714	98	5.2e-32
PoCG_E7444_L143	Po	CG	-44.4444	LR792831.1	gi|1833601588|emb|LR792831.1|	Digitaria exilis annotation	143	95.105	100	2.33e-55
PoCG_E7594_L143	Po	CG	-39.3939	CP050801.1	gi|1835963619|gb|CP050801.1|	Setaria viridis cultivar ME034v chromosome 7	140	85.714	97	1.87e-31
PoCG_E7818_L143	Po	CG	-29.8246	XM_022828746.1	gi|1256288017|ref|XM_022828746.1|	PREDICTED: Setaria italica uncharacterized ATP-dependent helicase C29A10.10c (LOC101766558), mRNA	139	89.209	97	3.08e-39
PoCG_E9468_L143	Po	CG	-46.2963	XM_002465111.2	gi|1205918264|ref|XM_002465111.2|	PREDICTED: Sorghum bicolor 40S ribosomal protein S15a-5 (LOC8080429), mRNA	141	88.652	98	1.11e-38
PoCG_E10169_L143	Po	CG	38.4615	KU685409.1	gi|998454555|gb|KU685409.1|	Saccharum officinarum clone LA34B02, complete sequence	139	92.806	95	5.09e-47
PoCG_E10650_L143	Po	CG	36.3636	XR_002451316.1	gi|1205944944|ref|XR_002451316.1|	PREDICTED: Sorghum bicolor regulator of telomere elongation helicase 1 (LOC8082472), transcript variant X4, misc_RNA	130	87.692	91	4.02e-33
PoCG_E11365_L143	Po	CG	21.8391	JX541344.1	gi|441424173|gb|JX541344.1|	Paspalum vaginatum clone StvSingle_HKZDOCN02C877J microsatellite sequence	142	89.437	99	8.58e-40
PoCG_E11916_L143	Po	CG	30.9524	LR792826.1	gi|1833586716|emb|LR792826.1|	Digitaria exilis annotation	140	86.429	97	4.02e-33
PoCG_E12619_L143	Po	CG	-23.5294	CP050800.1	gi|1835963609|gb|CP050800.1|	Setaria viridis cultivar ME034v chromosome 6	141	89.362	99	1.44e-37
PoCG_E13581_L143	Po	CG	-33.3333	XM_025962616.1	gi|1435163521|ref|XM_025962616.1|	PREDICTED: Panicum hallii uncharacterized protein At4g15970-like (LOC112894803), mRNA	142	81.69	97	5.27e-22
PoCG_E13751_L143	Po	CG	43.1373	XM_025943582.1	gi|1435120666|ref|XM_025943582.1|	PREDICTED: Panicum hallii plant UBX domain-containing protein 10-like (LOC112879346), mRNA	152	85.526	99	5.2e-32
PoCG_E13867_L143	Po	CG	38.4615	LR792825.1	gi|1833582907|emb|LR792825.1|	Digitaria exilis annotation	142	90.141	99	3.96e-43
PoCG_E14426_L143	Po	CG	21.5686	JN120789.1	gi|340748008|gb|JN120789.1|	Ferrocalamus rimosivaginus mitochondrion, partial genome	142	99.296	99	8.28e-65
PoCG_E15191_L143	Po	CG	-24.2424	CP050803.1	gi|1835963643|gb|CP050803.1|	Setaria viridis cultivar ME034v chromosome 9	129	84.496	90	4.08e-23
PoCG_E15547_L143	Po	CG	37.1795	XM_008647828.2	gi|1162476997|ref|XM_008647828.2|	PREDICTED: Zea mays cytochrome P450 87A3 (LOC103627541), mRNA	140	93.571	98	2.35e-50
PoCG_E18357_L143	Po	CG	-52.6316	XM_034747555.1	gi|1845162652|ref|XM_034747555.1|	PREDICTED: Setaria viridis cytochrome c biogenesis CcmF C-terminal-like mitochondrial protein (LOC117863733), mRNA	143	97.203	100	8.34e-60
PoCG_E18365_L143	Po	CG	-43.3333	CP050800.1	gi|1835963609|gb|CP050800.1|	Setaria viridis cultivar ME034v chromosome 6	143	86.014	100	1.87e-31
PoCG_E18628_L143	Po	CG	-38.8889	CP050803.1	gi|1835963643|gb|CP050803.1|	Setaria viridis cultivar ME034v chromosome 9	141	85.816	96	1.87e-31
PoCG_E18771_L143	Po	CG	33.3333	NM_001151257.1	gi|226493128|ref|NM_001151257.1|;gi|223950162|gb|BT064468.1|	Zea mays uncharacterized LOC100277773 (LOC100277773), mRNA<>Zea mays full-length cDNA clone ZM_BFc0171P01 mRNA, complete cds	142	93.662	99	1.82e-51
PoCG_E18850_L143	Po	CG	-33.3333	XM_025964041.1	gi|1435166367|ref|XM_025964041.1|	PREDICTED: Panicum hallii transcription factor MYBS3-like (LOC112896007), mRNA	147	89.116	100	3.08e-39
PoCG_E19003_L143	Po	CG	-25.3333	XM_034714474.1	gi|1845110220|ref|XM_034714474.1|	PREDICTED: Setaria viridis protein KINESIN LIGHT CHAIN-RELATED 2-like (LOC117835100), transcript variant X2, mRNA	143	92.308	100	1.09e-48
PoCG_E19419_L143	Po	CG	17.9487	XM_034729924.1	gi|1845127889|ref|XM_034729924.1|	PREDICTED: Setaria viridis bifunctional protein FolD 2 (LOC117848495), mRNA	143	90.21	100	1.1e-43
PoCG_E19448_L143	Po	CG	28.2051	XM_034748812.1	gi|1845165014|ref|XM_034748812.1|	PREDICTED: Setaria viridis putative UPF0496 protein 2 (LOC117864701), mRNA	138	85.507	97	4.05e-28
PoCG_E19457_L143	Po	CG	38.4615	NM_001156228.1	gi|226503796|ref|NM_001156228.1|;gi|195629593|gb|EU964320.1|	Zea mays photosystem I reaction center subunit IV A (LOC100283327), mRNA<>Zea mays clone 277933 photosystem I reaction center subunit IV A mRNA, complete cds	138	84.783	95	1.46e-27
PoCG_E19547_L143	Po	CG	32.5397	LR792825.1	gi|1833582907|emb|LR792825.1|	Digitaria exilis annotation	140	90.714	98	1.1e-43
PoCG_E21110_L143	Po	CG	21.4286	XM_006663307.2	gi|1002871719|ref|XM_006663307.2|	PREDICTED: Oryza brachyantha probable beta-D-xylosidase 7 (LOC102722720), partial mRNA	142	86.62	99	3.11e-34
PoCG_E21484_L143	Po	CG	-13.3333	DQ984517.1	gi|114432085|gb|DQ984517.1|	Tripsacum dactyloides cultivar Pete mitochondrion, complete genome	139	97.842	97	8.34e-60
PoCG_E22512_L143	Po	CG	28.2051	LR792838.1	gi|1833621802|emb|LR792838.1|	Digitaria exilis annotation	143	98.601	100	1.07e-63
PoCG_E22996_L143	Po	CG	-35.7143	MH050280.1	gi|1487130067|gb|MH050280.1|;gi|1487130068|gb|MH050281.1|;gi|1487130069|gb|MH050282.1|	Paspalum conjugatum voucher RQHN00987 small subunit ribosomal RNA gene, partial sequence; internal transcribed spacer 1, 5.8S ribosomal RNA gene, and internal transcribed spacer 2, complete sequence; and large subunit ribosomal RNA gene, partial sequence<>Paspalum conjugatum voucher RQHN00280 small subunit ribosomal RNA gene, partial sequence; internal transcribed spacer 1, 5.8S ribosomal RNA gen…	139	97.122	97	3.88e-58
PoCG_E24344_L143	Po	CG	27.0833	XM_021460857.1	gi|1205957665|ref|XM_021460857.1|	PREDICTED: Sorghum bicolor scarecrow-like protein 9 (LOC8076373), mRNA	134	90.299	93	8.58e-40
PoCG_E25323_L143	Po	CG	40.9091	XM_034739322.1	gi|1845146495|ref|XM_034739322.1|	PREDICTED: Setaria viridis transcription factor GTE4-like (LOC117856885), mRNA	137	87.591	95	4.02e-33
PoCG_E25396_L143	Po	CG	27.7778	XM_034735111.1	gi|1845138045|ref|XM_034735111.1|	PREDICTED: Setaria viridis auxin response factor 18 (LOC117852829), transcript variant X3, mRNA	140	95.714	98	2.33e-55
PoCG_E25548_L143	Po	CG	-33.3333	XM_025950310.1	gi|1435139912|ref|XM_025950310.1|	PREDICTED: Panicum hallii protein NPG1 (LOC112884762), mRNA	139	87.05	96	4.02e-33
PoCG_E25764_L143	Po	CG	29.8246	LR792838.1	gi|1833621802|emb|LR792838.1|	Digitaria exilis annotation	139	93.525	97	8.46e-50
PoCG_E25854_L143	Po	CG	24.0741	LR761622.1	gi|1832288656|emb|LR761622.1|	Digitaria exilis genome assembly, chromosome: 9B	144	87.5	100	8.64e-35
PoCG_E25914_L143	Po	CG	29.1667	CP050797.1	gi|1835963576|gb|CP050797.1|	Setaria viridis cultivar ME034v chromosome 3	148	83.108	99	2.44e-25
PoCG_E26204_L143	Po	CG	28.0702	LR792829.1	gi|1833595496|emb|LR792829.1|	Digitaria exilis annotation	138	89.13	97	1.11e-38
PoCG_E26416_L143	Po	CG	-32.1429	CP050802.1	gi|1835963629|gb|CP050802.1|	Setaria viridis cultivar ME034v chromosome 8	146	86.986	99	6.68e-36
PoCG_E26559_L143	Po	CG	21.5686	LR792825.1	gi|1833582907|emb|LR792825.1|	Digitaria exilis annotation	132	90.152	90	3.99e-38
PoCG_E27203_L143	Po	CG	28.8889	CP050799.1	gi|1835963604|gb|CP050799.1|	Setaria viridis cultivar ME034v chromosome 5	141	87.234	98	8.64e-35
PoCG_E28088_L143	Po	CG	-55.1282	CP050795.1	gi|1835963549|gb|CP050795.1|	Setaria viridis cultivar ME034v chromosome 1	143	99.301	100	2.3e-65
PoCG_E28716_L143	Po	CG	-37.037	CP050802.1	gi|1835963629|gb|CP050802.1|	Setaria viridis cultivar ME034v chromosome 8	128	83.594	90	6.82e-21
PoCG_E28732_L143	Po	CG	-33.3333	LR792827.1	gi|1833589163|emb|LR792827.1|	Digitaria exilis annotation	146	84.247	99	6.77e-26
PoCG_E28793_L143	Po	CG	22.807	LR792826.1	gi|1833586716|emb|LR792826.1|	Digitaria exilis annotation	134	87.313	94	5.2e-32
PoCG_E28860_L143	Po	CG	21.6667	CP050803.1	gi|1835963643|gb|CP050803.1|	Setaria viridis cultivar ME034v chromosome 9	130	90	90	1.44e-37
PoCG_E29043_L143	Po	CG	-33.3333	XM_034737114.1	gi|1845142159|ref|XM_034737114.1|	PREDICTED: Setaria viridis germin-like protein 1-1 (LOC117854858), mRNA	143	87.413	100	5.16e-37
PoCG_E29101_L143	Po	CG	23.3333	LR792825.1	gi|1833582907|emb|LR792825.1|	Digitaria exilis annotation	137	94.161	96	2.35e-50
PoCG_E29654_L143	Po	CG	23.1884	LR792837.1	gi|1833616914|emb|LR792837.1|	Digitaria exilis annotation	143	97.902	100	4.98e-62
PoCG_E29857_L143	Po	CG	15.873	KT203455.1	gi|1002820969|gb|KT203455.1|	Paspalum vaginatum clone SpCT3 hypothetical protein mRNA, complete cds	141	96.454	99	1.4e-57
PoCG_E30369_L143	Po	CG	-27.0833	NC_039464.1	gi|1488179053|ref|NC_039464.1|	Paspalum ionanthum chloroplast, complete genome	143	100	100	4.95e-67
PoCG_E30534_L143	Po	CG	-43.5897	XM_034733230.1	gi|1845134330|ref|XM_034733230.1|	PREDICTED: Setaria viridis isoleucine--tRNA ligase, cytoplasmic (LOC117851413), transcript variant X3, mRNA	143	97.203	100	2.32e-60
PoCG_E30682_L143	Po	CG	33.3333	CP050798.1	gi|1835963590|gb|CP050798.1|	Setaria viridis cultivar ME034v chromosome 4	142	90.141	99	5.13e-42
PoCG_E31176_L143	Po	CG	29.2929	XM_034736162.1	gi|1845140166|ref|XM_034736162.1|	PREDICTED: Setaria viridis DNA-directed RNA polymerase I subunit 1 (LOC117853882), mRNA	139	84.892	97	3.13e-29
PoCG_E31842_L143	Po	CG	-30.303	XM_025936234.1	gi|1435185471|ref|XM_025936234.1|	PREDICTED: Panicum hallii homeobox protein knotted-1-like 4 (LOC112873224), mRNA	143	88.811	99	5.16e-37
PoCG_E32955_L143	Po	CG	35.2941	EU365401.1	gi|164422210|gb|EU365401.1|	Bambusa oldhamii mitochondrion, complete genome	143	97.203	100	2.32e-60
PoCG_E34022_L143	Po	CG	35.5556	KF184715.1	gi|530279234|gb|KF184715.1|	Saccharum hybrid cultivar R570 clone BAC 051E13 complete sequence	142	90.141	99	3.96e-43
PoCG_E36216_L143	Po	CG	46.0317	EU944406.1	gi|195596760|gb|EU944406.1|	Zea mays clone 217967 mRNA sequence	135	94.074	94	3.04e-49
PoCG_E36933_L143	Po	CG	-40.4762	LR792833.1	gi|1833606032|emb|LR792833.1|	Digitaria exilis annotation	141	89.362	99	6.63e-41
PoCG_E37346_L143	Po	CG	-28.2051	LR537486.1	gi|1862833304|emb|LR537486.1|	Brachypodium distachyon genome assembly, organelle: plastid:chloroplast	143	100	100	4.95e-67
PoCG_E37491_L143	Po	CG	26.3158	XM_023301405.1	gi|1314996850|ref|XM_023301405.1|	PREDICTED: Zea mays traB domain-containing protein (LOC103643119), transcript variant X2, mRNA	132	87.121	92	1.45e-32
PoCG_E38389_L143	Po	CG	-20	LR792821.1	gi|1833568841|emb|LR792821.1|	Digitaria exilis annotation	141	93.617	99	6.54e-51
PoCG_E38525_L143	Po	CG	-43.9394	MK593559.1	gi|1768371272|gb|MK593559.1|	Paspalum vaginatum isolate SRR4136360 chloroplast, complete genome	143	100	100	4.95e-67
PoCG_E38818_L143	Po	CG	24.5614	LR792823.1	gi|1833575684|emb|LR792823.1|	Digitaria exilis annotation	142	93.662	99	1.82e-51
PoCG_E39377_L143	Po	CG	-26.3158	XM_034743417.1	gi|1845107987|ref|XM_034743417.1|	PREDICTED: Setaria viridis protein PHOSPHATE-INDUCED 1-like (LOC117860170), mRNA	143	93.007	100	2.35e-50
PoCG_E39815_L143	Po	CG	18.1818	XM_034718829.1	gi|1845183223|ref|XM_034718829.1|	PREDICTED: Setaria viridis protein STRICTOSIDINE SYNTHASE-LIKE 13 (LOC117838700), mRNA	143	97.203	100	2.32e-60
PoCG_E39919_L143	Po	CG	35	LR792825.1	gi|1833582907|emb|LR792825.1|	Digitaria exilis annotation	130	88.462	91	3.11e-34
PoCG_E40687_L143	Po	CG	-33.3333	LR792833.1	gi|1833606032|emb|LR792833.1|	Digitaria exilis annotation	143	88.112	99	1.44e-37
PoCG_E40825_L143	Po	CG	23.8095	XM_034719788.1	gi|1845185084|ref|XM_034719788.1|	PREDICTED: Setaria viridis uncharacterized LOC117839450 (LOC117839450), mRNA	143	91.608	100	5.09e-47
PoCG_E41260_L143	Po	CG	30.303	XM_034720876.1	gi|1845187187|ref|XM_034720876.1|	PREDICTED: Setaria viridis SCARECROW-LIKE protein 7 (LOC117840367), mRNA	133	87.97	93	8.64e-35
PoCG_E41543_L143	Po	CG	-50	XM_021454405.1	gi|1205919700|ref|XM_021454405.1|	PREDICTED: Sorghum bicolor thiol-disulfide oxidoreductase LTO1 (LOC8085679), mRNA	133	86.466	92	8.7e-30
PoCG_E41718_L143	Po	CG	-58.3333	LR792836.1	gi|1833611964|emb|LR792836.1|	Digitaria exilis annotation	144	84.722	98	1.13e-28
PoCG_E42025_L143	Po	CG	-30.5556	LR792838.1	gi|1833621802|emb|LR792838.1|	Digitaria exilis annotation	143	99.301	100	2.3e-65
PoCG_E42316_L143	Po	CG	28.2051	XR_003228376.1	gi|1435154437|ref|XR_003228376.1|	PREDICTED: Panicum hallii uncharacterized LOC112890980 (LOC112890980), ncRNA	134	89.552	93	1.86e-36
PoCG_E42538_L143	Po	CG	26.9231	XM_034742861.1	gi|1845153357|ref|XM_034742861.1|	PREDICTED: Setaria viridis dnaJ homolog subfamily B member 4 (LOC117859695), mRNA	143	96.503	100	1.08e-58
PoCG_E42556_L143	Po	CG	30.1587	XM_025954791.1	gi|1435148501|ref|XM_025954791.1|	PREDICTED: Panicum hallii myb family transcription factor APL-like (LOC112888558), mRNA	138	84.783	94	4.05e-28
PoCG_E42684_L143	Po	CG	-35.2941	LR792823.1	gi|1833575684|emb|LR792823.1|	Digitaria exilis annotation	132	87.879	90	4.02e-33
PoCG_E42731_L143	Po	CG	-51.5152	NC_039449.1	gi|1488177910|ref|NC_039449.1|	Paspalum virgatum chloroplast, complete genome	143	100	100	4.95e-67
PoCG_E43643_L143	Po	CG	-30.5556	LR792833.1	gi|1833606032|emb|LR792833.1|	Digitaria exilis annotation	145	89.655	99	5.13e-42
PoCG_E43652_L143	Po	CG	37.5	KF184884.1	gi|530279024|gb|KF184884.1|	Saccharum hybrid cultivar R570 clone BAC 201A23 complete sequence	141	87.234	99	2.4e-35
PoCG_E44159_L143	Po	CG	27.0833	CP050799.1	gi|1835963604|gb|CP050799.1|	Setaria viridis cultivar ME034v chromosome 5	132	88.636	91	4.02e-33
PoCG_E44454_L143	Po	CG	40.9091	XM_025945824.1	gi|1435126331|ref|XM_025945824.1|	PREDICTED: Panicum hallii probable glucan 1,3-beta-glucosidase A (LOC112881122), mRNA	143	90.21	100	1.1e-43
PoCG_E44509_L143	Po	CG	-47.2222	XM_025949415.1	gi|1435137296|ref|XM_025949415.1|	PREDICTED: Panicum hallii uncharacterized LOC112884092 (LOC112884092), mRNA	143	92.308	100	1.09e-48
PoCG_E44635_L143	Po	CG	35.7143	AY941122.1	gi|62902659|gb|AY941122.1|	Paspalum rufum psbA-trnH intergenic spacer, partial sequence; and rpl19 gene, complete cds; chloroplast	143	99.301	100	2.3e-65
PoCG_E44688_L143	Po	CG	-33.3333	LR792834.1	gi|1833608486|emb|LR792834.1|	Digitaria exilis annotation	144	85.417	100	5.2e-32
PoCG_E45701_L143	Po	CG	17.5439	XM_002463661.2	gi|1205922249|ref|XM_002463661.2|	PREDICTED: Sorghum bicolor putative UDP-rhamnose:rhamnosyltransferase 1 (LOC8061135), mRNA	140	92.857	98	1.09e-48
PoCG_E46276_L143	Po	CG	38.0952	LR792837.1	gi|1833616914|emb|LR792837.1|	Digitaria exilis annotation	134	86.567	94	2.42e-30
PoCG_E47013_L143	Po	CG	-30	JX540595.1	gi|441423424|gb|JX540595.1|	Paspalum vaginatum clone StvCtg_08785 microsatellite sequence	136	88.235	94	8.64e-35
PoCG_E47705_L143	Po	CG	13.9535	LR792838.1	gi|1833621802|emb|LR792838.1|	Digitaria exilis annotation	143	91.608	100	5.09e-47
PoCG_E48347_L143	Po	CG	21.3333	XM_034733386.1	gi|1845134649|ref|XM_034733386.1|	PREDICTED: Setaria viridis protein STAR1 (LOC117851562), transcript variant X3, mRNA	143	91.608	100	5.09e-47
PoCG_E49178_L143	Po	CG	-61.5385	MN180104.1	gi|1851980933|gb|MN180104.1|	Cenchrus americanus chloroplast, complete genome	143	100	100	4.95e-67
PoCG_E49300_L143	Po	CG	-33.3333	XM_034724282.1	gi|1845116716|ref|XM_034724282.1|	PREDICTED: Setaria viridis auxin-responsive protein SAUR36-like (LOC117843630), mRNA	128	88.281	90	1.12e-33
PoCG_E49391_L143	Po	CG	-33.3333	LR792822.1	gi|1833571969|emb|LR792822.1|	Digitaria exilis annotation	138	81.159	96	2.45e-20
PoCG_E50072_L143	Po	CG	27.451	CP050799.1	gi|1835963604|gb|CP050799.1|	Setaria viridis cultivar ME034v chromosome 5	134	90.299	94	2.38e-40
PoCG_E50115_L143	Po	CG	-30.7692	AY268000.1	gi|32966681|gb|AY268000.1|	Uncultured eukaryote clone 5f.2 18S ribosomal RNA gene, partial sequence	143	98.601	100	3.85e-63
PoCG_E50399_L143	Po	CG	-30	XM_021452421.1	gi|1205930998|ref|XM_021452421.1|	PREDICTED: Sorghum bicolor probable mixed-linked glucan synthase 3 (LOC8084112), mRNA	143	89.51	100	1.84e-41
PoCG_E50779_L143	Po	CG	54.1667	XM_034728151.1	gi|1845124329|ref|XM_034728151.1|	PREDICTED: Setaria viridis wall-associated receptor kinase 1-like (LOC117847019), mRNA	141	92.908	99	3.04e-49
PoCG_E51515_L143	Po	CG	-26.6667	XM_002441067.2	gi|1205978542|ref|XM_002441067.2|	PREDICTED: Sorghum bicolor uncharacterized hydrolase YugF (LOC8058463), mRNA	130	92.308	91	3.96e-43
PoCG_E51789_L143	Po	CG	-42.5926	XM_002448115.2	gi|1205965352|ref|XM_002448115.2|	PREDICTED: Sorghum bicolor protein ECERIFERUM 1 (LOC8064469), mRNA	143	95.105	100	2.33e-55
PoCG_E51866_L143	Po	CG	-27.7778	LR792838.1	gi|1833621802|emb|LR792838.1|	Digitaria exilis annotation	143	100	100	4.95e-67
PoCG_E51941_L143	Po	CG	-34.6154	LR792823.1	gi|1833575684|emb|LR792823.1|	Digitaria exilis annotation	143	93.007	100	2.35e-50
PoCG_E52648_L143	Po	CG	30.303	XM_025940656.1	gi|1435193972|ref|XM_025940656.1|	PREDICTED: Panicum hallii organic cation/carnitine transporter 7-like (LOC112876528), transcript variant X2, mRNA	143	91.608	100	5.09e-47
PoCG_E52791_L143	Po	CG	30	LR792823.1	gi|1833575684|emb|LR792823.1|	Digitaria exilis annotation	143	88.811	100	2.38e-40
PoCG_E53468_L143	Po	CG	-31.4815	XM_034737903.1	gi|1845143757|ref|XM_034737903.1|	PREDICTED: Setaria viridis uncharacterized LOC117855525 (LOC117855525), mRNA	143	95.804	100	5.02e-57
PoCG_E54233_L143	Po	CG	-28.5714	LR792828.1	gi|1833591547|emb|LR792828.1|	Digitaria exilis annotation	133	88.722	93	1.86e-36
PoCG_E54381_L143	Po	CG	-33.3333	XM_002437742.2	gi|1205990298|ref|XM_002437742.2|	PREDICTED: Sorghum bicolor GDP-mannose 4,6 dehydratase 1 (LOC8068417), mRNA	142	93.662	99	1.82e-51
PoCG_E55082_L143	Po	CG	-43.75	XM_025972326.1	gi|1435182650|ref|XM_025972326.1|	PREDICTED: Panicum hallii acetylajmalan esterase-like (LOC112903111), mRNA	143	94.406	100	1.09e-53
PoCG_E55172_L143	Po	CG	-34.4828	NM_001111737.2	gi|1523714270|ref|NM_001111737.2|	Zea mays atypical receptor-like kinase MARK (LOC542104), mRNA	141	94.326	99	1.41e-52
PoCG_E56073_L143	Po	CG	38.0952	XM_025941594.1	gi|1435195782|ref|XM_025941594.1|	PREDICTED: Panicum hallii subtilisin-like protease SBT3.18 (LOC112877317), transcript variant X7, mRNA	147	88.435	98	1.11e-38
PoCG_E56102_L143	Po	CG	-33.3333	XM_002437335.2	gi|1205984239|ref|XM_002437335.2|	PREDICTED: Sorghum bicolor probable GDP-L-fucose synthase 1 (LOC8058438), mRNA	141	94.326	99	1.41e-52
PoCG_E56133_L143	Po	CG	-19.697	LR792825.1	gi|1833582907|emb|LR792825.1|	Digitaria exilis annotation	132	87.121	92	1.87e-31
PoCG_E56643_L143	Po	CG	40.7407	CP050798.1	gi|1835963590|gb|CP050798.1|	Setaria viridis cultivar ME034v chromosome 4	143	88.112	100	1.11e-38
PoCG_E56790_L143	Po	CG	-31.3725	CP050796.1	gi|1835963562|gb|CP050796.1|	Setaria viridis cultivar ME034v chromosome 2	143	91.608	100	5.09e-47
PoCG_E57821_L143	Po	CG	41.6667	LR792821.1	gi|1833568841|emb|LR792821.1|	Digitaria exilis annotation	139	92.806	97	3.93e-48
PoCG_E58215_L143	Po	CG	-42.4242	CP050801.1	gi|1835963619|gb|CP050801.1|	Setaria viridis cultivar ME034v chromosome 7	139	92.806	97	3.93e-48
PoCG_E58584_L143	Po	CG	-30.9524	CP050795.1	gi|1835963549|gb|CP050795.1|	Setaria viridis cultivar ME034v chromosome 1	131	83.206	91	1.47e-22
PoCG_E59867_L143	Po	CG	-51.5152	XM_025954121.1	gi|1435147129|ref|XM_025954121.1|	PREDICTED: Panicum hallii uncharacterized LOC112887843 (LOC112887843), transcript variant X5, mRNA	137	86.131	96	2.42e-30
PoCG_E59930_L143	Po	CG	-39.5833	KT203455.1	gi|1002820969|gb|KT203455.1|	Paspalum vaginatum clone SpCT3 hypothetical protein mRNA, complete cds	140	98.571	98	4.98e-62
PoCG_E60443_L143	Po	CG	-40.4762	LR792837.1	gi|1833616914|emb|LR792837.1|	Digitaria exilis annotation	141	85.816	97	8.7e-30
PoCG_E61731_L143	Po	CG	-30.9524	XM_020328176.1	gi|1149715469|ref|XM_020328176.1|	PREDICTED: Aegilops tauschii subsp. tauschii cation/H(+) antiporter 19 (LOC109769430), mRNA	142	92.958	99	8.46e-50
PoCG_E62298_L143	Po	CG	-57.4074	XM_034726076.1	gi|1845120135|ref|XM_034726076.1|	PREDICTED: Setaria viridis protein MODIFYING WALL LIGNIN-1 (LOC117845146), mRNA	143	91.608	100	5.09e-47
PoCG_E62709_L143	Po	CG	37.1429	XM_008680873.2	gi|1162472305|ref|XM_008680873.2|	PREDICTED: Zea mays GDSL esterase/lipase At5g37690 (LOC103654071), mRNA	143	94.406	100	1.09e-53
PoCG_E63217_L143	Po	CG	-58.6667	AP013053.1	gi|1827495275|dbj|AP013053.1|	Triticum aestivum mitochondrial DNA, complete sequence, cultivar: Chinese Spring Mo-type	141	95.035	99	3.02e-54
PoCG_E63496_L143	Po	CG	-30.1587	NC_039464.1	gi|1488179053|ref|NC_039464.1|	Paspalum ionanthum chloroplast, complete genome	136	99.265	95	6.45e-61
PoCG_E63860_L143	Po	CG	-27.0833	LR792826.1	gi|1833586716|emb|LR792826.1|	Digitaria exilis annotation	134	90.299	94	2.38e-40
PoCG_E63875_L143	Po	CG	-33.3333	CP050799.1	gi|1835963604|gb|CP050799.1|	Setaria viridis cultivar ME034v chromosome 5	143	87.413	100	5.16e-37
PoCG_E64179_L143	Po	CG	35	CP050801.1	gi|1835963619|gb|CP050801.1|	Setaria viridis cultivar ME034v chromosome 7	142	86.62	99	1.45e-32
PoCG_E64652_L143	Po	CG	45.4545	CP050802.1	gi|1835963629|gb|CP050802.1|	Setaria viridis cultivar ME034v chromosome 8	137	93.431	94	3.93e-48
PoCG_E64659_L143	Po	CG	18.018	XM_034716021.1	gi|1845177633|ref|XM_034716021.1|	PREDICTED: Setaria viridis potassium transporter 27-like (LOC117836565), transcript variant X3, mRNA	143	92.308	100	1.09e-48
PoCG_E65134_L143	Po	CG	23.8095	CP050799.1	gi|1835963604|gb|CP050799.1|	Setaria viridis cultivar ME034v chromosome 5	129	93.023	90	1.1e-43
PoCG_E65779_L143	Po	CG	33.3333	LR792836.1	gi|1833611964|emb|LR792836.1|	Digitaria exilis annotation	143	94.406	100	1.09e-53
PoCG_E66059_L143	Po	CG	35.8974	XM_002447406.2	gi|1205963236|ref|XM_002447406.2|	PREDICTED: Sorghum bicolor Werner Syndrome-like exonuclease (LOC8080285), mRNA	131	91.603	92	1.84e-41
PoCG_E66803_L143	Po	CG	-66.6667	MK593559.1	gi|1768371272|gb|MK593559.1|	Paspalum vaginatum isolate SRR4136360 chloroplast, complete genome	143	100	100	4.95e-67
PoCG_E67160_L143	Po	CG	-26.087	CP050795.1	gi|1835963549|gb|CP050795.1|	Setaria viridis cultivar ME034v chromosome 1	143	100	100	4.95e-67
PoCG_E67432_L143	Po	CG	-40	CP050798.1	gi|1835963590|gb|CP050798.1|	Setaria viridis cultivar ME034v chromosome 4	144	86.806	100	2.4e-35
PoCG_E67609_L143	Po	CG	-35.1852	LR792828.1	gi|1833591547|emb|LR792828.1|	Digitaria exilis annotation	158	82.278	98	1.13e-23
PoCG_E68861_L143	Po	CG	-30.9524	XM_034748471.1	gi|1845164392|ref|XM_034748471.1|	PREDICTED: Setaria viridis isocitrate dehydrogenase [NAD] regulatory subunit 1, mitochondrial-like (LOC117864388), transcript variant X2, mRNA	143	97.203	100	2.32e-60
PoCG_E69770_L143	Po	CG	-28.2051	XM_021458450.1	gi|1205949917|ref|XM_021458450.1|	PREDICTED: Sorghum bicolor glucan endo-1,3-beta-glucosidase 14 (LOC8071647), mRNA	143	91.608	100	5.09e-47
PoCG_E69834_L143	Po	CG	28.2051	XM_002457794.2	gi|1205942366|ref|XM_002457794.2|	PREDICTED: Sorghum bicolor probable potassium transporter 3 (LOC8077816), mRNA	143	94.406	100	1.09e-53
PoCG_E70271_L143	Po	CG	15.6863	LR792837.1	gi|1833616914|emb|LR792837.1|	Digitaria exilis annotation	146	87.671	99	5.16e-37
PoCG_E72277_L143	Po	CG	43.3333	XM_002454155.2	gi|1205955945|ref|XM_002454155.2|	PREDICTED: Sorghum bicolor phenylalanine ammonia-lyase (LOC8066167), mRNA	128	95.312	90	1.09e-48
PoCG_E74631_L143	Po	CG	-35.5556	XM_025959875.1	gi|1435158299|ref|XM_025959875.1|	PREDICTED: Panicum hallii uncharacterized LOC112892755 (LOC112892755), mRNA	143	91.608	100	5.09e-47
PoCG_E74964_L143	Po	CG	33.3333	XM_002454563.2	gi|1205955234|ref|XM_002454563.2|	PREDICTED: Sorghum bicolor flavonol synthase/flavanone 3-hydroxylase (LOC8078926), mRNA	137	93.431	96	1.09e-48
PoCG_E75696_L143	Po	CG	20.2899	XM_002459439.2	gi|1205931043|ref|XM_002459439.2|	PREDICTED: Sorghum bicolor probable 1-deoxy-D-xylulose-5-phosphate synthase 2, chloroplastic (LOC8063650), mRNA	137	94.891	96	5.05e-52
PoCG_E75823_L143	Po	CG	-43.75	MK593559.1	gi|1768371272|gb|MK593559.1|	Paspalum vaginatum isolate SRR4136360 chloroplast, complete genome	143	100	100	4.95e-67
PoCG_E76506_L143	Po	CG	28.5714	LR792836.1	gi|1833611964|emb|LR792836.1|	Digitaria exilis annotation	143	92.308	100	3.93e-48
PoCG_E76914_L143	Po	CG	-34.6667	MK593556.1	gi|1768371023|gb|MK593556.1|	Jansenella neglecta voucher K:SRY201 chloroplast, complete genome	143	100	100	4.95e-67
PoCG_E77476_L143	Po	CG	-43.5897	LR792825.1	gi|1833582907|emb|LR792825.1|	Digitaria exilis annotation	143	94.406	100	1.09e-53
PoCG_E77480_L143	Po	CG	-45.4545	LR792829.1	gi|1833595496|emb|LR792829.1|	Digitaria exilis annotation	150	84.667	100	2.42e-30
PoCG_E78080_L143	Po	CG	25.9259	LR792837.1	gi|1833616914|emb|LR792837.1|	Digitaria exilis annotation	129	96.124	90	2.35e-50
PoCG_E78201_L143	Po	CG	30.303	CP050801.1	gi|1835963619|gb|CP050801.1|	Setaria viridis cultivar ME034v chromosome 7	136	91.176	95	1.84e-41
PoCG_E78400_L143	Po	CG	-22.9885	XM_025968929.1	gi|1435176087|ref|XM_025968929.1|	PREDICTED: Panicum hallii defensin-like protein CAL1 (LOC112900159), mRNA	141	95.035	99	3.02e-54
PoCG_E78845_L143	Po	CG	34.4444	LR792826.1	gi|1833586716|emb|LR792826.1|	Digitaria exilis annotation	143	88.112	100	1.11e-38
PoCG_E80949_L143	Po	CG	-26.6667	LR792833.1	gi|1833606032|emb|LR792833.1|	Digitaria exilis annotation	143	92.308	100	1.09e-48
PoCG_E81396_L143	Po	CG	-30.5556	XM_034723243.1	gi|1845114660|ref|XM_034723243.1|	PREDICTED: Setaria viridis ricin B-like lectin R40G2 (LOC117842739), mRNA	143	93.706	100	5.05e-52
PoCG_E81498_L143	Po	CG	41.2698	CP050795.1	gi|1835963549|gb|CP050795.1|	Setaria viridis cultivar ME034v chromosome 1	143	91.608	100	5.09e-47
PoCG_E81526_L143	Po	CG	-48.3333	CP050795.1	gi|1835963549|gb|CP050795.1|	Setaria viridis cultivar ME034v chromosome 1	143	97.902	100	4.98e-62
PoCG_E82221_L143	Po	CG	-37.931	LR792838.1	gi|1833621802|emb|LR792838.1|	Digitaria exilis annotation	143	99.301	100	2.3e-65
PoCG_E82430_L143	Po	CG	36.6667	XM_008650505.3	gi|1315012894|ref|XM_008650505.3|	PREDICTED: Zea mays Membrane protein of ER body-like protein (LOC103629364), transcript variant X2, mRNA	143	88.112	100	1.11e-38
PoCG_E82589_L143	Po	CG	23.4568	XM_034720025.1	gi|1845185544|ref|XM_034720025.1|	PREDICTED: Setaria viridis 30S ribosomal protein S10, chloroplastic-like (LOC117839639), transcript variant X2, mRNA	143	97.203	100	2.32e-60
PoCG_E83081_L143	Po	CG	-31.25	LR792833.1	gi|1833606032|emb|LR792833.1|	Digitaria exilis annotation	143	88.112	100	1.11e-38
PoCG_E83657_L143	Po	CG	28.5714	CP050803.1	gi|1835963643|gb|CP050803.1|	Setaria viridis cultivar ME034v chromosome 9	140	90.714	98	1.1e-43
PoCG_E84049_L143	Po	CG	26.087	XM_025941220.1	gi|1435118965|ref|XM_025941220.1|	PREDICTED: Panicum hallii terpene synthase 2, chloroplastic-like (LOC112877011), transcript variant X2, mRNA	133	96.241	93	3.91e-53
PoCG_E84821_L143	Po	CG	21.2121	CP050797.1	gi|1835963576|gb|CP050797.1|	Setaria viridis cultivar ME034v chromosome 3	131	93.13	90	8.52e-45
PoCG_E85625_L143	Po	CG	20.8333	XR_003225896.1	gi|1435119808|ref|XR_003225896.1|	PREDICTED: Panicum hallii peroxisome biogenesis protein 7 (LOC112878905), transcript variant X3, misc_RNA	143	96.503	100	1.08e-58
PoCG_E85750_L143	Po	CG	-27.451	MH182548.1	gi|1378762310|gb|MH182548.1|	Saccharum spontaneum clone BAC Ss04D14 Plasposon NKBOR-like transposon, complete sequence; and hypothetical protein (SS04D14_000002), hypothetical protein (SS04D14_000001), and ATP-dependent 6-phosphofructokinase (SS04D14_000003) genes, complete cds	143	86.014	99	6.72e-31
PoCG_E87823_L143	Po	CG	21.7391	XM_004951188.2	gi|1256261485|ref|XM_004951188.2|	PREDICTED: Setaria italica uncharacterized LOC101785542 (LOC101785542), transcript variant X2, mRNA	143	91.608	100	5.09e-47
PoCG_E88534_L143	Po	CG	19.4444	XM_034734956.1	gi|1845137752|ref|XM_034734956.1|	PREDICTED: Setaria viridis pentatricopeptide repeat-containing protein At5g25630-like (LOC117852730), mRNA	142	92.958	99	8.46e-50
PoCG_E88882_L143	Po	CG	47.4359	BT063523.1	gi|223948272|gb|BT063523.1|	Zea mays full-length cDNA clone ZM_BFc0072L19 mRNA, complete cds	143	95.804	100	5.02e-57
PoCG_E89419_L143	Po	CG	-44.4444	XM_034726713.1	gi|1845104766|ref|XM_034726713.1|	PREDICTED: Setaria viridis anthranilate O-methyltransferase 3-like (LOC117845649), mRNA	137	85.401	95	1.13e-28
PoCG_E90808_L143	Po	CG	42.5	KF184852.1	gi|530279456|gb|KF184852.1|	Saccharum hybrid cultivar R570 clone BAC 020L15 complete sequence	151	84.768	99	3.13e-29
PoCG_E91572_L143	Po	CG	28.8889	XM_034732143.1	gi|1845132139|ref|XM_034732143.1|	PREDICTED: Setaria viridis uncharacterized LOC117850315 (LOC117850315), mRNA	143	96.503	100	1.08e-58
PoCG_E91646_L143	Po	CG	-27.7778	XM_034743827.1	gi|1845155295|ref|XM_034743827.1|	PREDICTED: Setaria viridis SWR1 complex subunit 2 (LOC117860515), mRNA	132	87.121	92	1.45e-32
PoCG_E92308_L143	Po	CG	-56.25	XM_021463229.1	gi|1205965340|ref|XM_021463229.1|	PREDICTED: Sorghum bicolor uncharacterized LOC110436349 (LOC110436349), transcript variant X4, mRNA	141	94.326	99	1.41e-52
PoCG_E92545_L143	Po	CG	33.3333	XM_034721696.1	gi|1845188806|ref|XM_034721696.1|	PREDICTED: Setaria viridis COBRA-like protein 5 (LOC117841123), mRNA	142	93.662	99	1.82e-51
PoCG_E92620_L143	Po	CG	53.7037	XM_025938916.1	gi|1435190653|ref|XM_025938916.1|	PREDICTED: Panicum hallii long-chain-alcohol oxidase FAO2-like (LOC112875172), transcript variant X2, mRNA	130	86.923	91	8.7e-30
PoCG_E92908_L143	Po	CG	-36	XM_002459046.2	gi|1205946949|ref|XM_002459046.2|	PREDICTED: Sorghum bicolor U-box domain-containing protein 43 (LOC8062314), mRNA	140	89.286	98	2.38e-40
PoCG_E92927_L143	Po	CG	24.0741	EU958102.1	gi|195616779|gb|EU958102.1|	Zea mays clone 1673589 mRNA sequence	130	89.231	90	2.4e-35
PoCG_E93034_L143	Po	CG	40.6504	XM_008658709.3	gi|1315019086|ref|XM_008658709.3|	PREDICTED: Zea mays uncharacterized protein At1g28695 (LOC103636349), mRNA	143	94.406	100	1.41e-52
PoCG_E93351_L143	Po	CG	27.2727	XM_034738367.1	gi|1845144683|ref|XM_034738367.1|	PREDICTED: Setaria viridis uncharacterized LOC117855962 (LOC117855962), mRNA	143	90.21	99	5.13e-42
PoCG_E93465_L143	Po	CG	51.8519	XR_004642013.1	gi|1845159695|ref|XR_004642013.1|	PREDICTED: Setaria viridis uncharacterized LOC117862559 (LOC117862559), transcript variant X4, ncRNA	143	90.909	100	2.37e-45
PoCG_E93697_L143	Po	CG	29.6296	XM_002449068.2	gi|1205959938|ref|XM_002449068.2|	PREDICTED: Sorghum bicolor short-chain dehydrogenase TIC 32, chloroplastic (LOC8072772), mRNA	143	93.706	100	5.05e-52
PoCG_E93698_L143	Po	CG	21.6667	XM_002449068.2	gi|1205959938|ref|XM_002449068.2|	PREDICTED: Sorghum bicolor short-chain dehydrogenase TIC 32, chloroplastic (LOC8072772), mRNA	143	93.706	100	5.05e-52
PoCG_E94123_L143	Po	CG	22.6667	XM_002462895.2	gi|1205934487|ref|XM_002462895.2|	PREDICTED: Sorghum bicolor glucose-6-phosphate/phosphate translocator 2, chloroplastic (LOC8080141), partial mRNA	141	94.326	99	1.41e-52
PoCG_E95660_L143	Po	CG	34.8485	XM_025950829.1	gi|1435111166|ref|XM_025950829.1|	PREDICTED: Panicum hallii ribose-phosphate pyrophosphokinase 4 (LOC112885138), mRNA	143	89.51	100	8.58e-40
PoCG_E95985_L143	Po	CG	36.3636	XM_034742129.1	gi|1845107690|ref|XM_034742129.1|	PREDICTED: Setaria viridis cytochrome c-type biogenesis CcmH-like mitochondrial protein (LOC117858933), transcript variant X6, mRNA	141	93.617	99	6.54e-51
PoCG_E96763_L143	Po	CG	-28.3333	LR792829.1	gi|1833595496|emb|LR792829.1|	Digitaria exilis annotation	133	81.203	93	1.91e-16
PoCG_E97755_L143	Po	CG	27.7778	XM_034728275.1	gi|1845124576|ref|XM_034728275.1|	PREDICTED: Setaria viridis phosphatidylinositol transfer protein 3-like (LOC117847113), mRNA	140	86.429	98	1.12e-33
PoCG_E98564_L143	Po	CG	-28.5714	MK593559.1	gi|1768371272|gb|MK593559.1|	Paspalum vaginatum isolate SRR4136360 chloroplast, complete genome	140	100	98	2.3e-65
PoCG_E98865_L143	Po	CG	-40	CP050803.1	gi|1835963643|gb|CP050803.1|	Setaria viridis cultivar ME034v chromosome 9	144	89.583	100	5.13e-42
PoCG_E99091_L143	Po	CG	17.4603	XM_021452074.1	gi|1205929827|ref|XM_021452074.1|	PREDICTED: Sorghum bicolor probable protein phosphatase 2C 65 (LOC8073114), transcript variant X3, mRNA	131	89.313	92	5.16e-37
PoCG_E99715_L143	Po	CG	43.5897	CP050797.1	gi|1835963576|gb|CP050797.1|	Setaria viridis cultivar ME034v chromosome 3	139	85.612	95	8.7e-30
PoCG_E100462_L143	Po	CG	32.0988	XM_034736222.1	gi|1845140292|ref|XM_034736222.1|	PREDICTED: Setaria viridis eukaryotic translation initiation factor 1A (LOC117853945), mRNA	143	98.601	100	1.07e-63
PoCG_E101134_L143	Po	CG	-59.2593	NC_039464.1	gi|1488179053|ref|NC_039464.1|	Paspalum ionanthum chloroplast, complete genome	143	100	100	4.95e-67
PoCG_E101917_L143	Po	CG	25.3968	CP050801.1	gi|1835963619|gb|CP050801.1|	Setaria viridis cultivar ME034v chromosome 7	140	92.143	98	5.09e-47
PoCG_E102731_L143	Po	CG	-36.6667	XM_034740485.1	gi|1845148723|ref|XM_034740485.1|	PREDICTED: Setaria viridis protein NRT1/ PTR FAMILY 5.10-like (LOC117857683), transcript variant X2, mRNA	143	95.804	100	5.02e-57
PoCG_E103246_L143	Po	CG	-69.5652	NM_001151235.2	gi|1001184377|ref|NM_001151235.2|	Zea mays triacylglycerol lipase-like 1 (LOC100277743), mRNA	140	95	98	1.09e-53
PoCG_E103520_L143	Po	CG	-30.1587	XM_034739906.1	gi|1845147628|ref|XM_034739906.1|	PREDICTED: Setaria viridis serine/threonine-protein kinase CTR1-like (LOC117857309), mRNA	135	95.556	94	1.41e-52
PoCG_E104297_L143	Po	CG	19.4444	LR792824.1	gi|1833579293|emb|LR792824.1|	Digitaria exilis annotation	130	90.769	90	3.08e-39
PoCG_E104767_L143	Po	CG	41.2698	XM_025965634.1	gi|1435169635|ref|XM_025965634.1|	PREDICTED: Panicum hallii patatin-like protein 2 (LOC112897352), mRNA	143	94.406	100	1.09e-53
PoCG_E106105_L143	Po	CG	-48.4848	LR792829.1	gi|1833595496|emb|LR792829.1|	Digitaria exilis annotation	140	87.143	96	1.12e-33
PoCG_E106222_L143	Po	CG	-33.3333	JQ886815.1	gi|386649717|gb|JQ886815.1|	Zea mays isolate 478 clone 1 GRMZM2G379913-like gene, partial sequence	137	95.62	96	1.09e-53
PoCG_E107156_L143	Po	CG	42.2222	XM_004969131.4	gi|1256560753|ref|XM_004969131.4|	PREDICTED: Setaria italica polypyrimidine tract-binding protein homolog 1 (LOC101776105), mRNA	137	89.051	96	1.11e-38
PoCG_E107286_L143	Po	CG	30.9524	BT064496.2	gi|391415146|gb|BT064496.2|	Zea mays full-length cDNA clone ZM_BFc0174O17 mRNA, complete cds	134	93.284	94	5.09e-47
PoCG_E107812_L143	Po	CG	24.0741	XM_034727415.1	gi|1845122791|ref|XM_034727415.1|	PREDICTED: Setaria viridis chlorophyll a-b binding protein of LHCII type III, chloroplastic (LOC117846277), mRNA	143	97.902	100	4.98e-62
PoCG_E108017_L143	Po	CG	-57.1429	LC107874.1	gi|1061795889|dbj|LC107874.1|	Saccharum officinarum mitochondrial chromosome 1 DNA, complete genome, cultivar: Khon Kaen 3	137	96.35	95	8.4e-55
PoCG_E108583_L143	Po	CG	33.3333	CP050802.1	gi|1835963629|gb|CP050802.1|	Setaria viridis cultivar ME034v chromosome 8	131	85.496	92	1.13e-28
PoCG_E109449_L143	Po	CG	31.4815	XM_025952566.1	gi|1435144136|ref|XM_025952566.1|	PREDICTED: Panicum hallii pentatricopeptide repeat-containing protein At3g49170, chloroplastic (LOC112886618), mRNA	143	90.909	100	2.37e-45
PoCG_E110036_L143	Po	CG	37.7778	XM_021451707.1	gi|1205928573|ref|XM_021451707.1|	PREDICTED: Sorghum bicolor QWRF motif-containing protein 7 (LOC8065625), mRNA	131	90.84	92	2.38e-40
PoCG_E110080_L143	Po	CG	-22.2222	XM_025947490.1	gi|1435130060|ref|XM_025947490.1|	PREDICTED: Panicum hallii pathogenesis-related protein 5-like (LOC112882424), mRNA	143	91.608	100	5.09e-47
PoCG_E112368_L143	Po	CG	-22.6667	XM_021446648.1	gi|1205978006|ref|XM_021446648.1|	PREDICTED: Sorghum bicolor transcription factor TGAL4 (LOC8066972), transcript variant X6, mRNA	136	90.441	95	1.84e-41
PoCG_E112742_L143	Po	CG	-13.5135	XM_034725344.1	gi|1845118694|ref|XM_034725344.1|	PREDICTED: Setaria viridis probable mixed-linked glucan synthase 3 (LOC117844615), mRNA	141	90.78	99	3.06e-44
PoCG_E112866_L143	Po	CG	-43.8596	MK593553.1	gi|1768370774|gb|MK593553.1|	Gynerium sagittatum voucher K:P6-301b chloroplast, complete genome	139	97.842	97	8.34e-60
PoCG_E113658_L143	Po	CG	-59.5238	XM_010936661.3	gi|1658120117|ref|XM_010936661.3|	PREDICTED: Elaeis guineensis conserved oligomeric Golgi complex subunit 7 (LOC105054983), mRNA	137	81.022	96	3.17e-19
PoCG_E113852_L143	Po	CG	38.0952	AK449765.1	gi|1251767936|dbj|AK449765.1|	Triticum aestivum mRNA, clone: tplb0031c13, cultivar Chinese Spring	142	82.394	99	8.76e-25
PoCG_E113989_L143	Po	CG	52.7778	XM_025944371.1	gi|1435122272|ref|XM_025944371.1|	PREDICTED: Panicum hallii terpene synthase 10-like (LOC112879930), mRNA	133	87.97	91	1.12e-33
PoCG_E114086_L143	Po	CG	-41.9048	CP050801.1	gi|1835963619|gb|CP050801.1|	Setaria viridis cultivar ME034v chromosome 7	143	100	100	4.95e-67
PoCG_E114965_L143	Po	CG	-20.6349	XM_012848274.1	gi|836013761|ref|XM_012848274.1|	PREDICTED: Setaria italica uncharacterized LOC101777413 (LOC101777413), mRNA	134	89.552	94	1.11e-38
PoCG_E115310_L143	Po	CG	33.3333	XM_025956884.1	gi|1435152613|ref|XM_025956884.1|	PREDICTED: Panicum hallii protein trichome birefringence-like 19 (LOC112890054), mRNA	129	96.899	90	1.41e-52
PoCG_E115460_L143	Po	CG	50	CP050795.1	gi|1835963549|gb|CP050795.1|	Setaria viridis cultivar ME034v chromosome 1	143	97.902	100	4.98e-62
PoCG_E115936_L143	Po	CG	45	MH182525.1	gi|1378762143|gb|MH182525.1|	Saccharum officinarum clone BAC So179B13 hypothetical protein (SO179B13_000001), hypothetical protein (SO179B13_000003), hypothetical protein (SO179B13_000002), and ATP-dependent 6-phosphofructokinase (SO179B13_000004) genes, complete cds	142	83.803	96	6.77e-26
PoCG_E116045_L143	Po	CG	30	LR792827.1	gi|1833589163|emb|LR792827.1|	Digitaria exilis annotation	142	92.254	99	1.42e-47
PoCG_E116086_L143	Po	CG	-25	CP050796.1	gi|1835963562|gb|CP050796.1|	Setaria viridis cultivar ME034v chromosome 2	147	81.633	99	5.27e-22
PoCG_E116089_L143	Po	CG	21.5686	CP050803.1	gi|1835963643|gb|CP050803.1|	Setaria viridis cultivar ME034v chromosome 9	132	95.455	92	6.54e-51
PoCG_E116684_L143	Po	CG	-42.2222	MF964221.1	gi|1248842719|gb|MF964221.1|	Steinchisma laxum voucher GB20-2012 chloroplast, complete genome	143	99.301	100	8.28e-65
PoCG_E117064_L143	Po	CG	28.3951	CP050795.1	gi|1835963549|gb|CP050795.1|	Setaria viridis cultivar ME034v chromosome 1	140	85	96	1.13e-28
PoCG_E117639_L143	Po	CG	30.7692	CP050798.1	gi|1835963590|gb|CP050798.1|	Setaria viridis cultivar ME034v chromosome 4	136	85.294	95	8.7e-30
PoCG_E117852_L143	Po	CG	25	XM_002454346.2	gi|1205950110|ref|XM_002454346.2|	PREDICTED: Sorghum bicolor short-chain dehydrogenase/reductase family 42E member 1 (LOC8071784), mRNA	144	86.111	100	1.45e-32
PoCG_E118113_L143	Po	CG	-35.7143	XM_025956991.1	gi|1435152814|ref|XM_025956991.1|	PREDICTED: Panicum hallii galactoside 2-alpha-L-fucosyltransferase-like (LOC112890128), mRNA	139	92.086	97	1.83e-46
PoCG_E118194_L143	Po	CG	40	LR792821.1	gi|1833568841|emb|LR792821.1|	Digitaria exilis annotation	143	95.804	100	5.02e-57
PoCG_E118583_L143	Po	CG	42.3077	XR_002454577.1	gi|1205968307|ref|XR_002454577.1|	PREDICTED: Sorghum bicolor cytochrome P450 703A2 (LOC8074081), transcript variant X1, misc_RNA	143	90.909	100	2.37e-45
PoCG_E119088_L143	Po	CG	-20.2899	GU252069.1	gi|300115857|gb|GU252069.1|	Megathyrsus maximus microsatellite 2PMc60 sequence	138	98.551	97	6.45e-61
PoCG_E119223_L143	Po	CG	47.3684	XR_004639590.1	gi|1845106170|ref|XR_004639590.1|	PREDICTED: Setaria viridis uncharacterized LOC117851555 (LOC117851555), transcript variant X7, ncRNA	143	94.406	100	1.09e-53
PoCG_E119533_L143	Po	CG	26.6667	XM_002463774.2	gi|1205920912|ref|XM_002463774.2|	PREDICTED: Sorghum bicolor L-type lectin-domain containing receptor kinase IV.1 (LOC8084182), mRNA	140	87.857	97	1.86e-36
PoCG_E120083_L143	Po	CG	-63.6364	LC107874.1	gi|1061795889|dbj|LC107874.1|	Saccharum officinarum mitochondrial chromosome 1 DNA, complete genome, cultivar: Khon Kaen 3	143	97.902	100	4.98e-62
PoCG_E120106_L143	Po	CG	-29.6296	XM_002454570.2	gi|1205950502|ref|XM_002454570.2|	PREDICTED: Sorghum bicolor WAT1-related protein At1g44800 (LOC8078933), mRNA	138	90.58	97	1.43e-42
PoCG_E120238_L143	Po	CG	22.6667	MH182550.1	gi|1378762315|gb|MH182550.1|	Saccharum officinarum clone BAC So47K18 hypothetical protein (SO47K18_000006), hypothetical protein (SO47K18_000001), hypothetical protein (SO47K18_000002), hypothetical protein (SO47K18_000004), hypothetical protein (SO47K18_000003), and alpha-1,2-Mannosidase (SO47K18_000005) genes, complete cds	146	88.356	100	3.08e-39
PoCG_E120266_L143	Po	CG	58.3333	XM_034731280.1	gi|1845130449|ref|XM_034731280.1|	PREDICTED: Setaria viridis uncharacterized LOC117849653 (LOC117849653), transcript variant X4, mRNA	132	85.606	90	1.46e-27
PoCG_E120275_L143	Po	CG	30	CP050797.1	gi|1835963576|gb|CP050797.1|	Setaria viridis cultivar ME034v chromosome 3	142	84.507	99	4.05e-28
PoCG_E120343_L143	Po	CG	23.1884	XM_025968365.1	gi|1435175028|ref|XM_025968365.1|	PREDICTED: Panicum hallii protein BEARSKIN1-like (LOC112899765), mRNA	138	97.101	97	1.4e-57
PoCG_E120416_L143	Po	CG	36.1905	XM_020343014.1	gi|1149752641|ref|XM_020343014.1|	PREDICTED: Aegilops tauschii subsp. tauschii pentatricopeptide repeat-containing protein At4g01990, mitochondrial-like (LOC109784420), mRNA	142	90.141	99	3.96e-43
PoCG_E121091_L143	Po	CG	-24.4444	LR792826.1	gi|1833586716|emb|LR792826.1|	Digitaria exilis annotation	149	82.55	100	4.08e-23
PoCG_E121412_L143	Po	CG	-20	CP050796.1	gi|1835963562|gb|CP050796.1|	Setaria viridis cultivar ME034v chromosome 2	135	88.148	94	8.64e-35
PoCG_E121606_L143	Po	CG	30.9524	XM_034741770.1	gi|1845151207|ref|XM_034741770.1|	PREDICTED: Setaria viridis L-ascorbate oxidase-like (LOC117858665), mRNA	141	94.326	99	1.41e-52
PoCG_E121743_L143	Po	CG	30.303	XM_034737069.1	gi|1845142073|ref|XM_034737069.1|	PREDICTED: Setaria viridis peroxidase 72-like (LOC117854816), mRNA	143	96.503	100	1.08e-58
PoCG_E121902_L143	Po	CG	25	XM_020299222.1	gi|1149785206|ref|XM_020299222.1|	PREDICTED: Aegilops tauschii subsp. tauschii cytochrome P450 72A14-like (LOC109740181), mRNA	142	87.324	99	1.86e-36
PoCG_E122674_L143	Po	CG	-36.2319	MN342165.1	gi|1802981150|gb|MN342165.1|	Saccharum perrieri voucher TAN:NOP140 18S ribosomal RNA gene, internal transcribed spacer 1, 5.8S ribosomal RNA gene, internal transcribed spacer 2, and 26S ribosomal RNA gene, complete sequence	143	100	100	4.95e-67
PoCG_E123568_L143	Po	CG	25	CP050799.1	gi|1835963604|gb|CP050799.1|	Setaria viridis cultivar ME034v chromosome 5	128	92.969	90	1.1e-43
PoCG_E123775_L143	Po	CG	-22.9167	CP050798.1	gi|1835963590|gb|CP050798.1|	Setaria viridis cultivar ME034v chromosome 4	142	88.732	99	3.08e-39
PoCG_E123988_L143	Po	CG	-40	CP050796.1	gi|1835963562|gb|CP050796.1|	Setaria viridis cultivar ME034v chromosome 2	138	94.928	97	1.41e-52
PoCG_E124602_L143	Po	CG	-30.9524	CP050803.1	gi|1835963643|gb|CP050803.1|	Setaria viridis cultivar ME034v chromosome 9	130	88.462	90	3.11e-34
PoCG_E124647_L143	Po	CG	28.5714	CP050803.1	gi|1835963643|gb|CP050803.1|	Setaria viridis cultivar ME034v chromosome 9	129	91.473	90	2.38e-40
PoCG_E124810_L143	Po	CG	27.2727	XM_025964289.1	gi|1435166930|ref|XM_025964289.1|	PREDICTED: Panicum hallii probable E3 ubiquitin-protein ligase XERICO (LOC112896348), mRNA	134	91.791	92	1.43e-42
PoCG_E125176_L143	Po	CG	28.2051	XM_002442877.2	gi|1205977067|ref|XM_002442877.2|	PREDICTED: Sorghum bicolor putative zinc transporter At3g08650 (LOC8076308), mRNA	137	95.62	96	1.09e-53
PoCG_E125253_L143	Po	CG	-33.3333	NM_001149145.2	gi|1477052647|ref|NM_001149145.2|	Zea mays uncharacterized LOC100274886 (LOC100274886), mRNA	143	87.413	100	5.16e-37
PoCG_E125373_L143	Po	CG	-23.8095	CP050801.1	gi|1835963619|gb|CP050801.1|	Setaria viridis cultivar ME034v chromosome 7	132	81.061	90	5.31e-17
PoCG_E126362_L143	Po	CG	-65.1515	NC_039448.1	gi|1488177826|ref|NC_039448.1|	Paspalum pubiflorum chloroplast, complete genome	143	98.601	100	1.07e-63
PoCG_E128284_L143	Po	CG	-37.7778	XM_008647942.3	gi|1315011555|ref|XM_008647942.3|	PREDICTED: Zea mays 3-hydroxy-3-methylglutaryl-coenzyme A reductase 1 (LOC103627645), mRNA	142	93.662	99	1.82e-51
PoCG_E128512_L143	Po	CG	-33.3333	XM_012843314.2	gi|1256368934|ref|XM_012843314.2|	PREDICTED: Setaria italica calmodulin-binding receptor-like cytoplasmic kinase 3 (LOC101757767), transcript variant X4, mRNA	143	90.909	100	2.37e-45
PoCG_E128628_L143	Po	CG	21.6667	XM_002448715.2	gi|1205962901|ref|XM_002448715.2|	PREDICTED: Sorghum bicolor probable metal-nicotianamine transporter YSL10 (LOC8070316), mRNA	128	92.188	90	5.13e-42
PoCG_E128889_L143	Po	CG	-51.5152	XM_025947067.1	gi|1435129243|ref|XM_025947067.1|	PREDICTED: Panicum hallii L-type lectin-domain containing receptor kinase IX.1-like (LOC112882085), mRNA	141	94.326	99	1.41e-52
PoCG_E128973_L143	Po	CG	-49.3333	AP013053.1	gi|1827495275|dbj|AP013053.1|	Triticum aestivum mitochondrial DNA, complete sequence, cultivar: Chinese Spring Mo-type	133	100	93	1.79e-61
PoCG_E129141_L143	Po	CG	24.4444	EU267179.1	gi|166863526|gb|EU267179.1|	Hordeum vulgare cellulose synthase-like CslF3 (CslF3) mRNA, complete cds	139	79.856	97	4.11e-18
PoCG_E129295_L143	Po	CG	28.5714	LR792836.1	gi|1833611964|emb|LR792836.1|	Digitaria exilis annotation	143	85.315	98	6.72e-31
PoCG_E129650_L143	Po	CG	-20	XM_034739852.1	gi|1845147525|ref|XM_034739852.1|	PREDICTED: Setaria viridis rust resistance kinase Lr10-like (LOC117857267), mRNA	137	85.401	96	3.13e-29
PoCG_E130293_L143	Po	CG	27.7778	XM_025948946.1	gi|1435133749|ref|XM_025948946.1|	PREDICTED: Panicum hallii thaumatin-like protein 1 (LOC112883613), transcript variant X3, mRNA	140	85	98	2.42e-30
PoCG_E130536_L143	Po	CG	20.8333	JN983219.1	gi|379054865|gb|JN983219.1|	Miscanthus sinensis clone MSIL000007 putative tubulin alpha-3 chain mRNA, complete cds	143	90.909	100	2.37e-45
PoCG_E130606_L143	Po	CG	33.3333	JX540038.1	gi|441422867|gb|JX540038.1|	Paspalum vaginatum clone StvCtg_00844 microsatellite sequence	142	83.803	97	6.77e-26
PoCG_E130933_L143	Po	CG	28.2051	XM_021456555.1	gi|1205943838|ref|XM_021456555.1|	PREDICTED: Sorghum bicolor sister chromatid cohesion 1 protein 4 (LOC8056111), transcript variant X2, mRNA	137	84.672	95	5.24e-27
PoCG_E131090_L143	Po	CG	-19.6078	CP050796.1	gi|1835963562|gb|CP050796.1|	Setaria viridis cultivar ME034v chromosome 2	141	87.234	97	8.64e-35
PoCG_E131674_L143	Po	CG	-27.0833	XM_025947576.1	gi|1435130223|ref|XM_025947576.1|	PREDICTED: Panicum hallii SPX domain-containing membrane protein OsI_32082-like (LOC112882500), mRNA	138	93.478	97	3.04e-49
PoCG_E132542_L143	Po	CG	23.0769	LR792826.1	gi|1833586716|emb|LR792826.1|	Digitaria exilis annotation	132	93.182	92	6.58e-46
PoCG_E132797_L143	Po	CG	-55.5556	JN120789.1	gi|340748008|gb|JN120789.1|	Ferrocalamus rimosivaginus mitochondrion, partial genome	141	99.291	99	2.98e-64
PoCG_E132830_L143	Po	CG	-18.8889	XM_002458603.2	gi|1205940378|ref|XM_002458603.2|	PREDICTED: Sorghum bicolor WAT1-related protein At5g07050 (LOC8082406), mRNA	139	94.964	97	3.91e-53
PoCG_E132890_L143	Po	CG	43.5185	XM_025935823.1	gi|1435184748|ref|XM_025935823.1|	PREDICTED: Panicum hallii putative disease resistance protein RGA3 (LOC112872767), mRNA	143	89.51	100	5.13e-42
PoCG_E133326_L143	Po	CG	24.4444	XM_034730403.1	gi|1845128803|ref|XM_034730403.1|	PREDICTED: Setaria viridis zinc finger protein BRUTUS-like (LOC117848844), transcript variant X2, mRNA	142	81.69	99	2.45e-20
PoCG_E133428_L143	Po	CG	-30	XM_034715037.1	gi|1845175720|ref|XM_034715037.1|	PREDICTED: Setaria viridis FBD-associated F-box protein At5g60610-like (LOC117835698), mRNA	135	81.481	92	3.17e-19
PoCG_E133823_L143	Po	CG	25	CP050799.1	gi|1835963604|gb|CP050799.1|	Setaria viridis cultivar ME034v chromosome 5	135	94.815	94	6.54e-51
PoCG_E133862_L143	Po	CG	48.7179	LR792829.1	gi|1833595496|emb|LR792829.1|	Digitaria exilis annotation	144	92.361	100	1.09e-48
PoCG_E134982_L143	Po	CG	31.1111	KF184809.1	gi|530277963|gb|KF184809.1|	Saccharum hybrid cultivar R570 clone BAC 027I07 sequence, complete sequence	142	90.845	99	3.06e-44
PoCG_E135271_L143	Po	CG	-33.3333	DQ984518.1	gi|114309646|gb|DQ984518.1|	Sorghum bicolor mitochondrion, complete genome	143	98.601	100	1.07e-63
PoCG_E136007_L143	Po	CG	-56.8627	MN644913.1	gi|1858311378|gb|MN644913.1|	Guadua chacoensis clone Gcha 02 microsatellite sequence	143	98.601	100	1.07e-63
PoCG_E136233_L143	Po	CG	33.3333	XM_002458500.2	gi|1205945949|ref|XM_002458500.2|	PREDICTED: Sorghum bicolor formamidase (LOC8072114), mRNA	142	95.775	99	1.8e-56
PoCG_E136759_L143	Po	CG	-40.4762	CP050795.1	gi|1835963549|gb|CP050795.1|	Setaria viridis cultivar ME034v chromosome 1	130	87.692	91	5.2e-32
PoCG_E137256_L143	Po	CG	25.641	XM_002452181.2	gi|1205954039|ref|XM_002452181.2|	PREDICTED: Sorghum bicolor digalactosyldiacylglycerol synthase 1, chloroplastic (LOC8064233), transcript variant X2, mRNA	138	90.58	94	1.84e-41
PoCG_E137457_L143	Po	CG	-27.2727	XM_025937734.1	gi|1435188364|ref|XM_025937734.1|	PREDICTED: Panicum hallii methyl-CpG-binding domain-containing protein 11-like (LOC112874421), transcript variant X2, mRNA	135	87.407	92	4.02e-33
PoCG_E137582_L143	Po	CG	-24.5614	BK010643.1	gi|1700657555|tpg|BK010643.1|	TPA_exp: Triticum aestivum respiratory burst oxidase homolog H (RbohH) gene, partial cds	142	96.479	99	3.88e-58
PoCG_E138780_L143	Po	CG	-36.6667	CP050800.1	gi|1835963609|gb|CP050800.1|	Setaria viridis cultivar ME034v chromosome 6	141	88.652	99	3.08e-39
PoCG_E139240_L143	Po	CG	-22.2222	XM_025965892.1	gi|1435170144|ref|XM_025965892.1|	PREDICTED: Panicum hallii indole-2-monooxygenase-like (LOC112897559), mRNA	141	84.397	99	3.13e-29
PoCG_E139446_L143	Po	CG	26.6667	LR792836.1	gi|1833611964|emb|LR792836.1|	Digitaria exilis annotation	139	94.245	96	6.54e-51
PoCG_E140268_L143	Po	CG	34.6154	KY416517.1	gi|1343070830|gb|KY416517.1|	Saccharum hybrid cultivar ROC22 gibberellin 20 oxidase 1 mRNA, complete cds	137	87.591	96	2.4e-35
PoCG_E140316_L143	Po	CG	39.3939	XM_025971717.1	gi|1435181465|ref|XM_025971717.1|	PREDICTED: Panicum hallii probable L-type lectin-domain containing receptor kinase S.5 (LOC112902593), mRNA	143	91.608	100	5.09e-47
PoCG_E140809_L143	Po	CG	-26.6667	MF737057.1	gi|1377213901|gb|MF737057.1|	Saccharum hybrid cultivar SP80-3280 isolate Shy3280Sca052 genomic sequence	134	88.06	92	3.11e-34
PoCG_E140892_L143	Po	CG	43.5897	XM_026027160.1	gi|1443092041|ref|XM_026027160.1|	PREDICTED: Oryza sativa Japonica Group uncharacterized LOC112939663 (LOC112939663), mRNA	139	91.367	97	8.52e-45
PoCG_E141277_L143	Po	CG	-37.9845	MT145310.1	gi|1818404269|gb|MT145310.1|	Festuca sicula isolate Vsicu2 small subunit ribosomal RNA gene, partial sequence; internal transcribed spacer 1, 5.8S ribosomal RNA gene, and internal transcribed spacer 2, complete sequence; and large subunit ribosomal RNA gene, partial sequence	143	100	100	4.95e-67
PoCG_E141447_L143	Po	CG	-46.0317	LR792824.1	gi|1833579293|emb|LR792824.1|	Digitaria exilis annotation	141	89.362	97	3.08e-39
PoCG_E141554_L143	Po	CG	-42.8571	XM_002447680.2	gi|1205965750|ref|XM_002447680.2|	PREDICTED: Sorghum bicolor trihelix transcription factor ASR3 (LOC8072029), transcript variant X4, mRNA	143	96.503	100	1.08e-58
PoCG_E142155_L143	Po	CG	-39.0805	NC_039463.1	gi|1488178969|ref|NC_039463.1|	Paspalum inaequivalve chloroplast, complete genome	143	100	100	4.95e-67
PoCG_E142543_L143	Po	CG	22.7273	XM_022828245.1	gi|1256610133|ref|XM_022828245.1|	PREDICTED: Setaria italica uncharacterized LOC101766437 (LOC101766437), mRNA	142	80.282	99	4.11e-18
PoCG_E143278_L143	Po	CG	-58.9744	LR792837.1	gi|1833616914|emb|LR792837.1|	Digitaria exilis annotation	148	84.459	100	1.46e-27
PoCG_E143854_L143	Po	CG	32	LR792821.1	gi|1833568841|emb|LR792821.1|	Digitaria exilis annotation	143	90.909	100	2.37e-45
PoCG_E144274_L143	Po	CG	37.7778	XM_025957505.1	gi|1435153739|ref|XM_025957505.1|	PREDICTED: Panicum hallii uncharacterized LOC112890652 (LOC112890652), mRNA	143	89.51	100	5.13e-42
PoCG_E145083_L143	Po	CG	36.8421	XM_021458316.1	gi|1205949526|ref|XM_021458316.1|	PREDICTED: Sorghum bicolor pentatricopeptide repeat-containing protein At1g02060, chloroplastic (LOC8054270), transcript variant X3, mRNA	132	89.394	92	1.44e-37
PoCG_E145272_L143	Po	CG	-37.037	XM_025939499.1	gi|1435191764|ref|XM_025939499.1|	PREDICTED: Panicum hallii pentatricopeptide repeat-containing protein At1g08610 (LOC112875598), transcript variant X6, mRNA	134	87.313	94	1.12e-33
PoCG_E146731_L143	Po	CG	28.2051	XM_034733513.1	gi|1845134900|ref|XM_034733513.1|	PREDICTED: Setaria viridis transcription factor MYB93-like (LOC117851651), mRNA	137	81.022	93	5.31e-17
PoCG_E147100_L143	Po	CG	36.6667	EU972888.1	gi|195651076|gb|EU972888.1|	Zea mays clone 389638 mRNA sequence	143	90.909	100	2.37e-45
PoCG_E147380_L143	Po	CG	-38.0952	LR792828.1	gi|1833591547|emb|LR792828.1|	Digitaria exilis annotation	142	83.099	99	1.88e-26
PoCG_E147523_L143	Po	CG	27.7778	LR792828.1	gi|1833591547|emb|LR792828.1|	Digitaria exilis annotation	140	92.857	98	3.93e-48
PoCG_E147659_L143	Po	CG	25	CP050796.1	gi|1835963562|gb|CP050796.1|	Setaria viridis cultivar ME034v chromosome 2	144	85.417	100	6.72e-31
PoCG_E148563_L143	Po	CG	31.1111	LR792837.1	gi|1833616914|emb|LR792837.1|	Digitaria exilis annotation	145	88.966	100	3.08e-39
PoCG_E148613_L143	Po	CG	26.8817	CP050795.1	gi|1835963549|gb|CP050795.1|	Setaria viridis cultivar ME034v chromosome 1	129	88.372	90	1.12e-33
PoCG_E149046_L143	Po	CG	-27.0833	XM_020545583.2	gi|1314994966|ref|XM_020545583.2|	PREDICTED: Zea mays pentatricopeptide repeat-containing protein At1g63400 (LOC103632776), transcript variant X2, mRNA	138	86.957	97	3.11e-34
PoCG_E149332_L143	Po	CG	-27.2727	XM_020540848.2	gi|1315015797|ref|XM_020540848.2|	PREDICTED: Zea mays rho GTPase-activating protein 7 (LOC103633525), transcript variant X6, mRNA	136	89.706	95	8.58e-40
PoCG_E149412_L143	Po	CG	27.451	XM_015789404.2	gi|1443091957|ref|XM_015789404.2|	PREDICTED: Oryza sativa Japonica Group uncharacterized LOC9270706 (LOC9270706), transcript variant X2, mRNA	143	84.615	100	3.13e-29
PoCG_E150423_L143	Po	CG	-43.5897	XM_021457136.1	gi|1205945655|ref|XM_021457136.1|	PREDICTED: Sorghum bicolor probable LRR receptor-like serine/threonine-protein kinase At1g67720 (LOC8074147), mRNA	132	96.212	92	1.41e-52
PoCG_E150621_L143	Po	CG	38.5965	CP050801.1	gi|1835963619|gb|CP050801.1|	Setaria viridis cultivar ME034v chromosome 7	132	93.182	92	6.58e-46
PoCG_E152969_L143	Po	CG	36.9048	XM_008660856.3	gi|1315023184|ref|XM_008660856.3|	PREDICTED: Zea mays protein ALTERED XYLOGLUCAN 4 (LOC103637811), mRNA	132	90.909	92	6.63e-41
PoCG_E153888_L143	Po	CG	-26.6667	XM_034715219.1	gi|1845110397|ref|XM_034715219.1|	PREDICTED: Setaria viridis E3 ubiquitin-protein ligase EL5-like (LOC117835891), mRNA	141	87.234	99	6.68e-36
PoCG_E154313_L143	Po	CG	43.5897	XM_002451196.2	gi|1205958459|ref|XM_002451196.2|	PREDICTED: Sorghum bicolor pentatricopeptide repeat-containing protein At1g09190 (LOC8070216), mRNA	128	87.5	90	5.2e-32
PoCG_E155525_L143	Po	CG	20.6349	XM_021459750.1	gi|1205953960|ref|XM_021459750.1|	PREDICTED: Sorghum bicolor cortical cell-delineating protein-like (LOC110434886), mRNA	146	83.562	98	6.77e-26
PoCG_E156072_L143	Po	CG	-49.0196	CP050796.1	gi|1835963562|gb|CP050796.1|	Setaria viridis cultivar ME034v chromosome 2	139	92.086	97	1.83e-46
PoCG_E157353_L143	Po	CG	24.8062	CP050803.1	gi|1835963643|gb|CP050803.1|	Setaria viridis cultivar ME034v chromosome 9	147	97.279	100	1.79e-61
PoCG_E157645_L143	Po	CG	33.3333	XM_021457946.1	gi|1205920819|ref|XM_021457946.1|	PREDICTED: Sorghum bicolor uncharacterized LOC8085933 (LOC8085933), mRNA	144	93.056	100	8.46e-50
PoCG_E157683_L143	Po	CG	39.5833	XM_025948638.1	gi|1435132249|ref|XM_025948638.1|	PREDICTED: Panicum hallii glucan endo-1,3-beta-D-glucosidase-like (LOC112883350), mRNA	138	92.029	96	2.37e-45
PoCG_E157702_L143	Po	CG	-27.451	AC243226.1	gi|312283757|gb|AC243226.1|	Panicum virgatum clone PV_ABa006-K10, complete sequence	143	91.608	100	5.09e-47
PoCG_E157834_L143	Po	CG	-33.3333	CP050797.1	gi|1835963576|gb|CP050797.1|	Setaria viridis cultivar ME034v chromosome 3	136	94.118	95	8.46e-50
PoCG_E158161_L143	Po	CG	31.8182	XM_034714650.1	gi|1845175025|ref|XM_034714650.1|	PREDICTED: Setaria viridis uncharacterized LOC117835288 (LOC117835288), mRNA	143	88.811	100	2.38e-40
PoCG_E158777_L143	Po	CG	-36.3636	LR792820.1	gi|1833565633|emb|LR792820.1|	Digitaria exilis annotation	128	94.531	90	5.09e-47
PoCG_E159187_L143	Po	CG	30.303	XM_025952169.1	gi|1435143387|ref|XM_025952169.1|	PREDICTED: Panicum hallii CSC1-like protein At4g02900 (LOC112886304), mRNA	143	88.811	100	2.38e-40
PoCG_E159568_L143	Po	CG	20	CP050795.1	gi|1835963549|gb|CP050795.1|	Setaria viridis cultivar ME034v chromosome 1	140	87.143	97	5.2e-32
PoCG_E161205_L143	Po	CG	24.2424	XM_034727769.1	gi|1845123499|ref|XM_034727769.1|	PREDICTED: Setaria viridis protein LURP-one-related 10-like (LOC117846558), mRNA	143	87.413	100	6.68e-36
PoCG_E161724_L143	Po	CG	-31.25	XM_025962450.1	gi|1435163170|ref|XM_025962450.1|	PREDICTED: Panicum hallii VAN3-binding protein (LOC112894674), transcript variant X3, mRNA	143	89.51	100	5.13e-42
PoCG_E162344_L143	Po	CG	-35.7143	EU956798.1	gi|195614171|gb|EU956798.1|	Zea mays clone 1574307 mRNA sequence	142	85.915	99	4.02e-33
PoCG_E162422_L143	Po	CG	31.8182	LR792830.1	gi|1833599448|emb|LR792830.1|	Digitaria exilis annotation	141	87.943	97	1.86e-36
PoCG_E162966_L143	Po	CG	29.1667	XM_021445803.1	gi|1205975410|ref|XM_021445803.1|	PREDICTED: Sorghum bicolor protein SCARECROW-like (LOC110429610), mRNA	132	91.667	92	1.43e-42
PoCG_E163183_L143	Po	CG	-30	LR792829.1	gi|1833595496|emb|LR792829.1|	Digitaria exilis annotation	143	90.21	100	1.1e-43
PoCG_E163239_L143	Po	CG	-35.8974	XM_021464179.1	gi|1205968215|ref|XM_021464179.1|	PREDICTED: Sorghum bicolor senescence-specific cysteine protease SAG39-like (LOC110436690), mRNA	143	86.713	100	3.11e-34
PoCG_E164040_L143	Po	CG	33.3333	XM_008681060.3	gi|1315008246|ref|XM_008681060.3|	PREDICTED: Zea mays nitrite reductase2 (LOC542264), mRNA	129	98.45	90	6.49e-56
PoCG_E164059_L143	Po	CG	-28.5714	EU955521.1	gi|195611617|gb|EU955521.1|	Zea mays clone 1535400 mRNA sequence	146	87.671	100	1.44e-37
PoCG_E164276_L143	Po	CG	-33.3333	XM_025962833.1	gi|1435163946|ref|XM_025962833.1|	PREDICTED: Panicum hallii putative ataxin-3 homolog (LOC112894980), mRNA	133	93.233	93	1.83e-46
PoCG_E164889_L143	Po	CG	-39.5833	CP050799.1	gi|1835963604|gb|CP050799.1|	Setaria viridis cultivar ME034v chromosome 5	153	85.621	98	5.2e-32
PoCG_E165265_L143	Po	CG	-31.1111	XM_025941636.1	gi|1435195862|ref|XM_025941636.1|	PREDICTED: Panicum hallii uncharacterized LOC112877340 (LOC112877340), mRNA	143	94.406	100	1.09e-53
PoCG_E167283_L143	Po	CG	-35.8974	LR798714.1	gi|1862824066|emb|LR798714.1|	Ananas comosus var. bracteatus	143	100	100	4.95e-67
PoCG_E168362_L143	Po	CG	29.6296	CP050795.1	gi|1835963549|gb|CP050795.1|	Setaria viridis cultivar ME034v chromosome 1	130	92.308	91	3.96e-43
PoCG_E168409_L143	Po	CG	-40.3509	MK593559.1	gi|1768371272|gb|MK593559.1|	Paspalum vaginatum isolate SRR4136360 chloroplast, complete genome	143	100	100	4.95e-67
PoCG_E168972_L143	Po	CG	-33.3333	XM_034731201.1	gi|1845130300|ref|XM_034731201.1|	PREDICTED: Setaria viridis uncharacterized LOC117849596 (LOC117849596), mRNA	132	84.091	92	6.77e-26
PoCG_E168999_L143	Po	CG	19.6078	XM_008651187.2	gi|1162483509|ref|XM_008651187.2|	PREDICTED: Zea mays uncharacterized LOC103630091 (LOC103630091), mRNA	145	91.724	100	1.83e-46
PoCG_E169186_L143	Po	CG	-54.1667	NC_039450.1	gi|1488177994|ref|NC_039450.1|	Paraneurachne muelleri chloroplast, complete genome	142	100	99	1.78e-66
PoCG_E169262_L143	Po	CG	-27.7778	XM_008646621.2	gi|1162478682|ref|XM_008646621.2|	PREDICTED: Zea mays calcium-transporting ATPase 7, plasma membrane-type (LOC103626217), mRNA	143	84.615	100	4.05e-28
PoCG_E170533_L143	Po	CG	20.8333	XM_020549805.2	gi|1315003423|ref|XM_020549805.2|	PREDICTED: Zea mays ANAC075 (LOC100285940), transcript variant X3, mRNA	135	95.556	94	1.41e-52
PoCG_E170722_L143	Po	CG	34.6154	CP050801.1	gi|1835963619|gb|CP050801.1|	Setaria viridis cultivar ME034v chromosome 7	142	92.254	99	1.42e-47
PoCG_E171963_L143	Po	CG	-24.2424	LR792820.1	gi|1833565633|emb|LR792820.1|	Digitaria exilis annotation	142	88.028	99	3.99e-38
PoCG_E172988_L143	Po	CG	-30.303	XM_034740524.1	gi|1845148802|ref|XM_034740524.1|	PREDICTED: Setaria viridis DNA polymerase alpha catalytic subunit (LOC117857704), mRNA	147	87.755	100	1.44e-37
PoCG_E173129_L143	Po	CG	50	CP050803.1	gi|1835963643|gb|CP050803.1|	Setaria viridis cultivar ME034v chromosome 9	130	96.154	91	1.82e-51
PoCG_E174032_L143	Po	CG	29.1667	XM_002442785.2	gi|1205977913|ref|XM_002442785.2|	PREDICTED: Sorghum bicolor B3 domain-containing protein Os11g0156000 (LOC8079839), mRNA	143	90.909	100	2.37e-45
PoCG_E174184_L143	Po	CG	27.2727	NM_001366858.1	gi|1495460167|ref|NM_001366858.1|	Zea mays uncharacterized LOC100384052 (LOC100384052), mRNA	141	95.035	99	3.02e-54
PoCG_E175716_L143	Po	CG	27.957	AB549331.1	gi|300422613|dbj|AB549331.1|	Hordeum vulgare subsp. vulgare HvPPO2 gene for polyphenol oxidase, complete cds	140	92.143	98	5.09e-47
PoCG_E176094_L143	Po	CG	-25.3968	XM_025937541.1	gi|1435187973|ref|XM_025937541.1|	PREDICTED: Panicum hallii alpha-L-arabinofuranosidase 1-like (LOC112874296), mRNA	134	83.582	94	8.76e-25
PoCG_E176221_L143	Po	CG	33.3333	CP050803.1	gi|1835963643|gb|CP050803.1|	Setaria viridis cultivar ME034v chromosome 9	140	87.143	94	4.02e-33
PoCG_E176304_L143	Po	CG	-30	XM_002466568.2	gi|1205923123|ref|XM_002466568.2|	PREDICTED: Sorghum bicolor probable linoleate 9S-lipoxygenase 4 (LOC8063420), mRNA	140	94.286	98	5.05e-52
PoCG_E176714_L143	Po	CG	33.3333	MK737841.1	gi|1768398702|gb|MK737841.1|	Jansenella griffithiana retarded palea 1 protein (rep1) gene, complete cds	130	84.615	90	1.47e-22
PoCG_E177137_L143	Po	CG	40	XM_021462607.1	gi|1205963274|ref|XM_021462607.1|	PREDICTED: Sorghum bicolor auxin response factor 11 (LOC8082556), transcript variant X2, mRNA	133	89.474	92	1.44e-37
PoCG_E177326_L143	Po	CG	-27.7778	AY260164.1	gi|30267711|gb|AY260164.1|	Zea mays KNOTTED1 (kn1) gene, complete cds	146	93.151	100	6.54e-51
PoCG_E178571_L143	Po	CG	-36.3636	LR792829.1	gi|1833595496|emb|LR792829.1|	Digitaria exilis annotation	130	93.077	91	8.52e-45
PoCG_E179230_L143	Po	CG	36.1111	LR792831.1	gi|1833601588|emb|LR792831.1|	Digitaria exilis annotation	144	88.194	100	1.11e-38
PoCG_E179407_L143	Po	CG	-40.4762	XM_034717561.1	gi|1845103683|ref|XM_034717561.1|	PREDICTED: Setaria viridis BAG family molecular chaperone regulator 6 (LOC117837767), mRNA	143	83.916	100	1.13e-28
PoCG_E180395_L143	Po	CG	-25.7576	LR792831.1	gi|1833601588|emb|LR792831.1|	Digitaria exilis annotation	143	91.608	100	5.09e-47
PoCG_E180516_L143	Po	CG	26.3158	XM_002463910.2	gi|1205923294|ref|XM_002463910.2|	PREDICTED: Sorghum bicolor sulfite exporter TauE/SafE family protein 4 (LOC8059971), mRNA	143	90.909	100	2.37e-45
PoCG_E181361_L143	Po	CG	36.1111	AC232886.2	gi|237858858|gb|AC232886.2|	Oryza officinalis clone OO__Ba0040C03, complete sequence	145	80	99	1.48e-17
PoCG_E182112_L143	Po	CG	48.7179	LR792825.1	gi|1833582907|emb|LR792825.1|	Digitaria exilis annotation	142	81.69	92	3.17e-19
PoCG_E182495_L143	Po	CG	-30	CP050803.1	gi|1835963643|gb|CP050803.1|	Setaria viridis cultivar ME034v chromosome 9	143	94.406	100	1.09e-53
PoCG_E182550_L143	Po	CG	-33.3333	XM_021465634.1	gi|1205972876|ref|XM_021465634.1|	PREDICTED: Sorghum bicolor uncharacterized LOC8069858 (LOC8069858), mRNA	140	82.143	98	1.13e-23
PoCG_E182938_L143	Po	CG	26.6667	XM_002468163.2	gi|1205918610|ref|XM_002468163.2|	PREDICTED: Sorghum bicolor glutamate decarboxylase 1 (LOC8085236), mRNA	142	99.296	99	8.28e-65
PoCG_E183150_L143	Po	CG	26.9841	LR792832.1	gi|1833603636|emb|LR792832.1|	Digitaria exilis annotation	136	88.235	93	2.4e-35
PoCG_E184103_L143	Po	CG	-27.7778	XM_025970437.1	gi|1435178921|ref|XM_025970437.1|	PREDICTED: Panicum hallii probable nucleoredoxin 3 (LOC112901507), transcript variant X2, mRNA	141	93.617	99	6.54e-51
PoCG_E184869_L143	Po	CG	-46.6667	CP050795.1	gi|1835963549|gb|CP050795.1|	Setaria viridis cultivar ME034v chromosome 1	143	93.007	100	2.35e-50
PoCG_E184922_L143	Po	CG	31.746	XM_034750945.1	gi|1845169316|ref|XM_034750945.1|	PREDICTED: Setaria viridis WRKY DNA-binding transcription factor 70-like (LOC117866669), mRNA	135	90.37	94	6.63e-41
PoCG_E185926_L143	Po	CG	34.7222	XM_025954553.1	gi|1435114184|ref|XM_025954553.1|	PREDICTED: Panicum hallii uncharacterized LOC112888295 (LOC112888295), mRNA	138	89.855	97	6.63e-41
PoCG_E185994_L143	Po	CG	23.8095	CP050795.1	gi|1835963549|gb|CP050795.1|	Setaria viridis cultivar ME034v chromosome 1	149	85.235	100	5.2e-32
PoCG_E186214_L143	Po	CG	26.1905	CP050795.1	gi|1835963549|gb|CP050795.1|	Setaria viridis cultivar ME034v chromosome 1	139	87.05	97	8.64e-35
PoCG_E186328_L143	Po	CG	36.1111	XM_034718454.1	gi|1845111014|ref|XM_034718454.1|	PREDICTED: Setaria viridis type I inositol polyphosphate 5-phosphatase 5-like (LOC117838423), mRNA	143	97.902	100	4.98e-62
PoCG_E186335_L143	Po	CG	-41.6667	XM_002454974.2	gi|1205941477|ref|XM_002454974.2|	PREDICTED: Sorghum bicolor 1-aminocyclopropane-1-carboxylate synthase 7 (LOC8084354), mRNA	142	95.07	99	8.4e-55
PoCG_E186367_L143	Po	CG	27.7778	XM_034718029.1	gi|1845181617|ref|XM_034718029.1|	PREDICTED: Setaria viridis DDT domain-containing protein DDR4-like (LOC117838129), transcript variant X2, mRNA	136	88.235	94	6.68e-36
PoCG_E189274_L143	Po	CG	-28.5714	LR792833.1	gi|1833606032|emb|LR792833.1|	Digitaria exilis annotation	145	82.759	99	8.76e-25
PoCG_E189461_L143	Po	CG	-23.8095	XM_034733200.1	gi|1845134269|ref|XM_034733200.1|	PREDICTED: Setaria viridis sphinganine C4-monooxygenase 1-like (LOC117851391), mRNA	143	95.105	100	2.33e-55
PoCG_E190261_L143	Po	CG	20	XM_002463822.2	gi|1205922644|ref|XM_002463822.2|	PREDICTED: Sorghum bicolor oligopeptide transporter 3 (LOC8086239), mRNA	142	99.296	99	8.28e-65
PoCG_E190373_L143	Po	CG	29.1667	CP050795.1	gi|1835963549|gb|CP050795.1|	Setaria viridis cultivar ME034v chromosome 1	137	86.131	94	6.72e-31
PoCG_E190981_L143	Po	CG	16.6667	CP050799.1	gi|1835963604|gb|CP050799.1|	Setaria viridis cultivar ME034v chromosome 5	137	88.321	95	1.86e-36
PoCG_E191280_L143	Po	CG	27.1605	XM_025963370.1	gi|1435164998|ref|XM_025963370.1|	PREDICTED: Panicum hallii WAT1-related protein At1g09380 (LOC112895420), mRNA	143	93.706	100	5.05e-52
PoCG_E191431_L143	Po	CG	36.3636	LR792829.1	gi|1833595496|emb|LR792829.1|	Digitaria exilis annotation	141	92.199	99	1.42e-47
PoCG_E191499_L143	Po	CG	33.3333	XM_002440261.2	gi|1205978397|ref|XM_002440261.2|	PREDICTED: Sorghum bicolor cinnamoyl-CoA reductase-like SNL6 (LOC8083802), mRNA	142	92.958	99	3.04e-49
PoCG_E191589_L143	Po	CG	22.619	XM_020343015.1	gi|1149752645|ref|XM_020343015.1|	PREDICTED: Aegilops tauschii subsp. tauschii pentatricopeptide repeat-containing protein At4g01990, mitochondrial-like (LOC109784421), mRNA	129	90.698	90	1.11e-38
PoCG_E191772_L143	Po	CG	-40	LR792838.1	gi|1833621802|emb|LR792838.1|	Digitaria exilis annotation	136	86.029	95	8.7e-30
PoCG_E192884_L143	Po	CG	33.3333	XM_002463953.2	gi|1205927168|ref|XM_002463953.2|	PREDICTED: Sorghum bicolor probable inactive receptor kinase At1g48480 (LOC8063384), mRNA	145	88.276	99	3.99e-38
PoCG_E194106_L143	Po	CG	50	XM_025936957.1	gi|1435111661|ref|XM_025936957.1|	PREDICTED: Panicum hallii cyclin-P4-1-like (LOC112873842), mRNA	143	98.601	100	1.07e-63
PoCG_E194988_L143	Po	CG	33.3333	XM_002463974.2	gi|1205925733|ref|XM_002463974.2|	PREDICTED: Sorghum bicolor outer envelope protein 64, chloroplastic (LOC8063401), mRNA	141	86.525	99	6.72e-31
PoCG_E195101_L143	Po	CG	-47.0588	XM_025956469.1	gi|1435151801|ref|XM_025956469.1|	PREDICTED: Panicum hallii protein WHAT'S THIS FACTOR 1 homolog (LOC112889714), transcript variant X10, mRNA	143	94.406	100	1.09e-53
PoCG_E195241_L143	Po	CG	18.3333	XM_008674790.3	gi|1315003408|ref|XM_008674790.3|	PREDICTED: Zea mays uncharacterized LOC100285506 (LOC100285506), transcript variant X1, mRNA	143	95.105	100	2.33e-55
PoCG_E196341_L143	Po	CG	29.7619	NM_001154694.2	gi|1236502535|ref|NM_001154694.2|	Zea mays taxane 13-alpha-hydroxylase (LOC100281774), mRNA	142	92.254	99	1.42e-47
PoCG_E198042_L143	Po	CG	64.6259	XM_020546010.2	gi|1314998604|ref|XM_020546010.2|	PREDICTED: Zea mays homeobox-leucine zipper protein ROC7 (LOC103641332), transcript variant X3, mRNA	133	95.489	93	1.82e-51
PoCG_E199249_L143	Po	CG	31.8182	CP050803.1	gi|1835963643|gb|CP050803.1|	Setaria viridis cultivar ME034v chromosome 9	135	94.074	94	3.04e-49
PoCG_E199380_L143	Po	CG	42.4242	XM_021457892.1	gi|1205948094|ref|XM_021457892.1|	PREDICTED: Sorghum bicolor cinnamoyl-CoA reductase 1-like (LOC110434137), mRNA	132	89.394	92	1.44e-37
PoCG_E201409_L143	Po	CG	-28.2051	CP050797.1	gi|1835963576|gb|CP050797.1|	Setaria viridis cultivar ME034v chromosome 3	141	87.234	99	3.11e-34
PoCG_E201657_L143	Po	CG	-50.5747	LR792838.1	gi|1833621802|emb|LR792838.1|	Digitaria exilis annotation	140	99.286	100	1.07e-63
PoCG_E202209_L143	Po	CG	27.0833	AB734021.1	gi|628598809|dbj|AB734021.1|	Echinochloa phyllopogon CYP72A256v2 mRNA for cytochrome P450, partial cds	141	90.78	99	3.06e-44
PoCG_E202316_L143	Po	CG	-28.8889	XM_021454517.1	gi|1205919737|ref|XM_021454517.1|	PREDICTED: Sorghum bicolor sarcoplasmic reticulum histidine-rich calcium-binding protein (LOC8081095), transcript variant X3, mRNA	134	93.284	94	5.09e-47
PoCG_E202320_L143	Po	CG	35.4167	CP050797.1	gi|1835963576|gb|CP050797.1|	Setaria viridis cultivar ME034v chromosome 3	138	94.928	97	1.41e-52
PoCG_E203016_L143	Po	CG	27.7778	XM_034744790.1	gi|1845157220|ref|XM_034744790.1|	PREDICTED: Setaria viridis NADH-ubiquinone oxidoreductase 20.9 kDa subunit (LOC117861257), mRNA	150	87.333	100	5.16e-37
PoCG_E204166_L143	Po	CG	-30.7692	CP050795.1	gi|1835963549|gb|CP050795.1|	Setaria viridis cultivar ME034v chromosome 1	142	96.479	99	1.4e-57
PoCG_E204750_L143	Po	CG	-24.5614	XM_002460269.2	gi|1205937600|ref|XM_002460269.2|	PREDICTED: Sorghum bicolor aspartic proteinase nepenthesin-1 (LOC8081036), mRNA	143	93.007	100	2.35e-50
PoCG_E205237_L143	Po	CG	-24.4444	LR792829.1	gi|1833595496|emb|LR792829.1|	Digitaria exilis annotation	132	93.182	92	6.58e-46
PoCG_E206974_L143	Po	CG	45.4545	XM_003563304.4	gi|1371038803|ref|XM_003563304.4|	PREDICTED: Brachypodium distachyon probable mediator of RNA polymerase II transcription subunit 36b (LOC100846789), mRNA	133	95.489	93	1.82e-51
PoCG_E207393_L143	Po	CG	-24.0741	CP050797.1	gi|1835963576|gb|CP050797.1|	Setaria viridis cultivar ME034v chromosome 3	139	89.209	97	3.08e-39
PoCG_E208302_L143	Po	CG	31.1111	LR792823.1	gi|1833575684|emb|LR792823.1|	Digitaria exilis annotation	134	88.806	94	6.68e-36
PoCG_E208803_L143	Po	CG	25	XM_002457643.2	gi|1205947390|ref|XM_002457643.2|	PREDICTED: Sorghum bicolor pentatricopeptide repeat-containing protein At2g13600 (LOC8054693), transcript variant X2, mRNA	135	94.074	94	3.04e-49
PoCG_E211414_L143	Po	CG	26.6667	XM_002467081.2	gi|1205920949|ref|XM_002467081.2|	PREDICTED: Sorghum bicolor uncharacterized LOC8070519 (LOC8070519), mRNA	143	87.413	100	5.16e-37
PoCG_E211468_L143	Po	CG	-53.9683	MK593559.1	gi|1768371272|gb|MK593559.1|	Paspalum vaginatum isolate SRR4136360 chloroplast, complete genome	143	100	100	4.95e-67
PoCG_E213328_L143	Po	CG	-41.1765	XM_025950466.1	gi|1435140213|ref|XM_025950466.1|	PREDICTED: Panicum hallii heat shock 70 kDa protein 15-like (LOC112884857), mRNA	140	91.429	98	2.37e-45
PoCG_E214216_L143	Po	CG	26.6667	LR792833.1	gi|1833606032|emb|LR792833.1|	Digitaria exilis annotation	139	90.647	95	5.13e-42
PoCG_E214940_L143	Po	CG	-48.7179	LR792825.1	gi|1833582907|emb|LR792825.1|	Digitaria exilis annotation	144	90.278	100	1.43e-42
PoCG_E215547_L143	Po	CG	-52.0833	MN180104.1	gi|1851980933|gb|MN180104.1|	Cenchrus americanus chloroplast, complete genome	143	100	100	4.95e-67
PoCG_E218269_L143	Po	CG	31.1111	XM_025940332.1	gi|1435193337|ref|XM_025940332.1|	PREDICTED: Panicum hallii cyclin-B1-1-like (LOC112876263), transcript variant X2, mRNA	141	92.908	99	3.04e-49
PoCG_E219086_L143	Po	CG	28.8889	CP050798.1	gi|1835963590|gb|CP050798.1|	Setaria viridis cultivar ME034v chromosome 4	134	85.075	93	5.24e-27
PoCG_E221379_L143	Po	CG	18.0556	CP050795.1	gi|1835963549|gb|CP050795.1|	Setaria viridis cultivar ME034v chromosome 1	147	88.435	100	8.58e-40
PoCG_E221414_L143	Po	CG	-43.3333	XM_025952605.1	gi|1435113775|ref|XM_025952605.1|	PREDICTED: Panicum hallii BRCA1-associated protein (LOC112886644), mRNA	141	94.326	97	5.05e-52
PoCG_E221533_L143	Po	CG	33.3333	XR_002455515.1	gi|1205973724|ref|XR_002455515.1|	PREDICTED: Sorghum bicolor uncharacterized LOC110437459 (LOC110437459), ncRNA	154	80.519	100	4.11e-18
PoCG_E221622_L143	Po	CG	25.641	XM_008658083.3	gi|1315019463|ref|XM_008658083.3|	PREDICTED: Zea mays IQ-domain 25 (LOC103635692), mRNA	138	80.435	91	1.91e-16
PoCG_E222341_L143	Po	CG	35.4167	XM_025937105.1	gi|1435187132|ref|XM_025937105.1|	PREDICTED: Panicum hallii protein YIPF5 homolog (LOC112873983), mRNA	143	93.007	100	2.35e-50
PoCG_E222850_L143	Po	CG	-27.7778	CP050798.1	gi|1835963590|gb|CP050798.1|	Setaria viridis cultivar ME034v chromosome 4	144	88.194	95	5.16e-37
PoCG_E223221_L143	Po	CG	-27.7778	XM_002448488.2	gi|1205962720|ref|XM_002448488.2|	PREDICTED: Sorghum bicolor multiple organellar RNA editing factor 3, mitochondrial (LOC8066787), mRNA	139	95.683	97	8.4e-55
PoCG_E224289_L143	Po	CG	20	CP050798.1	gi|1835963590|gb|CP050798.1|	Setaria viridis cultivar ME034v chromosome 4	129	94.574	90	1.42e-47
PoCG_E224559_L143	Po	CG	-26.1905	CP050796.1	gi|1835963562|gb|CP050796.1|	Setaria viridis cultivar ME034v chromosome 2	132	83.333	90	6.82e-21
PoCG_E226000_L143	Po	CG	50	LR792833.1	gi|1833606032|emb|LR792833.1|	Digitaria exilis annotation	145	86.207	100	1.12e-33
PoCG_E226017_L143	Po	CG	-24.5614	EU969002.1	gi|195643303|gb|EU969002.1|	Zea mays clone 325497 mRNA sequence	143	93.007	100	2.35e-50
PoCG_E227247_L143	Po	CG	33.3333	HF679448.1	gi|757114598|emb|HF679448.1|	Saccharum hybrid cultivar Co 86032 mRNA for ScMYB42 protein	143	95.105	100	2.33e-55
PoCG_E229184_L143	Po	CG	24.1379	CP050799.1	gi|1835963604|gb|CP050799.1|	Setaria viridis cultivar ME034v chromosome 5	143	79.72	99	5.31e-17
PoCG_E230295_L143	Po	CG	30.7692	XM_002458874.2	gi|1205945722|ref|XM_002458874.2|	PREDICTED: Sorghum bicolor formin-like protein 1 (LOC8078678), mRNA	141	92.199	99	1.42e-47
PoCG_E231157_L143	Po	CG	36.3636	NM_001175277.1	gi|293331776|ref|NM_001175277.1|;gi|223972806|gb|BT064715.1|	Zea mays uncharacterized LOC100382543 (LOC100382543), mRNA<>Zea mays full-length cDNA clone ZM_BFb0058E13 mRNA, complete cds	143	90.909	100	2.37e-45
PoCG_E233195_L143	Po	CG	36.3636	LR792830.1	gi|1833599448|emb|LR792830.1|	Digitaria exilis annotation	141	97.163	99	3e-59
PoCG_E234312_L143	Po	CG	33.3333	LR792837.1	gi|1833616914|emb|LR792837.1|	Digitaria exilis annotation	143	90.909	100	3.06e-44
PoCG_E236001_L143	Po	CG	33.3333	XM_002452929.2	gi|1205951702|ref|XM_002452929.2|	PREDICTED: Sorghum bicolor serine carboxypeptidase 24 (LOC8082738), mRNA	128	96.875	90	5.05e-52
PoCG_E237619_L143	Po	CG	-24.7312	MK593559.1	gi|1768371272|gb|MK593559.1|	Paspalum vaginatum isolate SRR4136360 chloroplast, complete genome	143	100	100	4.95e-67
PoCG_E239047_L143	Po	CG	30.7692	LR792829.1	gi|1833595496|emb|LR792829.1|	Digitaria exilis annotation	141	90.071	99	1.43e-42
PoCG_E239747_L143	Po	CG	28.0702	FP099736.1	gi|242387909|emb|FP099736.1|	Phyllostachys edulis cDNA clone: bphylf047p17, full insert sequence	135	82.222	94	1.47e-22
PoCG_E240058_L143	Po	CG	-55.5556	CP050801.1	gi|1835963619|gb|CP050801.1|	Setaria viridis cultivar ME034v chromosome 7	143	99.301	100	2.3e-65
PoCG_E240443_L143	Po	CG	43.5897	CP050796.1	gi|1835963562|gb|CP050796.1|	Setaria viridis cultivar ME034v chromosome 2	151	84.106	100	1.13e-28
PoCG_E241049_L143	Po	CG	-27.2727	XM_034717771.1	gi|1845181115|ref|XM_034717771.1|	PREDICTED: Setaria viridis pentatricopeptide repeat-containing protein At1g77405-like (LOC117837950), mRNA	144	93.056	100	2.35e-50
PoCG_E241927_L143	Po	CG	27.2727	CP050795.1	gi|1835963549|gb|CP050795.1|	Setaria viridis cultivar ME034v chromosome 1	139	94.245	97	1.82e-51
PoCG_E242224_L143	Po	CG	33.3333	XM_025959355.1	gi|1435157372|ref|XM_025959355.1|	PREDICTED: Panicum hallii protein NETWORKED 4B-like (LOC112892221), transcript variant X2, mRNA	136	89.706	95	8.58e-40
PoCG_E242915_L143	Po	CG	30	CP050795.1	gi|1835963549|gb|CP050795.1|	Setaria viridis cultivar ME034v chromosome 1	137	88.321	93	3.11e-34
PoCG_E243014_L143	Po	CG	13.6054	LC107874.1	gi|1061795889|dbj|LC107874.1|	Saccharum officinarum mitochondrial chromosome 1 DNA, complete genome, cultivar: Khon Kaen 3	141	100	99	6.4e-66
PoCG_E243588_L143	Po	CG	42.4242	XM_004953037.2	gi|1256253548|ref|XM_004953037.2|	PREDICTED: Setaria italica uncharacterized LOC101753552 (LOC101753552), mRNA	129	92.248	90	1.43e-42
PoCG_E244185_L143	Po	CG	-21.7391	XM_002467870.2	gi|1205920413|ref|XM_002467870.2|	PREDICTED: Sorghum bicolor receptor-like protein kinase FERONIA (LOC8082347), mRNA	143	90.21	100	1.1e-43
PoCG_E245631_L143	Po	CG	-26.6667	LR792835.1	gi|1833610305|emb|LR792835.1|	Digitaria exilis annotation	143	87.413	100	6.68e-36
PoCG_E246054_L143	Po	CG	-45.4545	XM_034750115.1	gi|1845167556|ref|XM_034750115.1|	PREDICTED: Setaria viridis phenylalanine ammonia-lyase (LOC117865862), mRNA	143	94.406	100	1.09e-53
PoCG_E247409_L143	Po	CG	35.7143	XM_002465985.2	gi|1205923428|ref|XM_002465985.2|	PREDICTED: Sorghum bicolor signal recognition particle receptor subunit alpha (LOC8059526), mRNA	141	90.78	99	3.06e-44
PoCG_E248292_L143	Po	CG	45	XM_034715743.1	gi|1845177074|ref|XM_034715743.1|	PREDICTED: Setaria viridis metal transporter Nramp6-like (LOC117836341), transcript variant X2, mRNA	143	93.007	100	2.35e-50
PoCG_E248369_L143	Po	CG	33.3333	XM_025941079.1	gi|1435194784|ref|XM_025941079.1|	PREDICTED: Panicum hallii uncharacterized LOC112876901 (LOC112876901), transcript variant X2, mRNA	139	89.209	97	8.58e-40
PoCG_E248777_L143	Po	CG	29.1667	LR792820.1	gi|1833565633|emb|LR792820.1|	Digitaria exilis annotation	142	88.732	99	8.58e-40
PoCG_E250185_L143	Po	CG	-35.2941	GQ870170.1	gi|300089676|gb|GQ870170.1|	Paspalum notatum internal transcribed spacer 1, partial sequence; 5.8S ribosomal RNA gene, complete sequence; and internal transcribed spacer 2, partial sequence	143	98.601	100	1.07e-63
PoCG_E250239_L143	Po	CG	-20	DQ490951.2	gi|119710194|gb|DQ490951.2|	Zea mays subsp. mays genotype CMS-S mitochondrion, complete genome	143	100	100	4.95e-67
PoCG_E252604_L143	Po	CG	64.7059	XM_025961400.1	gi|1435161202|ref|XM_025961400.1|	PREDICTED: Panicum hallii lipid phosphate phosphatase 2-like (LOC112893877), transcript variant X2, mRNA	144	84.722	98	3.13e-29
PoCG_E252861_L143	Po	CG	26.087	XM_002467347.2	gi|1205920783|ref|XM_002467347.2|	PREDICTED: Sorghum bicolor probable NAD(P)H-dependent oxidoreductase 1 (LOC8083892), mRNA	136	81.618	92	3.17e-19
PoCG_E255227_L143	Po	CG	-35.7143	LR792821.1	gi|1833568841|emb|LR792821.1|	Digitaria exilis annotation	135	91.852	94	3.06e-44
PoCG_E255801_L143	Po	CG	-51.5152	CP050803.1	gi|1835963643|gb|CP050803.1|	Setaria viridis cultivar ME034v chromosome 9	143	81.119	100	1.9e-21
PoCG_E256503_L143	Po	CG	-43.3333	MN895932.1	gi|1858626201|gb|MN895932.1|	Elymus dahuricus chloroplast, complete genome	143	100	100	4.95e-67
PoCG_E256551_L143	Po	CG	-26.1905	CP050795.1	gi|1835963549|gb|CP050795.1|	Setaria viridis cultivar ME034v chromosome 1	143	97.203	100	2.32e-60
PoCG_E258373_L143	Po	CG	25.641	XM_034739639.1	gi|1845147116|ref|XM_034739639.1|	PREDICTED: Setaria viridis dynamin-related protein 3B-like (LOC117857137), mRNA	140	81.429	91	1.14e-18
PoCG_E260235_L143	Po	CG	-36.8421	EU956332.1	gi|195613239|gb|EU956332.1|	Zea mays clone 1560891 carbonyl reductase 3 mRNA, complete cds	143	86.014	100	1.12e-33
PoCG_E260909_L143	Po	CG	35.8974	XM_025947130.1	gi|1435129376|ref|XM_025947130.1|	PREDICTED: Panicum hallii glucan endo-1,3-beta-glucosidase 13-like (LOC112882143), transcript variant X2, mRNA	131	90.076	91	3.99e-38
PoCG_E261898_L143	Po	CG	18.5185	JX542332.1	gi|441425161|gb|JX542332.1|	Paspalum vaginatum clone StvSingle_HKZDOCN04IDBQ7 microsatellite sequence	145	91.034	100	3.06e-44
PoCG_E262496_L143	Po	CG	41.1765	LR792837.1	gi|1833616914|emb|LR792837.1|	Digitaria exilis annotation	132	93.939	92	1.42e-47
PoCG_E262785_L143	Po	CG	-60.4938	NC_039464.1	gi|1488179053|ref|NC_039464.1|	Paspalum ionanthum chloroplast, complete genome	134	99.254	94	2.32e-60
PoCG_E263210_L143	Po	CG	30	XM_025936545.1	gi|1435186038|ref|XM_025936545.1|	PREDICTED: Panicum hallii cell cycle checkpoint control protein RAD9B (LOC112873551), transcript variant X2, mRNA	141	94.326	99	1.41e-52
PoCG_E267494_L143	Po	CG	24.2424	LR792836.1	gi|1833611964|emb|LR792836.1|	Digitaria exilis annotation	142	87.324	99	6.68e-36
PoCG_E268065_L143	Po	CG	51.2821	CP050798.1	gi|1835963590|gb|CP050798.1|	Setaria viridis cultivar ME034v chromosome 4	128	93.75	90	2.37e-45
PoCG_E269800_L143	Po	CG	-29.4118	CP050796.1	gi|1835963562|gb|CP050796.1|	Setaria viridis cultivar ME034v chromosome 2	130	90	90	1.44e-37
PoCG_E270194_L143	Po	CG	28.8889	XM_014901546.2	gi|1371046228|ref|XM_014901546.2|	PREDICTED: Brachypodium distachyon wall-associated receptor kinase 5 (LOC100842386), transcript variant X3, mRNA	142	82.394	99	3.15e-24
PoCG_E270729_L143	Po	CG	39.5833	XM_034718435.1	gi|1845182446|ref|XM_034718435.1|	PREDICTED: Setaria viridis uncharacterized LOC117838414 (LOC117838414), mRNA	142	94.366	99	5.05e-52
PoCG_E273138_L143	Po	CG	-25.9259	XM_021459425.1	gi|1205953120|ref|XM_021459425.1|	PREDICTED: Sorghum bicolor leucine-rich repeat receptor protein kinase MSP1 (LOC8071627), mRNA	140	87.143	97	8.64e-35
PoCG_E274019_L143	Po	CG	55.1724	XM_025955671.1	gi|1435150251|ref|XM_025955671.1|	PREDICTED: Panicum hallii probable WRKY transcription factor 72 (LOC112889181), mRNA	140	88.571	98	5.16e-37
PoCG_E274950_L143	Po	CG	18.5185	XM_021450917.1	gi|1205925953|ref|XM_021450917.1|	PREDICTED: Sorghum bicolor transcription termination/antitermination protein NusG (LOC8079705), transcript variant X3, mRNA	140	96.429	98	5.02e-57
PoCG_E276177_L143	Po	CG	40	LR792836.1	gi|1833611964|emb|LR792836.1|	Digitaria exilis annotation	137	93.431	95	3.93e-48
PoCG_E278843_L143	Po	CG	-36.3636	XM_034749274.1	gi|1845165869|ref|XM_034749274.1|	PREDICTED: Setaria viridis subtilisin-like protease SBT1.5 (LOC117865150), mRNA	143	90.21	100	1.1e-43
PoCG_E279221_L143	Po	CG	33.3333	XM_008677073.3	gi|1315005006|ref|XM_008677073.3|	PREDICTED: Zea mays probable glycosyltransferase At5g03795 (LOC103651446), mRNA	138	89.855	97	6.63e-41
PoCG_E280910_L143	Po	CG	45.2381	XM_034732562.1	gi|1845132987|ref|XM_034732562.1|	PREDICTED: Setaria viridis pentatricopeptide repeat-containing protein At2g22410, mitochondrial-like (LOC117850703), transcript variant X3, mRNA	141	85.106	98	2.42e-30
PoCG_E280915_L143	Po	CG	25	AK354549.1	gi|326495343|dbj|AK354549.1|	Hordeum vulgare subsp. vulgare mRNA for predicted protein, complete cds, clone: NIASHv1008G12	143	93.007	100	2.35e-50
PoCG_E281195_L143	Po	CG	20.2899	CP050803.1	gi|1835963643|gb|CP050803.1|	Setaria viridis cultivar ME034v chromosome 9	147	87.755	100	1.86e-36
PoCG_E282048_L143	Po	CG	21.3333	LR792822.1	gi|1833571969|emb|LR792822.1|	Digitaria exilis annotation	141	95.035	99	3.02e-54
PoCG_E282436_L143	Po	CG	20	NM_001158086.2	gi|930944873|ref|NM_001158086.2|	Zea mays uncharacterized LOC100285192 (LOC100285192), mRNA	143	98.601	100	1.07e-63
PoCG_E283838_L143	Po	CG	45.4545	KF184828.1	gi|530278852|gb|KF184828.1|	Saccharum hybrid cultivar R570 clone BAC 022K23 complete sequence	143	94.406	100	1.41e-52
PoCG_E284811_L143	Po	CG	22.5806	CP050795.1	gi|1835963549|gb|CP050795.1|	Setaria viridis cultivar ME034v chromosome 1	143	94.406	100	1.09e-53
PoCG_E287799_L143	Po	CG	29.1667	CP050799.1	gi|1835963604|gb|CP050799.1|	Setaria viridis cultivar ME034v chromosome 5	143	96.503	100	1.08e-58
PoCG_E290944_L143	Po	CG	26.1905	NM_001147323.2	gi|1216866351|ref|NM_001147323.2|	Zea mays Acidic endochitinase (LOC100272870), mRNA	143	93.007	100	2.35e-50
PoCG_E291394_L143	Po	CG	51.2821	XM_012846301.2	gi|1256303662|ref|XM_012846301.2|	PREDICTED: Setaria italica receptor like protein 3 (LOC101776920), mRNA	129	86.822	90	2.42e-30
PoCG_E293438_L143	Po	CG	-24.5614	LR792835.1	gi|1833610305|emb|LR792835.1|	Digitaria exilis annotation	141	92.199	99	1.42e-47
PoCG_E293699_L143	Po	CG	45.4545	CP050800.1	gi|1835963609|gb|CP050800.1|	Setaria viridis cultivar ME034v chromosome 6	137	89.051	94	1.44e-37
PoCG_E295136_L143	Po	CG	-28.5714	CP050796.1	gi|1835963562|gb|CP050796.1|	Setaria viridis cultivar ME034v chromosome 2	142	91.549	99	1.83e-46
PoCG_E295183_L143	Po	CG	42.8571	XM_034730370.1	gi|1845128742|ref|XM_034730370.1|	PREDICTED: Setaria viridis pentatricopeptide repeat-containing protein At3g49170, chloroplastic (LOC117848818), mRNA	141	87.234	99	6.68e-36
PoCG_E301701_L143	Po	CG	44.4444	XM_034731355.1	gi|1845130596|ref|XM_034731355.1|	PREDICTED: Setaria viridis probable leucine-rich repeat receptor-like protein kinase At5g49770 (LOC117849710), mRNA	143	92.308	100	1.09e-48
PoCG_E303694_L143	Po	CG	-19.4444	CP050803.1	gi|1835963643|gb|CP050803.1|	Setaria viridis cultivar ME034v chromosome 9	142	90.141	99	3.96e-43
PoCG_E304208_L143	Po	CG	33.3333	XM_025955911.1	gi|1435150720|ref|XM_025955911.1|	PREDICTED: Panicum hallii zingipain-2-like (LOC112889336), mRNA	143	81.818	98	1.47e-22
PoCG_E305380_L143	Po	CG	24.4444	XM_020547399.2	gi|1314999211|ref|XM_020547399.2|	PREDICTED: Zea mays nucleotide pyrophosphatase/phosphodiesterase (LOC100193518), transcript variant X1, mRNA	138	89.13	97	3.08e-39
PoCG_E305657_L143	Po	CG	31.1111	AC209816.6	gi|295913087|gb|AC209816.6|	Zea mays BAC clone CH201-9J12 from chromosome 5, complete sequence	143	95.804	100	5.02e-57
PoCG_E305936_L143	Po	CG	21.0526	AK359954.1	gi|326505847|dbj|AK359954.1|	Hordeum vulgare subsp. vulgare mRNA for predicted protein, complete cds, clone: NIASHv1107F05	136	88.971	95	5.16e-37
PoCG_E306764_L143	Po	CG	27.7778	LR792836.1	gi|1833611964|emb|LR792836.1|	Digitaria exilis annotation	143	87.413	100	5.16e-37
PoCG_E307726_L143	Po	CG	36.6667	XM_008676728.3	gi|1315004759|ref|XM_008676728.3|	PREDICTED: Zea mays autophagy-related protein 18f (LOC103651130), mRNA	142	95.07	99	8.4e-55
PoCG_E308217_L143	Po	CG	-52.7778	XM_002453402.2	gi|1205952126|ref|XM_002453402.2|	PREDICTED: Sorghum bicolor putative multidrug resistance protein (LOC8079444), mRNA	137	90.511	96	5.13e-42
PoCG_E310206_L143	Po	CG	30	XR_003226372.1	gi|1435124210|ref|XR_003226372.1|	PREDICTED: Panicum hallii putative aldehyde oxidase-like protein (LOC112880610), transcript variant X5, misc_RNA	140	87.857	98	5.16e-37
PoCG_E310639_L143	Po	CG	23.3333	XM_034739283.1	gi|1845146419|ref|XM_034739283.1|	PREDICTED: Setaria viridis tRNA (guanine-N(7)-)-methyltransferase-like (LOC117856855), transcript variant X1, mRNA	141	85.106	99	3.13e-29
PoCG_E312160_L143	Po	CG	23.0769	XR_002451328.1	gi|1205945054|ref|XR_002451328.1|	PREDICTED: Sorghum bicolor ABC transporter G family member 7 (LOC8070428), transcript variant X2, misc_RNA	142	90.141	99	3.96e-43
PoCG_E314255_L143	Po	CG	-30.5556	XM_020547149.2	gi|1314996736|ref|XM_020547149.2|	PREDICTED: Zea mays serine carboxypeptidase-like 34 (LOC103637608), mRNA	143	92.308	100	1.09e-48
PoCG_E315393_L143	Po	CG	35.7143	CP050796.1	gi|1835963562|gb|CP050796.1|	Setaria viridis cultivar ME034v chromosome 2	148	87.838	100	3.99e-38
PoCG_E322949_L143	Po	CG	36.8421	XM_034740483.1	gi|1845148719|ref|XM_034740483.1|	PREDICTED: Setaria viridis 3-phosphoinositide-dependent protein kinase 2-like (LOC117857682), mRNA	143	99.301	100	2.3e-65
PoCG_E325275_L143	Po	CG	30.7692	XM_034729909.1	gi|1845103119|ref|XM_034729909.1|	PREDICTED: Setaria viridis blue copper protein (LOC117848452), mRNA	147	86.395	96	1.45e-32
PoCG_E326268_L143	Po	CG	-52.9412	XM_034721715.1	gi|1845111670|ref|XM_034721715.1|	PREDICTED: Setaria viridis ethylene-responsive transcription factor-like protein At4g13040 (LOC117841333), transcript variant X3, mRNA	142	91.549	99	6.58e-46
PoCG_E327139_L143	Po	CG	-27.2727	LR792836.1	gi|1833611964|emb|LR792836.1|	Digitaria exilis annotation	142	91.549	99	1.83e-46
PoCG_E330318_L143	Po	CG	-43.3333	LR792829.1	gi|1833595496|emb|LR792829.1|	Digitaria exilis annotation	142	94.366	99	3.91e-53
PoCG_E332054_L143	Po	CG	-43.75	EU951797.1	gi|195604169|gb|EU951797.1|	Zea mays clone 1000584 hypothetical protein mRNA, complete cds	151	83.444	100	5.24e-27
PoCG_E332301_L143	Po	CG	28.9474	XM_025963006.1	gi|1435164284|ref|XM_025963006.1|	PREDICTED: Panicum hallii uncharacterized LOC112895127 (LOC112895127), mRNA	141	95.035	99	3.02e-54
PoCG_E333427_L143	Po	CG	35.4167	LR792832.1	gi|1833603636|emb|LR792832.1|	Digitaria exilis annotation	142	96.479	99	3.88e-58
PoCG_E333624_L143	Po	CG	33.3333	CP050799.1	gi|1835963604|gb|CP050799.1|	Setaria viridis cultivar ME034v chromosome 5	140	85.714	97	8.7e-30
PoCG_E333855_L143	Po	CG	20.6349	XM_025942683.1	gi|1435197923|ref|XM_025942683.1|	PREDICTED: Panicum hallii dnaJ protein ERDJ3A (LOC112878243), mRNA	139	92.806	97	3.93e-48
PoCG_E334167_L143	Po	CG	-38.8889	CP050799.1	gi|1835963604|gb|CP050799.1|	Setaria viridis cultivar ME034v chromosome 5	140	92.143	98	5.09e-47
PoCG_E334830_L143	Po	CG	21.7054	HG531802.1	gi|727346019|emb|HG531802.1|	Saccharum hybrid cultivar R570_BAC clone Sh242M02	137	85.401	92	5.24e-27
PoCG_E336702_L143	Po	CG	46.6667	XM_034744685.1	gi|1845157014|ref|XM_034744685.1|	PREDICTED: Setaria viridis uncharacterized LOC117861171 (LOC117861171), mRNA	130	94.615	90	5.09e-47
PoCG_E338084_L143	Po	CG	27.7778	XM_025937222.1	gi|1435187350|ref|XM_025937222.1|	PREDICTED: Panicum hallii membrane steroid-binding protein 1-like (LOC112874058), mRNA	143	90.21	100	1.1e-43
PoCG_E339633_L143	Po	CG	33.3333	XM_008667126.3	gi|1314996361|ref|XM_008667126.3|	PREDICTED: Zea mays lecithin-cholesterol acyltransferase-like 1 (LOC103643956), mRNA	143	93.007	100	2.35e-50
PoCG_E341341_L143	Po	CG	28.2051	CP050796.1	gi|1835963562|gb|CP050796.1|	Setaria viridis cultivar ME034v chromosome 2	139	93.525	97	8.46e-50
PoCG_E344507_L143	Po	CG	33.3333	LR792838.1	gi|1833621802|emb|LR792838.1|	Digitaria exilis annotation	143	88.112	100	1.44e-37
PoCG_E348182_L143	Po	CG	33.3333	CP050795.1	gi|1835963549|gb|CP050795.1|	Setaria viridis cultivar ME034v chromosome 1	134	87.313	94	5.2e-32
PoCG_E367099_L143	Po	CG	36.1111	NM_001291791.1	gi|620597346|ref|NM_001291791.1|	Zea mays asparagine synthetase homolog 1 (LOC542435), mRNA	142	80.986	96	8.82e-20
PoCG_E373981_L143	Po	CG	-13.6364	DQ984518.1	gi|114309646|gb|DQ984518.1|	Sorghum bicolor mitochondrion, complete genome	143	95.105	100	1.09e-53
PoCG_E375474_L143	Po	CG	30	XM_034716938.1	gi|1845179457|ref|XM_034716938.1|	PREDICTED: Setaria viridis translocase of chloroplast 120, chloroplastic-like (LOC117837332), mRNA	143	90.909	100	2.37e-45
PoCG_E376767_L143	Po	CG	30.303	XM_034739642.1	gi|1845147120|ref|XM_034739642.1|	PREDICTED: Setaria viridis uncharacterized protein At3g27210-like (LOC117857139), mRNA	143	88.811	100	2.38e-40
PoCG_E377023_L143	Po	CG	41.0256	CP050803.1	gi|1835963643|gb|CP050803.1|	Setaria viridis cultivar ME034v chromosome 9	147	84.354	100	4.05e-28
PoCG_E383263_L143	Po	CG	-31.1111	XM_025965540.1	gi|1435169445|ref|XM_025965540.1|	PREDICTED: Panicum hallii signal peptide peptidase-like 1 (LOC112897272), transcript variant X2, mRNA	141	94.326	99	1.41e-52
PoCG_E386302_L143	Po	CG	30.7692	LR792831.1	gi|1833601588|emb|LR792831.1|	Digitaria exilis annotation	139	84.173	95	1.88e-26
PoCG_E390997_L143	Po	CG	24.5614	XM_002449208.2	gi|1205957072|ref|XM_002449208.2|	PREDICTED: Sorghum bicolor ankyrin repeat-containing protein At5g02620 (LOC8076898), transcript variant X20, mRNA	131	80.916	91	4.11e-18
PoCG_E395230_L143	Po	CG	36.6667	XM_002449233.2	gi|1205958686|ref|XM_002449233.2|	PREDICTED: Sorghum bicolor glucuronoxylan 4-O-methyltransferase 2 (LOC8057154), mRNA	143	87.413	100	5.16e-37
PoCG_E398028_L143	Po	CG	37.3333	XM_025971065.1	gi|1435180187|ref|XM_025971065.1|	PREDICTED: Panicum hallii ankyrin repeat-containing protein At5g02620-like (LOC112902137), transcript variant X2, mRNA	147	85.034	99	6.72e-31
PoCG_E398737_L143	Po	CG	19.1919	LR792821.1	gi|1833568841|emb|LR792821.1|	Digitaria exilis annotation	136	93.382	94	1.42e-47
PoCG_E399086_L143	Po	CG	16.6667	DQ645537.1	gi|110287586|gb|DQ645537.1|	Zea luxurians mitochondrion, complete genome	143	100	100	4.95e-67
PoCG_E399429_L143	Po	CG	36.3636	XM_008654088.2	gi|1162446360|ref|XM_008654088.2|	PREDICTED: Zea mays heptahelical transmembrane protein1-like (LOC103632272), mRNA	139	94.964	97	3.91e-53
PoCG_E402979_L143	Po	CG	30.303	EU973234.1	gi|195651768|gb|EU973234.1|	Zea mays clone 395247 mRNA sequence	144	95.139	100	2.33e-55
PoCG_E403741_L143	Po	CG	26.6667	XM_021457722.1	gi|1205947469|ref|XM_021457722.1|	PREDICTED: Sorghum bicolor uncharacterized LOC8072395 (LOC8072395), mRNA	137	89.781	94	3.08e-39
PoCG_E411521_L143	Po	CG	40.4762	CP050803.1	gi|1835963643|gb|CP050803.1|	Setaria viridis cultivar ME034v chromosome 9	143	95.105	100	2.33e-55
PoCG_E418910_L143	Po	CG	26.6667	XM_034725037.1	gi|1845103024|ref|XM_034725037.1|	PREDICTED: Setaria viridis indole-2-monooxygenase-like (LOC117844262), mRNA	140	90	98	5.13e-42
PoCG_E420230_L143	Po	CG	39.0244	EU957973.1	gi|195616521|gb|EU957973.1|	Zea mays clone 1638786 chlorophyll a-b binding protein 2 mRNA, complete cds	143	97.902	100	4.98e-62
PoCG_E421632_L143	Po	CG	60.4938	CP050798.1	gi|1835963590|gb|CP050798.1|	Setaria viridis cultivar ME034v chromosome 4	141	85.816	99	3.13e-29
PoCG_E422252_L143	Po	CG	-30.8642	CP050803.1	gi|1835963643|gb|CP050803.1|	Setaria viridis cultivar ME034v chromosome 9	146	81.507	99	1.9e-21
PoCG_E426132_L143	Po	CG	28.8889	XM_008675594.3	gi|1315004058|ref|XM_008675594.3|	PREDICTED: Zea mays cation/calcium exchanger 4 (LOC103649910), mRNA	142	90.845	99	8.52e-45
PoCG_E426949_L143	Po	CG	28.8889	XM_034726333.1	gi|1845120643|ref|XM_034726333.1|	PREDICTED: Setaria viridis dicarboxylate transporter 2.1, chloroplastic-like (LOC117845328), mRNA	141	91.489	99	6.58e-46
PoCG_E427715_L143	Po	CG	40	CP050803.1	gi|1835963643|gb|CP050803.1|	Setaria viridis cultivar ME034v chromosome 9	143	94.406	100	1.09e-53
PoCG_E430850_L143	Po	CG	21.2963	XM_025954776.1	gi|1435148472|ref|XM_025954776.1|	PREDICTED: Panicum hallii peroxidase 5-like (LOC112888550), mRNA	139	87.77	97	1.86e-36
PoCG_E435070_L143	Po	CG	23.8095	XM_002439840.2	gi|1205978892|ref|XM_002439840.2|	PREDICTED: Sorghum bicolor uncharacterized LOC8072512 (LOC8072512), mRNA	135	89.63	94	3.08e-39
PoCG_E442031_L143	Po	CG	28.5714	XM_025953998.1	gi|1435146895|ref|XM_025953998.1|	PREDICTED: Panicum hallii uncharacterized LOC112887738 (LOC112887738), mRNA	132	85.606	91	4.05e-28
PoCG_E444693_L143	Po	CG	43.3333	LR792831.1	gi|1833601588|emb|LR792831.1|	Digitaria exilis annotation	135	97.037	94	6.49e-56
PoCG_E447646_L143	Po	CG	35.5556	XM_002445294.2	gi|1205971958|ref|XM_002445294.2|	PREDICTED: Sorghum bicolor F-box protein SKIP1 (LOC8067972), mRNA	139	94.964	97	3.91e-53
PoCG_E470001_L143	Po	CG	33.3333	NM_001153992.2	gi|672890223|ref|NM_001153992.2|	Zea mays anthranilate N-benzoyltransferase protein 1 (LOC100281073), mRNA	135	83.704	92	3.15e-24
PoCG_E475686_L143	Po	CG	30.303	XM_004952419.3	gi|1256287777|ref|XM_004952419.3|	PREDICTED: Setaria italica pentatricopeptide repeat-containing protein At1g09900 (LOC101777892), mRNA	137	91.241	96	1.1e-43
PoCG_E480718_L143	Po	CG	36.3636	XM_006660181.2	gi|1002864420|ref|XM_006660181.2|	PREDICTED: Oryza brachyantha oligopeptide transporter 5-like (LOC102708827), mRNA	141	96.454	99	1.4e-57
PoCG_E482750_L143	Po	CG	35.4839	XM_008646266.3	gi|1315010406|ref|XM_008646266.3|	PREDICTED: Zea mays origin of replication complex subunit 1 (LOC542079), mRNA	137	92.701	96	5.09e-47
PoCG_E484317_L143	Po	CG	30.4348	LR792824.1	gi|1833579293|emb|LR792824.1|	Digitaria exilis annotation	143	86.713	100	2.4e-35
PoCG_E486416_L143	Po	CG	44.4444	XM_025936124.1	gi|1435185283|ref|XM_025936124.1|	PREDICTED: Panicum hallii GDSL esterase/lipase EXL3-like (LOC112873099), mRNA	141	91.489	99	6.58e-46
PoCG_E496954_L143	Po	CG	-27.7778	LR792836.1	gi|1833611964|emb|LR792836.1|	Digitaria exilis annotation	143	88.811	97	3.08e-39
PoCG_E502806_L143	Po	CG	45.2381	LR792823.1	gi|1833575684|emb|LR792823.1|	Digitaria exilis annotation	138	93.478	97	3.04e-49
PoCG_E526392_L143	Po	CG	-30.9524	CP050797.1	gi|1835963576|gb|CP050797.1|	Setaria viridis cultivar ME034v chromosome 3	137	88.321	95	6.68e-36
PoCG_E527806_L143	Po	CG	18.6667	XM_034736407.1	gi|1845140662|ref|XM_034736407.1|	PREDICTED: Setaria viridis glutamate receptor 3.4-like (LOC117854114), mRNA	142	92.254	99	3.93e-48
PoCG_E530489_L143	Po	CG	33.3333	LR792824.1	gi|1833579293|emb|LR792824.1|	Digitaria exilis annotation	147	89.116	100	2.38e-40
PoCG_E554787_L143	Po	CG	-58.3333	NC_039464.1	gi|1488179053|ref|NC_039464.1|	Paspalum ionanthum chloroplast, complete genome	130	98.462	91	1.8e-56
PoCG_E588746_L143	Po	CG	45.4545	LR792832.1	gi|1833603636|emb|LR792832.1|	Digitaria exilis annotation	135	84.444	94	1.88e-26
PoCG_E601077_L143	Po	CG	48.8889	XM_025935472.1	gi|1435184067|ref|XM_025935472.1|	PREDICTED: Panicum hallii uncharacterized LOC112872392 (LOC112872392), mRNA	139	84.173	97	1.88e-26
PoCG_E603906_L143	Po	CG	-27.7778	XM_021446917.1	gi|1205978897|ref|XM_021446917.1|	PREDICTED: Sorghum bicolor E3 ubiquitin-protein ligase KEG (LOC8076853), mRNA	140	92.857	98	1.09e-48
PoCG_E611566_L143	Po	CG	17.5439	XM_002442825.1	gi|242084889|ref|XM_002442825.1|	PREDICTED: Sorghum bicolor citrate-binding protein (LOC8073490), mRNA	129	91.473	90	6.63e-41
PoCG_E612420_L143	Po	CG	-18.4211	NC_039464.1	gi|1488179053|ref|NC_039464.1|	Paspalum ionanthum chloroplast, complete genome	143	100	100	4.95e-67
PoCG_E618391_L143	Po	CG	39.3939	CP050797.1	gi|1835963576|gb|CP050797.1|	Setaria viridis cultivar ME034v chromosome 3	143	95.804	100	5.02e-57
PoCG_E624174_L143	Po	CG	53.0303	XM_034738865.1	gi|1845107070|ref|XM_034738865.1|	PREDICTED: Setaria viridis protein SMAX1-LIKE 3-like (LOC117856517), mRNA	138	87.681	97	3.11e-34
PoCG_E653941_L143	Po	CG	27.957	NM_001154578.2	gi|958157162|ref|NM_001154578.2|	Zea mays uncharacterized LOC100281658 (LOC100281658), mRNA	146	91.096	100	6.58e-46
PoCG_E660934_L143	Po	CG	27.7778	XM_015842312.1	gi|1002872192|ref|XM_015842312.1|	PREDICTED: Oryza brachyantha uncharacterized LOC102702983 (LOC102702983), transcript variant X2, mRNA	132	86.364	92	6.72e-31
PoCG_E674161_L143	Po	CG	19.7531	XM_021448726.1	gi|1205984639|ref|XM_021448726.1|	PREDICTED: Sorghum bicolor FT-interacting protein 1-like (LOC110430780), mRNA	140	95	98	1.09e-53
PoCG_E682669_L143	Po	CG	-23.8095	NM_001111641.2	gi|937834150|ref|NM_001111641.2|	Zea mays Glutathione transferase III(b) (LOC541990), mRNA	141	87.234	99	1.12e-33
PoCG_E688503_L143	Po	CG	19.4444	JX307642.1	gi|406678744|gb|JX307642.1|	Zea mays GA 3-oxidase 1 (d1) gene, d1-3286 allele and retrotransposon Copia-type, complete sequence	143	93.007	100	2.35e-50
PoCG_E689347_L143	Po	CG	-22.5	LR792837.1	gi|1833616914|emb|LR792837.1|	Digitaria exilis annotation	142	90.845	99	1.1e-43
PoCG_E692556_L143	Po	CG	46.6667	CP050802.1	gi|1835963629|gb|CP050802.1|	Setaria viridis cultivar ME034v chromosome 8	139	87.05	97	3.11e-34
PoCG_E693255_L143	Po	CG	33.3333	XM_025947549.1	gi|1435130172|ref|XM_025947549.1|	PREDICTED: Panicum hallii eukaryotic translation initiation factor 2 subunit gamma-like (LOC112882479), mRNA	144	86.806	100	2.4e-35
PoCG_E699578_L143	Po	CG	32.1429	XM_020539388.2	gi|1315013186|ref|XM_020539388.2|	PREDICTED: Zea mays uncharacterized LOC100280303 (LOC100280303), transcript variant X2, mRNA	143	90.909	100	1.43e-42
PoCG_E701451_L143	Po	CG	33.3333	CP050796.1	gi|1835963562|gb|CP050796.1|	Setaria viridis cultivar ME034v chromosome 2	143	90.909	99	8.52e-45
PoCG_E701736_L143	Po	CG	33.3333	XM_004964722.2	gi|1256472286|ref|XM_004964722.2|	PREDICTED: Setaria italica uncharacterized LOC101759594 (LOC101759594), transcript variant X2, mRNA	130	94.615	90	1.42e-47
PoCG_E713103_L143	Po	CG	10.4167	NM_001372418.1	gi|1732746128|ref|NM_001372418.1|	Zea mays rhicadhesin receptor (LOC100284680), mRNA	144	86.806	99	8.64e-35
PoCG_E723847_L143	Po	CG	38.5965	LR792825.1	gi|1833582907|emb|LR792825.1|	Digitaria exilis annotation	131	94.656	92	1.42e-47
PoCG_E744241_L143	Po	CG	-39.2157	XM_025949798.1	gi|1435138941|ref|XM_025949798.1|	PREDICTED: Panicum hallii citrate-binding protein-like (LOC112884416), mRNA	143	92.308	100	1.09e-48
PoCG_E816974_L143	Po	CG	27.451	JN120789.1	gi|340748008|gb|JN120789.1|	Ferrocalamus rimosivaginus mitochondrion, partial genome	140	94.286	98	5.05e-52
PoCG_E838107_L143	Po	CG	26	LR792838.1	gi|1833621802|emb|LR792838.1|	Digitaria exilis annotation	146	95.89	98	5.02e-57
PoCG_E919817_L143	Po	CG	21.1111	XM_025936434.1	gi|1435185818|ref|XM_025936434.1|	PREDICTED: Panicum hallii zinc finger CCCH domain-containing protein 22-like (LOC112873479), mRNA	131	92.366	92	1.1e-43
PoCG_E943215_L143	Po	CG	23.9316	AK364765.1	gi|326511973|dbj|AK364765.1|	Hordeum vulgare subsp. vulgare mRNA for predicted protein, complete cds, clone: NIASHv2028E06	143	86.713	100	2.4e-35
PoCG_E962971_L143	Po	CG	-34.4086	XM_021446868.1	gi|1205978681|ref|XM_021446868.1|	PREDICTED: Sorghum bicolor uncharacterized membrane protein YuiD (LOC8068977), transcript variant X2, mRNA	143	97.203	100	2.32e-60
PoCG_E1019628_L143	Po	CG	30.9524	LC107874.1	gi|1061795889|dbj|LC107874.1|	Saccharum officinarum mitochondrial chromosome 1 DNA, complete genome, cultivar: Khon Kaen 3	132	99.242	92	3e-59
PoCG_E1103864_L143	Po	CG	22.2222	LR792825.1	gi|1833582907|emb|LR792825.1|	Digitaria exilis annotation	135	98.519	94	3e-59
PoCG_E1112131_L143	Po	CG	28.5714	XM_025942149.1	gi|1435196859|ref|XM_025942149.1|	PREDICTED: Panicum hallii myosin-binding protein 2-like (LOC112877783), mRNA	140	90.714	98	1.1e-43
PoCG_E1125508_L143	Po	CG	30.4348	DQ984517.1	gi|114432085|gb|DQ984517.1|	Tripsacum dactyloides cultivar Pete mitochondrion, complete genome	128	100	90	1.08e-58
PoCHG_E429_L143	Po	CHG	-53.3333	KX893542.1	gi|1241191485|gb|KX893542.1|	Saccharum hybrid cultivar D53 protein (D53) mRNA, complete cds	133	92.481	93	8.52e-45
PoCHG_E514_L143	Po	CHG	-40.4762	XM_002462867.2	gi|1205933626|ref|XM_002462867.2|	PREDICTED: Sorghum bicolor pre-mRNA-splicing factor ATP-dependent RNA helicase DEAH7 (LOC8077485), mRNA	143	95.804	100	5.02e-57
PoCHG_E537_L143	Po	CHG	29.8246	MF737030.1	gi|1377213802|gb|MF737030.1|	Saccharum hybrid cultivar SP80-3280 isolate Shy3280Sca025 genomic sequence	135	94.815	94	6.54e-51
PoCHG_E639_L143	Po	CHG	26.6667	XM_034728864.1	gi|1845125787|ref|XM_034728864.1|	PREDICTED: Setaria viridis E3 SUMO-protein ligase SIZ1 (LOC117847622), transcript variant X5, mRNA	141	82.979	99	8.76e-25
PoCHG_E708_L143	Po	CHG	24.0196	CP050799.1	gi|1835963604|gb|CP050799.1|	Setaria viridis cultivar ME034v chromosome 5	143	91.608	100	5.09e-47
PoCHG_E972_L143	Po	CHG	19.0476	LR792831.1	gi|1833601588|emb|LR792831.1|	Digitaria exilis annotation	143	95.105	100	2.33e-55
PoCHG_E1140_L143	Po	CHG	-18.75	XR_002263295.2	gi|1315014647|ref|XR_002263295.2|	PREDICTED: Zea mays uncharacterized LOC100274378 (LOC100274378), transcript variant X1, misc_RNA	142	88.732	99	3.08e-39
PoCHG_E1223_L143	Po	CHG	18.5897	XM_025971405.1	gi|1435180858|ref|XM_025971405.1|	PREDICTED: Panicum hallii RNA polymerase II C-terminal domain phosphatase-like 3 (LOC112902361), mRNA	142	84.507	99	4.05e-28
PoCHG_E1236_L143	Po	CHG	-21.6216	XM_034713032.1	gi|1845171786|ref|XM_034713032.1|	PREDICTED: Setaria viridis transcription factor LHW-like (LOC117833510), mRNA	143	90.21	100	1.1e-43
PoCHG_E1304_L143	Po	CHG	-21.5686	XM_021453087.1	gi|1205933150|ref|XM_021453087.1|	PREDICTED: Sorghum bicolor myosin-6 (LOC8057935), mRNA	139	94.964	97	3.91e-53
PoCHG_E1315_L143	Po	CHG	12.037	XM_034717192.1	gi|1845179967|ref|XM_034717192.1|	PREDICTED: Setaria viridis tetratricopeptide repeat protein SKI3 (LOC117837530), transcript variant X2, mRNA	143	90.909	100	2.37e-45
PoCHG_E1542_L143	Po	CHG	-34.7222	LR792829.1	gi|1833595496|emb|LR792829.1|	Digitaria exilis annotation	142	91.549	99	1.83e-46
PoCHG_E1890_L143	Po	CHG	-27.027	XM_034749823.1	gi|1845166967|ref|XM_034749823.1|	PREDICTED: Setaria viridis B3 domain-containing protein Os02g0683500-like (LOC117865603), mRNA	147	87.755	100	1.86e-36
PoCHG_E2017_L143	Po	CHG	-46.9697	XM_034717609.1	gi|1845180794|ref|XM_034717609.1|	PREDICTED: Setaria viridis regulation of nuclear pre-mRNA domain-containing protein 2-like (LOC117837835), mRNA	128	85.156	90	2.44e-25
PoCHG_E2158_L143	Po	CHG	-43.0556	LR792822.1	gi|1833571969|emb|LR792822.1|	Digitaria exilis annotation	142	86.62	99	8.64e-35
PoCHG_E4261_L143	Po	CHG	-47.2222	LR792825.1	gi|1833582907|emb|LR792825.1|	Digitaria exilis annotation	143	85.315	100	6.72e-31
PoCHG_E4279_L143	Po	CHG	20.6897	CP050799.1	gi|1835963604|gb|CP050799.1|	Setaria viridis cultivar ME034v chromosome 5	141	87.234	97	8.64e-35
PoCHG_E4335_L143	Po	CHG	-17.4242	CP050795.1	gi|1835963549|gb|CP050795.1|	Setaria viridis cultivar ME034v chromosome 1	143	95.105	100	2.33e-55
PoCHG_E4485_L143	Po	CHG	-50	LR792821.1	gi|1833568841|emb|LR792821.1|	Digitaria exilis annotation	150	81.333	97	8.82e-20
PoCHG_E4882_L143	Po	CHG	24.2424	AC243218.2	gi|459683905|gb|AC243218.2|	Panicum virgatum clone PV_ABa003-H10, complete sequence	130	84.615	91	1.88e-26
PoCHG_E5060_L143	Po	CHG	23.8095	LR792831.1	gi|1833601588|emb|LR792831.1|	Digitaria exilis annotation	141	92.908	99	3.04e-49
PoCHG_E5215_L143	Po	CHG	-33.3333	JQ887973.1	gi|386650875|gb|JQ887973.1|	Zea mays isolate Zheng58 clone 1 GRMZM2G006452-like gene, partial sequence	145	87.586	100	1.44e-37
PoCHG_E5340_L143	Po	CHG	-44.4444	XM_021464500.1	gi|1205969322|ref|XM_021464500.1|	PREDICTED: Sorghum bicolor sulfofructose kinase (LOC8055185), transcript variant X2, mRNA	138	92.029	97	6.58e-46
PoCHG_E5436_L143	Po	CHG	35.3535	CP050800.1	gi|1835963609|gb|CP050800.1|	Setaria viridis cultivar ME034v chromosome 6	129	88.372	90	3.11e-34
PoCHG_E5441_L143	Po	CHG	24.2857	XM_025956319.1	gi|1435151500|ref|XM_025956319.1|	PREDICTED: Panicum hallii BTB/POZ domain-containing protein At1g04390 (LOC112889597), transcript variant X2, mRNA	143	93.706	100	5.05e-52
PoCHG_E5493_L143	Po	CHG	-53.8462	XM_025949990.1	gi|1435139300|ref|XM_025949990.1|	PREDICTED: Panicum hallii LRR receptor-like serine/threonine-protein kinase EFR (LOC112884575), transcript variant X4, mRNA	143	89.51	100	5.13e-42
PoCHG_E6350_L143	Po	CHG	30.7692	XM_025959271.1	gi|1435157205|ref|XM_025959271.1|	PREDICTED: Panicum hallii protein RST1 (LOC112892165), transcript variant X2, mRNA	135	92.593	94	6.58e-46
PoCHG_E6359_L143	Po	CHG	22.2222	LR792836.1	gi|1833611964|emb|LR792836.1|	Digitaria exilis annotation	141	95.745	99	6.49e-56
PoCHG_E6639_L143	Po	CHG	-31.3725	XM_034714221.1	gi|1845174104|ref|XM_034714221.1|	PREDICTED: Setaria viridis uncharacterized LOC117834692 (LOC117834692), mRNA	143	83.916	100	1.13e-28
PoCHG_E6688_L143	Po	CHG	33.3333	XM_021459105.1	gi|1205952081|ref|XM_021459105.1|	PREDICTED: Sorghum bicolor uncharacterized LOC8055060 (LOC8055060), transcript variant X3, mRNA	137	95.62	96	1.09e-53
PoCHG_E6710_L143	Po	CHG	-21.7391	XM_002455706.2	gi|1205945695|ref|XM_002455706.2|	PREDICTED: Sorghum bicolor uncharacterized LOC8075447 (LOC8075447), mRNA	141	94.326	99	1.41e-52
PoCHG_E6722_L143	Po	CHG	-72.4638	CP050799.1	gi|1835963604|gb|CP050799.1|	Setaria viridis cultivar ME034v chromosome 5	147	85.714	99	5.2e-32
PoCHG_E6787_L143	Po	CHG	31.746	XM_025954262.1	gi|1435114110|ref|XM_025954262.1|	PREDICTED: Panicum hallii uncharacterized LOC112887951 (LOC112887951), transcript variant X3, mRNA	139	91.367	97	8.52e-45
PoCHG_E7152_L143	Po	CHG	-23.5294	XM_034730084.1	gi|1845128188|ref|XM_034730084.1|	PREDICTED: Setaria viridis protein KAKU4 (LOC117848616), mRNA	143	91.608	100	5.09e-47
PoCHG_E7162_L143	Po	CHG	35.2381	XM_004984446.3	gi|1256753636|ref|XM_004984446.3|	PREDICTED: Setaria italica endoglucanase 9 (LOC101774056), mRNA	145	83.448	100	5.24e-27
PoCHG_E7493_L143	Po	CHG	35.7724	XM_021458181.1	gi|1205949035|ref|XM_021458181.1|	PREDICTED: Sorghum bicolor glutamate synthase 1 [NADH], chloroplastic (LOC8056506), transcript variant X2, mRNA	143	96.503	100	1.08e-58
PoCHG_E7552_L143	Po	CHG	-26.6667	XR_001546991.2	gi|1443086979|ref|XR_001546991.2|	PREDICTED: Oryza sativa Japonica Group uncharacterized LOC9268616 (LOC9268616), ncRNA	138	80.435	97	3.17e-19
PoCHG_E7771_L143	Po	CHG	-40	XM_002465682.2	gi|1205920176|ref|XM_002465682.2|	PREDICTED: Sorghum bicolor ras-related protein Rab11D (LOC8081914), mRNA	140	94.286	98	5.05e-52
PoCHG_E7774_L143	Po	CHG	18.1818	XR_003225197.1	gi|1435191697|ref|XR_003225197.1|	PREDICTED: Panicum hallii anaphase-promoting complex subunit 1 (LOC112875576), transcript variant X4, misc_RNA	143	93.007	100	2.35e-50
PoCHG_E7909_L143	Po	CHG	-25	LR792836.1	gi|1833611964|emb|LR792836.1|	Digitaria exilis annotation	139	87.05	95	1.12e-33
PoCHG_E8267_L143	Po	CHG	-45.2381	CP050798.1	gi|1835963590|gb|CP050798.1|	Setaria viridis cultivar ME034v chromosome 4	142	95.07	99	3.02e-54
PoCHG_E8846_L143	Po	CHG	-31.3725	XM_025955069.1	gi|1435149062|ref|XM_025955069.1|	PREDICTED: Panicum hallii G-type lectin S-receptor-like serine/threonine-protein kinase SD2-5 (LOC112888747), transcript variant X5, mRNA	143	93.706	100	5.05e-52
PoCHG_E8871_L143	Po	CHG	-24.5614	CP050796.1	gi|1835963562|gb|CP050796.1|	Setaria viridis cultivar ME034v chromosome 2	138	93.478	97	3.04e-49
PoCHG_E9017_L143	Po	CHG	-36.8421	XM_021446790.1	gi|1205978438|ref|XM_021446790.1|	PREDICTED: Sorghum bicolor desiccation-related protein PCC13-62 (LOC8069507), mRNA	141	87.943	99	1.44e-37
PoCHG_E9562_L143	Po	CHG	39.8907	XM_034744839.1	gi|1845157315|ref|XM_034744839.1|	PREDICTED: Setaria viridis DNA-directed RNA polymerase II subunit RPB1 (LOC117861307), mRNA	143	89.51	100	5.13e-42
PoCHG_E9568_L143	Po	CHG	-25	CP050797.1	gi|1835963576|gb|CP050797.1|	Setaria viridis cultivar ME034v chromosome 3	134	88.06	93	8.64e-35
PoCHG_E9653_L143	Po	CHG	-27.5362	CP050799.1	gi|1835963604|gb|CP050799.1|	Setaria viridis cultivar ME034v chromosome 5	141	91.489	99	6.58e-46
PoCHG_E9695_L143	Po	CHG	16.6667	XM_034731014.1	gi|1845129914|ref|XM_034731014.1|	PREDICTED: Setaria viridis probable glycosyltransferase STELLO2 (LOC117849453), mRNA	141	97.872	99	6.45e-61
PoCHG_E9731_L143	Po	CHG	39.8551	XM_034734315.1	gi|1845106359|ref|XM_034734315.1|	PREDICTED: Setaria viridis D-aminoacyl-tRNA deacylase (LOC117852290), mRNA	141	89.362	99	6.63e-41
PoCHG_E9752_L143	Po	CHG	-17.9487	CP050795.1	gi|1835963549|gb|CP050795.1|	Setaria viridis cultivar ME034v chromosome 1	128	88.281	90	1.12e-33
PoCHG_E9846_L143	Po	CHG	-22.9885	XM_034744495.1	gi|1845156610|ref|XM_034744495.1|	PREDICTED: Setaria viridis putative disease resistance protein RGA3 (LOC117861034), transcript variant X1, mRNA	143	89.51	100	5.13e-42
PoCHG_E9848_L143	Po	CHG	19.3548	CP050801.1	gi|1835963619|gb|CP050801.1|	Setaria viridis cultivar ME034v chromosome 7	138	86.232	97	1.45e-32
PoCHG_E9974_L143	Po	CHG	-26.1905	KY930465.1	gi|1356636527|gb|KY930465.1|	Triticum aestivum cultivar Chinese Spring fructose-1,6-bisphosphate aldolase 20 (FBA20) gene, complete cds	141	90.071	99	1.43e-42
PoCHG_E10298_L143	Po	CHG	-59.6491	LR792825.1	gi|1833582907|emb|LR792825.1|	Digitaria exilis annotation	138	89.855	97	6.63e-41
PoCHG_E10396_L143	Po	CHG	-26.4368	XM_002460927.2	gi|1205935305|ref|XM_002460927.2|	PREDICTED: Sorghum bicolor histone deacetylase 5 (LOC8060653), mRNA	140	95.714	98	2.33e-55
PoCHG_E10531_L143	Po	CHG	-25	LR792831.1	gi|1833601588|emb|LR792831.1|	Digitaria exilis annotation	143	92.308	100	1.09e-48
PoCHG_E10744_L143	Po	CHG	-26.3158	XM_025956038.1	gi|1435150970|ref|XM_025956038.1|	PREDICTED: Panicum hallii palmitoyl-acyl carrier protein thioesterase, chloroplastic-like (LOC112889420), transcript variant X2, mRNA	143	95.804	100	5.02e-57
PoCHG_E10769_L143	Po	CHG	-22.2222	XM_008678208.3	gi|1315005686|ref|XM_008678208.3|	PREDICTED: Zea mays uncharacterized LOC100191449 (LOC100191449), transcript variant X3, mRNA	141	95.035	99	3.02e-54
PoCHG_E10962_L143	Po	CHG	-35.0877	XR_004639916.1	gi|1845137895|ref|XR_004639916.1|	PREDICTED: Setaria viridis protein DETOXIFICATION 16-like (LOC117852778), transcript variant X6, misc_RNA	143	88.811	100	2.38e-40
PoCHG_E10990_L143	Po	CHG	-58.9744	MK737806.1	gi|1768398633|gb|MK737806.1|	Garnotia stricta var. longiseta NADP-dependent malic enzyme (nadpme-1P1) gene, complete cds	142	91.549	99	6.58e-46
PoCHG_E11106_L143	Po	CHG	-27.5362	XM_025972408.1	gi|1435117656|ref|XM_025972408.1|	PREDICTED: Panicum hallii basic leucine zipper 19-like (LOC112903184), mRNA	134	92.537	94	2.37e-45
PoCHG_E11245_L143	Po	CHG	25	XM_002449419.2	gi|1205959019|ref|XM_002449419.2|	PREDICTED: Sorghum bicolor serine hydroxymethyltransferase 4 (LOC8075758), mRNA	143	97.203	100	2.32e-60
PoCHG_E11321_L143	Po	CHG	13.5135	XM_021452072.1	gi|1205929822|ref|XM_021452072.1|	PREDICTED: Sorghum bicolor SAC3 family protein B (LOC8073110), transcript variant X4, mRNA	143	91.608	100	5.09e-47
PoCHG_E11638_L143	Po	CHG	25.7862	LR792824.1	gi|1833579293|emb|LR792824.1|	Digitaria exilis annotation	143	92.308	100	1.09e-48
PoCHG_E11769_L143	Po	CHG	-39.3939	XM_034742884.1	gi|1845153398|ref|XM_034742884.1|	PREDICTED: Setaria viridis putative receptor-like protein kinase At4g00960 (LOC117859710), transcript variant X3, mRNA	143	88.811	100	2.38e-40
PoCHG_E11971_L143	Po	CHG	-8.33333	CP050796.1	gi|1835963562|gb|CP050796.1|	Setaria viridis cultivar ME034v chromosome 2	143	91.608	100	1.83e-46
PoCHG_E12027_L143	Po	CHG	33.9869	EU973361.1	gi|195652022|gb|EU973361.1|	Zea mays clone 397426 potassium transporter 2 mRNA, complete cds	137	87.591	94	5.2e-32
PoCHG_E12123_L143	Po	CHG	-19.4444	LR792832.1	gi|1833603636|emb|LR792832.1|	Digitaria exilis annotation	147	83.673	100	5.24e-27
PoCHG_E12199_L143	Po	CHG	-64.8148	XM_002445784.2	gi|1205970707|ref|XM_002445784.2|	PREDICTED: Sorghum bicolor probable pre-mRNA-splicing factor ATP-dependent RNA helicase DEAH5 (LOC8062407), mRNA	143	94.406	100	1.09e-53
PoCHG_E12277_L143	Po	CHG	-31.3725	XM_034721621.1	gi|1845188663|ref|XM_034721621.1|	PREDICTED: Setaria viridis beta-galactosidase 6 (LOC117841053), mRNA	137	90.511	96	5.13e-42
PoCHG_E12284_L143	Po	CHG	26.3889	CP050803.1	gi|1835963643|gb|CP050803.1|	Setaria viridis cultivar ME034v chromosome 9	128	89.844	90	5.16e-37
PoCHG_E12289_L143	Po	CHG	17.4603	CP050795.1	gi|1835963549|gb|CP050795.1|	Setaria viridis cultivar ME034v chromosome 1	142	94.366	99	3.91e-53
PoCHG_E12365_L143	Po	CHG	-41.1348	LR792837.1	gi|1833616914|emb|LR792837.1|	Digitaria exilis annotation	143	97.203	100	2.32e-60
PoCHG_E12406_L143	Po	CHG	31.1111	CP050799.1	gi|1835963604|gb|CP050799.1|	Setaria viridis cultivar ME034v chromosome 5	143	89.51	100	1.84e-41
PoCHG_E12416_L143	Po	CHG	-34.5238	MK737855.1	gi|1768398729|gb|MK737855.1|	Garnotia stricta var. longiseta ppc-1P5 pseudogene, complete sequence	143	95.804	100	5.02e-57
PoCHG_E12421_L143	Po	CHG	-46.6667	CP050795.1	gi|1835963549|gb|CP050795.1|	Setaria viridis cultivar ME034v chromosome 1	142	95.07	99	8.4e-55
PoCHG_E12475_L143	Po	CHG	-33.3333	CP050798.1	gi|1835963590|gb|CP050798.1|	Setaria viridis cultivar ME034v chromosome 4	143	93.706	100	1.82e-51
PoCHG_E12660_L143	Po	CHG	44.186	D84409.1	gi|2446999|dbj|D84409.1|	Zea mays FAD8 gene for fatty acid desaturase, partial cds	130	94.615	91	5.09e-47
PoCHG_E12702_L143	Po	CHG	31.8182	XM_002462947.2	gi|1205935997|ref|XM_002462947.2|	PREDICTED: Sorghum bicolor G-type lectin S-receptor-like serine/threonine-protein kinase B120 (LOC8084106), mRNA	138	90.58	96	5.13e-42
PoCHG_E12771_L143	Po	CHG	-30.3922	CP050803.1	gi|1835963643|gb|CP050803.1|	Setaria viridis cultivar ME034v chromosome 9	132	90.909	92	2.38e-40
PoCHG_E12997_L143	Po	CHG	-42.8571	XM_034723829.1	gi|1845115816|ref|XM_034723829.1|	PREDICTED: Setaria viridis uncharacterized aarF domain-containing protein kinase At5g05200, chloroplastic (LOC117843257), mRNA	143	94.406	100	1.09e-53
PoCHG_E13052_L143	Po	CHG	46.4912	XM_025956943.1	gi|1435152720|ref|XM_025956943.1|	PREDICTED: Panicum hallii translation initiation factor IF-2-like (LOC112890089), transcript variant X5, mRNA	135	89.63	94	3.08e-39
PoCHG_E13062_L143	Po	CHG	42.2222	CP050803.1	gi|1835963643|gb|CP050803.1|	Setaria viridis cultivar ME034v chromosome 9	143	86.713	100	2.4e-35
PoCHG_E13097_L143	Po	CHG	-18.3908	AC188038.1	gi|109715874|gb|AC188038.1|	Genomic sequence for Sorghum bicolor BAC clone SB_IBa82G24, complete sequence	143	86.713	100	8.64e-35
PoCHG_E13219_L143	Po	CHG	10.8974	XR_004639554.1	gi|1845134490|ref|XR_004639554.1|	PREDICTED: Setaria viridis uncharacterized LOC117851488 (LOC117851488), ncRNA	143	83.916	100	1.13e-28
PoCHG_E13370_L143	Po	CHG	-17.3333	KU685414.1	gi|998454560|gb|KU685414.1|	Saccharum spontaneum clone SES39L16, complete sequence	141	83.688	96	6.77e-26
PoCHG_E13394_L143	Po	CHG	40.3509	CP050798.1	gi|1835963590|gb|CP050798.1|	Setaria viridis cultivar ME034v chromosome 4	141	96.454	98	5.02e-57
PoCHG_E13802_L143	Po	CHG	-47.2222	CP050803.1	gi|1835963643|gb|CP050803.1|	Setaria viridis cultivar ME034v chromosome 9	135	94.815	94	2.35e-50
PoCHG_E13827_L143	Po	CHG	30.5556	EU964005.1	gi|195628585|gb|EU964005.1|	Zea mays clone 275057 methionine aminopeptidase 1A mRNA, complete cds	140	91.429	97	8.52e-45
PoCHG_E13871_L143	Po	CHG	26.6667	LR792827.1	gi|1833589163|emb|LR792827.1|	Digitaria exilis annotation	129	93.798	90	6.58e-46
PoCHG_E13957_L143	Po	CHG	31.5315	XM_025936863.1	gi|1435186657|ref|XM_025936863.1|	PREDICTED: Panicum hallii probable cellulose synthase A catalytic subunit 2 [UDP-forming] (LOC112873804), mRNA	138	96.377	97	6.49e-56
PoCHG_E13981_L143	Po	CHG	22.2222	LR792823.1	gi|1833575684|emb|LR792823.1|	Digitaria exilis annotation	141	92.199	99	1.42e-47
PoCHG_E14052_L143	Po	CHG	-57.1429	LR792829.1	gi|1833595496|emb|LR792829.1|	Digitaria exilis annotation	143	93.007	100	2.35e-50
PoCHG_E14089_L143	Po	CHG	23.3333	KF184863.1	gi|530278957|gb|KF184863.1|	Saccharum hybrid cultivar R570 clone BAC 012P16 complete sequence	138	88.406	97	1.44e-37
PoCHG_E14091_L143	Po	CHG	28.5714	XM_015793627.2	gi|1443093333|ref|XM_015793627.2|	PREDICTED: Oryza sativa Japonica Group disease resistance protein RGA5-like (LOC4345409), mRNA	141	87.943	99	1.86e-36
PoCHG_E14117_L143	Po	CHG	-27.2727	XM_025948649.1	gi|1435112979|ref|XM_025948649.1|	PREDICTED: Panicum hallii tyrosine-sulfated glycopeptide receptor 1-like (LOC112883357), mRNA	143	87.413	100	5.16e-37
PoCHG_E14188_L143	Po	CHG	21.6667	CP050799.1	gi|1835963604|gb|CP050799.1|	Setaria viridis cultivar ME034v chromosome 5	143	92.308	100	1.09e-48
PoCHG_E14189_L143	Po	CHG	20.2381	XM_025970557.1	gi|1435179146|ref|XM_025970557.1|	PREDICTED: Panicum hallii probable metal-nicotianamine transporter YSL11 (LOC112901606), transcript variant X2, mRNA	139	93.525	97	8.46e-50
PoCHG_E14209_L143	Po	CHG	-26.9231	LR792828.1	gi|1833591547|emb|LR792828.1|	Digitaria exilis annotation	143	85.315	100	6.72e-31
PoCHG_E14395_L143	Po	CHG	-33.3333	CP050802.1	gi|1835963629|gb|CP050802.1|	Setaria viridis cultivar ME034v chromosome 8	143	94.406	100	3.91e-53
PoCHG_E14447_L143	Po	CHG	31.6239	XM_008650387.3	gi|1315014309|ref|XM_008650387.3|	PREDICTED: Zea mays E3 UFM1-protein ligase 1 homolog (LOC103629212), mRNA	140	95.714	98	2.33e-55
PoCHG_E14460_L143	Po	CHG	-37.2549	LR792838.1	gi|1833621802|emb|LR792838.1|	Digitaria exilis annotation	143	95.105	100	2.33e-55
PoCHG_E14498_L143	Po	CHG	48.7179	XM_002450346.1	gi|242070228|ref|XM_002450346.1|	PREDICTED: Sorghum bicolor uncharacterized LOC8073656 (LOC8073656), mRNA	142	90.845	99	8.52e-45
PoCHG_E14522_L143	Po	CHG	-15.4762	XM_002443425.2	gi|1205976369|ref|XM_002443425.2|	PREDICTED: Sorghum bicolor extra-large guanine nucleotide-binding protein 1 (LOC8069724), mRNA	128	90.625	90	1.11e-38
PoCHG_E14545_L143	Po	CHG	-50.7246	XM_025941220.1	gi|1435118965|ref|XM_025941220.1|	PREDICTED: Panicum hallii terpene synthase 2, chloroplastic-like (LOC112877011), transcript variant X2, mRNA	143	90.909	100	2.37e-45
PoCHG_E14555_L143	Po	CHG	20	LR792821.1	gi|1833568841|emb|LR792821.1|	Digitaria exilis annotation	143	92.308	100	1.09e-48
PoCHG_E14663_L143	Po	CHG	-50	LR792835.1	gi|1833610305|emb|LR792835.1|	Digitaria exilis annotation	132	83.333	90	1.47e-22
PoCHG_E14936_L143	Po	CHG	44.4444	JX540548.1	gi|441423377|gb|JX540548.1|	Paspalum vaginatum clone StvCtg_07517 microsatellite sequence	148	88.514	99	3.08e-39
PoCHG_E15138_L143	Po	CHG	-37.3333	LR792822.1	gi|1833571969|emb|LR792822.1|	Digitaria exilis annotation	143	81.119	100	5.27e-22
PoCHG_E15378_L143	Po	CHG	-27.5362	XM_021457567.1	gi|1205946976|ref|XM_021457567.1|	PREDICTED: Sorghum bicolor putative ABC transporter C family member 15 (LOC8074951), transcript variant X3, mRNA	142	91.549	99	1.83e-46
PoCHG_E15397_L143	Po	CHG	-16	XM_008670309.3	gi|1315000207|ref|XM_008670309.3|	PREDICTED: Zea mays Zinc finger C3HC4 type (RING finger) family protein (LOC100501244), transcript variant X1, mRNA	143	95.105	100	2.33e-55
PoCHG_E15424_L143	Po	CHG	-46.6667	XM_034721696.1	gi|1845188806|ref|XM_034721696.1|	PREDICTED: Setaria viridis COBRA-like protein 5 (LOC117841123), mRNA	143	97.203	100	2.32e-60
PoCHG_E15625_L143	Po	CHG	13.8889	LR792824.1	gi|1833579293|emb|LR792824.1|	Digitaria exilis annotation	142	88.028	99	5.16e-37
PoCHG_E15848_L143	Po	CHG	27.7228	LR792835.1	gi|1833610305|emb|LR792835.1|	Digitaria exilis annotation	137	90.511	95	1.84e-41
PoCHG_E16001_L143	Po	CHG	29.6296	XM_021451870.1	gi|1205929131|ref|XM_021451870.1|	PREDICTED: Sorghum bicolor tetratricopeptide repeat protein 38 (LOC8054145), transcript variant X2, mRNA	129	95.349	90	1.09e-48
PoCHG_E16824_L143	Po	CHG	-41.9048	CP050801.1	gi|1835963619|gb|CP050801.1|	Setaria viridis cultivar ME034v chromosome 7	143	88.112	100	1.11e-38
PoCHG_E16893_L143	Po	CHG	-34.6667	XM_002437533.2	gi|1205986994|ref|XM_002437533.2|	PREDICTED: Sorghum bicolor pre-mRNA-splicing factor syf2 (LOC8065609), mRNA	138	94.203	97	6.54e-51
PoCHG_E17369_L143	Po	CHG	-53.3333	CP050802.1	gi|1835963629|gb|CP050802.1|	Setaria viridis cultivar ME034v chromosome 8	143	85.315	100	6.72e-31
PoCHG_E17683_L143	Po	CHG	-48.7179	CP050802.1	gi|1835963629|gb|CP050802.1|	Setaria viridis cultivar ME034v chromosome 8	131	94.656	92	1.09e-48
PoCHG_E17822_L143	Po	CHG	29.1667	CP050803.1	gi|1835963643|gb|CP050803.1|	Setaria viridis cultivar ME034v chromosome 9	133	93.233	92	2.37e-45
PoCHG_E18007_L143	Po	CHG	-19.0476	CP050799.1	gi|1835963604|gb|CP050799.1|	Setaria viridis cultivar ME034v chromosome 5	139	85.612	97	1.87e-31
PoCHG_E18048_L143	Po	CHG	18.3333	XM_025937691.1	gi|1435188264|ref|XM_025937691.1|	PREDICTED: Panicum hallii protein LNK1-like (LOC112874394), transcript variant X4, mRNA	146	90.411	100	3.06e-44
PoCHG_E18098_L143	Po	CHG	27.5	LR792837.1	gi|1833616914|emb|LR792837.1|	Digitaria exilis annotation	143	91.608	100	5.09e-47
PoCHG_E18226_L143	Po	CHG	18.5185	KX268095.1	gi|1211623089|gb|KX268095.1|	Paspalum vaginatum alpha-tubulin (TUB) mRNA, complete cds	143	100	100	4.95e-67
PoCHG_E18375_L143	Po	CHG	29.4872	XM_034735483.1	gi|1845138801|ref|XM_034735483.1|	PREDICTED: Setaria viridis cinnamoyl-CoA reductase 2-like (LOC117853114), mRNA	141	89.362	99	6.63e-41
PoCHG_E18619_L143	Po	CHG	-40.4762	XM_021465344.1	gi|1205971977|ref|XM_021465344.1|	PREDICTED: Sorghum bicolor putative uncharacterized protein DDB_G0271606 (LOC8073505), transcript variant X3, mRNA	141	95.035	99	3.02e-54
PoCHG_E18621_L143	Po	CHG	14.2857	XM_021461217.1	gi|1205958911|ref|XM_021461217.1|	PREDICTED: Sorghum bicolor receptor protein-tyrosine kinase CEPR2 (LOC8057178), transcript variant X3, mRNA	143	82.517	100	1.9e-21
PoCHG_E18627_L143	Po	CHG	-38.3838	CP050803.1	gi|1835963643|gb|CP050803.1|	Setaria viridis cultivar ME034v chromosome 9	145	85.517	99	5.2e-32
PoCHG_E18639_L143	Po	CHG	20	CP050800.1	gi|1835963609|gb|CP050800.1|	Setaria viridis cultivar ME034v chromosome 6	135	94.815	94	6.54e-51
PoCHG_E18664_L143	Po	CHG	-16	KF184837.1	gi|530278885|gb|KF184837.1|	Saccharum hybrid cultivar R570 clone BAC 025L09 complete sequence	141	83.688	99	1.88e-26
PoCHG_E18729_L143	Po	CHG	-28.0702	XM_002453452.2	gi|1205956629|ref|XM_002453452.2|	PREDICTED: Sorghum bicolor EIN3-binding F-box protein 1 (LOC8071648), mRNA	143	93.007	100	2.35e-50
PoCHG_E18743_L143	Po	CHG	-34.2857	XM_004962389.3	gi|1256438416|ref|XM_004962389.3|	PREDICTED: Setaria italica protein ACTIVITY OF BC1 COMPLEX KINASE 3, chloroplastic (LOC101756737), mRNA	141	95.745	99	6.49e-56
PoCHG_E18820_L143	Po	CHG	-30.4348	MH182521.1	gi|1378762108|gb|MH182521.1|	Saccharum spontaneum clone BAC Ss86B02 hypothetical protein (SS86B02_000001) and Cyclin-L2 (SS86B02_000002) genes, complete cds	141	95.035	99	3.02e-54
PoCHG_E18910_L143	Po	CHG	-25.9259	CP050801.1	gi|1835963619|gb|CP050801.1|	Setaria viridis cultivar ME034v chromosome 7	144	90.278	100	1.1e-43
PoCHG_E18960_L143	Po	CHG	15.6863	XM_002437452.2	gi|1205986582|ref|XM_002437452.2|	PREDICTED: Sorghum bicolor tyrosine-sulfated glycopeptide receptor 1 (LOC8063791), transcript variant X1, mRNA	129	85.271	90	1.46e-27
PoCHG_E18965_L143	Po	CHG	20.6897	CP050796.1	gi|1835963562|gb|CP050796.1|	Setaria viridis cultivar ME034v chromosome 2	142	92.254	99	3.93e-48
PoCHG_E19053_L143	Po	CHG	20.6897	XM_021463285.1	gi|1205965504|ref|XM_021463285.1|	PREDICTED: Sorghum bicolor G-type lectin S-receptor-like serine/threonine-protein kinase B120 (LOC8074760), mRNA	136	88.971	95	5.16e-37
PoCHG_E19100_L143	Po	CHG	-19.3548	CP050796.1	gi|1835963562|gb|CP050796.1|	Setaria viridis cultivar ME034v chromosome 2	143	93.706	100	5.05e-52
PoCHG_E19115_L143	Po	CHG	34.6939	LR792820.1	gi|1833565633|emb|LR792820.1|	Digitaria exilis annotation	134	97.761	94	5.02e-57
PoCHG_E19168_L143	Po	CHG	21.8391	CP050803.1	gi|1835963643|gb|CP050803.1|	Setaria viridis cultivar ME034v chromosome 9	136	86.765	95	4.02e-33
PoCHG_E19311_L143	Po	CHG	-24.5098	XM_034739564.1	gi|1845146972|ref|XM_034739564.1|	PREDICTED: Setaria viridis pre-mRNA-splicing factor SPF27 homolog (LOC117857079), partial mRNA	143	96.503	100	1.08e-58
PoCHG_E19528_L143	Po	CHG	-30	CP050798.1	gi|1835963590|gb|CP050798.1|	Setaria viridis cultivar ME034v chromosome 4	141	91.489	99	6.58e-46
PoCHG_E19531_L143	Po	CHG	-25.3333	XM_002466237.2	gi|1205924838|ref|XM_002466237.2|	PREDICTED: Sorghum bicolor probable myosin-binding protein 5 (LOC8081242), mRNA	141	92.908	99	3.04e-49
PoCHG_E19862_L143	Po	CHG	21.5686	CP050803.1	gi|1835963643|gb|CP050803.1|	Setaria viridis cultivar ME034v chromosome 9	132	95.455	92	6.54e-51
PoCHG_E19872_L143	Po	CHG	-19.697	XM_021465030.1	gi|1205971041|ref|XM_021465030.1|	PREDICTED: Sorghum bicolor mediator of RNA polymerase II transcription subunit 14 (LOC8067996), transcript variant X3, mRNA	143	90.909	100	2.37e-45
PoCHG_E20184_L143	Po	CHG	15.0538	XM_025962241.1	gi|1435162771|ref|XM_025962241.1|	PREDICTED: Panicum hallii alpha-amylase 3, chloroplastic (LOC112894504), transcript variant X2, mRNA	141	92.199	99	1.42e-47
PoCHG_E20245_L143	Po	CHG	-30.7692	CP050795.1	gi|1835963549|gb|CP050795.1|	Setaria viridis cultivar ME034v chromosome 1	144	91.667	100	1.83e-46
PoCHG_E20304_L143	Po	CHG	-30.5556	JX541130.1	gi|441423959|gb|JX541130.1|	Paspalum vaginatum clone StvSingle_HKZDOCN01B3AYO microsatellite sequence	152	89.474	100	1.43e-42
PoCHG_E20572_L143	Po	CHG	-48.4848	CP050797.1	gi|1835963576|gb|CP050797.1|	Setaria viridis cultivar ME034v chromosome 3	133	92.481	93	8.52e-45
PoCHG_E20612_L143	Po	CHG	26.087	LR792821.1	gi|1833568841|emb|LR792821.1|	Digitaria exilis annotation	143	93.706	100	5.05e-52
PoCHG_E20620_L143	Po	CHG	-25	XM_021455829.1	gi|1205920207|ref|XM_021455829.1|	PREDICTED: Sorghum bicolor disease resistance protein RGA2 (LOC8083602), mRNA	142	85.211	99	1.87e-31
PoCHG_E20670_L143	Po	CHG	24.6377	XM_025956090.1	gi|1435151062|ref|XM_025956090.1|	PREDICTED: Panicum hallii protein RMD5 homolog (LOC112889445), mRNA	143	94.406	100	1.09e-53
PoCHG_E20679_L143	Po	CHG	19.0476	XM_025945450.1	gi|1435125680|ref|XM_025945450.1|	PREDICTED: Panicum hallii serine/threonine-protein kinase/endoribonuclease IRE1-like (LOC112880707), mRNA	139	94.964	97	3.91e-53
PoCHG_E20706_L143	Po	CHG	32.2917	CP050796.1	gi|1835963562|gb|CP050796.1|	Setaria viridis cultivar ME034v chromosome 2	128	94.531	90	1.83e-46
PoCHG_E20727_L143	Po	CHG	-41.9753	XM_034742461.1	gi|1845152534|ref|XM_034742461.1|	PREDICTED: Setaria viridis ABC transporter B family member 9-like (LOC117859248), mRNA	142	92.958	99	8.46e-50
PoCHG_E20896_L143	Po	CHG	-56	XM_026024087.1	gi|1443068360|ref|XM_026024087.1|	PREDICTED: Oryza sativa Japonica Group probable polygalacturonase (LOC4334689), transcript variant X4, mRNA	142	97.183	99	8.34e-60
PoCHG_E20992_L143	Po	CHG	29.2398	AF114171.1	gi|4680196|gb|AF114171.1|	Sorghum bicolor BAC clone 25.M18, complete sequence	143	89.51	99	1.84e-41
PoCHG_E21006_L143	Po	CHG	-23.8095	EU946985.1	gi|195599339|gb|EU946985.1|	Zea mays clone 325757 mRNA sequence	146	87.671	98	5.16e-37
PoCHG_E21022_L143	Po	CHG	-30	LR792821.1	gi|1833568841|emb|LR792821.1|	Digitaria exilis annotation	143	92.308	100	3.93e-48
PoCHG_E21085_L143	Po	CHG	-56.8627	CP050797.1	gi|1835963576|gb|CP050797.1|	Setaria viridis cultivar ME034v chromosome 3	137	94.891	96	5.05e-52
PoCHG_E21098_L143	Po	CHG	20.3704	LR792825.1	gi|1833582907|emb|LR792825.1|	Digitaria exilis annotation	134	88.06	94	8.64e-35
PoCHG_E21173_L143	Po	CHG	-33.3333	BT018749.1	gi|54653530|gb|BT018749.1|	Zea mays clone EL01N0522F06.d mRNA sequence	143	97.902	100	4.98e-62
PoCHG_E21455_L143	Po	CHG	-16.6667	MH182532.1	gi|1378762192|gb|MH182532.1|	Saccharum officinarum clone BAC So01G09 Methionine aminopeptidase 2 (SO01G09_000001), hypothetical protein (SO01G09_000003), hypothetical protein (SO01G09_000004), UPI0001A83A9E related cluster (SO01G09_000005), and hypothetical protein (SO01G09_000006) genes, complete cds; hypothetical protein (SO01G09_000002) gene, partial cds; and LRR receptor-like serine/threonine-protein kinase GSO2 (SO01G09…	141	95.035	99	3.02e-54
PoCHG_E21471_L143	Po	CHG	-29.1667	XM_003568761.4	gi|1371064891|ref|XM_003568761.4|	PREDICTED: Brachypodium distachyon aspartic and glutamic acid-rich protein (LOC100840308), mRNA	141	92.199	99	1.42e-47
PoCHG_E21580_L143	Po	CHG	-21.8391	LR792823.1	gi|1833575684|emb|LR792823.1|	Digitaria exilis annotation	143	81.818	99	1.47e-22
PoCHG_E21619_L143	Po	CHG	45	XM_025962203.1	gi|1435162701|ref|XM_025962203.1|	PREDICTED: Panicum hallii F-box/kelch-repeat protein At3g61590-like (LOC112894477), transcript variant X2, mRNA	139	82.014	97	4.11e-18
PoCHG_E21688_L143	Po	CHG	34.5238	XM_025963843.1	gi|1435165969|ref|XM_025963843.1|	PREDICTED: Panicum hallii translocase of chloroplast 159, chloroplastic (LOC112895845), mRNA	143	95.804	100	5.02e-57
PoCHG_E21931_L143	Po	CHG	-68.3333	XM_002465762.2	gi|1205925524|ref|XM_002465762.2|	PREDICTED: Sorghum bicolor beta-galactosidase 5 (LOC8082139), mRNA	134	94.03	94	1.09e-48
PoCHG_E21984_L143	Po	CHG	-35.2941	XM_002455264.2	gi|1205946302|ref|XM_002455264.2|	PREDICTED: Sorghum bicolor rust resistance kinase Lr10 (LOC8070444), mRNA	143	96.503	100	1.08e-58
PoCHG_E22002_L143	Po	CHG	19.697	CP050795.1	gi|1835963549|gb|CP050795.1|	Setaria viridis cultivar ME034v chromosome 1	140	92.857	98	1.09e-48
PoCHG_E22020_L143	Po	CHG	-33.3333	LR792837.1	gi|1833616914|emb|LR792837.1|	Digitaria exilis annotation	131	90.076	91	1.86e-36
PoCHG_E22083_L143	Po	CHG	25.3968	CP050795.1	gi|1835963549|gb|CP050795.1|	Setaria viridis cultivar ME034v chromosome 1	143	92.308	100	1.09e-48
PoCHG_E22163_L143	Po	CHG	-26.6667	LR792824.1	gi|1833579293|emb|LR792824.1|	Digitaria exilis annotation	139	94.245	97	1.82e-51
PoCHG_E22203_L143	Po	CHG	-25.641	AC243250.1	gi|312283781|gb|AC243250.1|	Panicum virgatum clone PV_ABa094-D10, complete sequence	139	92.086	97	1.83e-46
PoCHG_E22225_L143	Po	CHG	-38.8889	LR792828.1	gi|1833591547|emb|LR792828.1|	Digitaria exilis annotation	143	98.601	100	1.07e-63
PoCHG_E22306_L143	Po	CHG	-17.5926	XM_021463274.1	gi|1205965481|ref|XM_021463274.1|	PREDICTED: Sorghum bicolor probable copper-transporting ATPase HMA5 (LOC8054096), transcript variant X2, mRNA	144	90.278	100	1.1e-43
PoCHG_E22384_L143	Po	CHG	-31.6667	XM_021455636.1	gi|1205941124|ref|XM_021455636.1|	PREDICTED: Sorghum bicolor DENN domain and WD repeat-containing protein SCD1 (LOC110433463), mRNA	143	96.503	100	1.08e-58
PoCHG_E22430_L143	Po	CHG	-14.359	XM_034723818.1	gi|1845115796|ref|XM_034723818.1|	PREDICTED: Setaria viridis eukaryotic translation initiation factor 3 subunit C (LOC117843247), mRNA	143	94.406	100	1.09e-53
PoCHG_E22482_L143	Po	CHG	33.3333	XM_029264675.1	gi|1658193648|ref|XM_029264675.1|	PREDICTED: Elaeis guineensis uncharacterized LOC105045510 (LOC105045510), transcript variant X2, mRNA	144	82.639	100	2.44e-25
PoCHG_E22523_L143	Po	CHG	41.1111	LR792827.1	gi|1833589163|emb|LR792827.1|	Digitaria exilis annotation	143	90.909	100	3.06e-44
PoCHG_E22576_L143	Po	CHG	30.9524	XM_021446730.1	gi|1205923862|ref|XM_021446730.1|	PREDICTED: Sorghum bicolor carbon catabolite repressor protein 4 homolog 1-like (LOC110429948), transcript variant X3, mRNA	143	97.902	100	4.98e-62
PoCHG_E22612_L143	Po	CHG	-34.7826	XM_002457223.2	gi|1205941533|ref|XM_002457223.2|	PREDICTED: Sorghum bicolor pentatricopeptide repeat-containing protein At1g66345, mitochondrial (LOC8056551), mRNA	141	92.908	99	3.04e-49
PoCHG_E22724_L143	Po	CHG	-49.5495	CP050803.1	gi|1835963643|gb|CP050803.1|	Setaria viridis cultivar ME034v chromosome 9	143	88.811	100	2.38e-40
PoCHG_E22736_L143	Po	CHG	38.3333	XM_034747487.1	gi|1845162520|ref|XM_034747487.1|	PREDICTED: Setaria viridis protein FAR1-RELATED SEQUENCE 5-like (LOC117863677), mRNA	143	92.308	100	1.09e-48
PoCHG_E22776_L143	Po	CHG	-24.2424	CP050803.1	gi|1835963643|gb|CP050803.1|	Setaria viridis cultivar ME034v chromosome 9	140	90	96	6.63e-41
PoCHG_E22799_L143	Po	CHG	-34.5238	AC243234.1	gi|312283765|gb|AC243234.1|	Panicum virgatum clone PV_ABa020-D10, complete sequence	143	90.909	100	2.37e-45
PoCHG_E22836_L143	Po	CHG	-50.9804	CP050801.1	gi|1835963619|gb|CP050801.1|	Setaria viridis cultivar ME034v chromosome 7	143	88.811	100	2.38e-40
PoCHG_E22857_L143	Po	CHG	-28.5714	LR792833.1	gi|1833606032|emb|LR792833.1|	Digitaria exilis annotation	143	91.608	100	5.09e-47
PoCHG_E23025_L143	Po	CHG	-32.0988	XM_025968615.1	gi|1435175518|ref|XM_025968615.1|	PREDICTED: Panicum hallii polyadenylate-binding protein-interacting protein 7 (LOC112899946), transcript variant X9, mRNA	138	88.406	97	1.44e-37
PoCHG_E23053_L143	Po	CHG	-33.3333	XM_025963370.1	gi|1435164998|ref|XM_025963370.1|	PREDICTED: Panicum hallii WAT1-related protein At1g09380 (LOC112895420), mRNA	143	93.007	100	2.35e-50
PoCHG_E23307_L143	Po	CHG	-52.0833	XM_021455606.1	gi|1205941002|ref|XM_021455606.1|	PREDICTED: Sorghum bicolor ABC transporter B family member 11 (LOC8063109), mRNA	142	91.549	99	1.83e-46
PoCHG_E23409_L143	Po	CHG	-47.8261	XM_025948713.1	gi|1435132401|ref|XM_025948713.1|	PREDICTED: Panicum hallii chlorophyll a-b binding protein 7, chloroplastic (LOC112883418), mRNA	134	97.761	94	5.02e-57
PoCHG_E23439_L143	Po	CHG	-26.6667	LR792823.1	gi|1833575684|emb|LR792823.1|	Digitaria exilis annotation	144	85.417	100	5.2e-32
PoCHG_E23489_L143	Po	CHG	-30.1075	XM_002441651.2	gi|1205975470|ref|XM_002441651.2|	PREDICTED: Sorghum bicolor pentatricopeptide repeat-containing protein At3g20730 (LOC8070334), mRNA	143	92.308	100	1.09e-48
PoCHG_E23570_L143	Po	CHG	-28.9855	XM_034734134.1	gi|1845136153|ref|XM_034734134.1|	PREDICTED: Setaria viridis uncharacterized LOC117852156 (LOC117852156), transcript variant X3, mRNA	143	89.51	100	5.13e-42
PoCHG_E23677_L143	Po	CHG	-28.8889	XM_020548296.2	gi|1315000868|ref|XM_020548296.2|	PREDICTED: Zea mays uncharacterized LOC103646427 (LOC103646427), mRNA	142	88.028	99	1.86e-36
PoCHG_E23696_L143	Po	CHG	-59.5238	MH182500.1	gi|1378761943|gb|MH182500.1|	Saccharum spontaneum clone BAC Ss96I13 DNA ligase (SS96I13_000001), alpha-1,2-Mannosidase (SS96I13_000002), hypothetical protein (SS96I13_000003), hypothetical protein (SS96I13_000004), hypothetical protein (SS96I13_000005), 60S ribosomal protein L7-1 (SS96I13_000008), hypothetical protein (SS96I13_000006), Calcium-transporting ATPase (SS96I13_000007), and putative ribonuclease H protein At1g6575…	142	80.986	97	2.45e-20
PoCHG_E23743_L143	Po	CHG	-56.0606	CP050798.1	gi|1835963590|gb|CP050798.1|	Setaria viridis cultivar ME034v chromosome 4	143	95.804	100	5.02e-57
PoCHG_E23911_L143	Po	CHG	-38.5965	XM_034720888.1	gi|1845187212|ref|XM_034720888.1|	PREDICTED: Setaria viridis chaperone protein dnaJ 13 (LOC117840381), mRNA	143	91.608	100	5.09e-47
PoCHG_E23934_L143	Po	CHG	-26.1261	XM_034737425.1	gi|1845142818|ref|XM_034737425.1|	PREDICTED: Setaria viridis protein CASPARIAN STRIP INTEGRITY FACTOR 1-like (LOC117855141), mRNA	129	88.372	90	1.87e-31
PoCHG_E23969_L143	Po	CHG	-39.7849	XM_034736906.1	gi|1845141734|ref|XM_034736906.1|	PREDICTED: Setaria viridis homeobox protein LUMINIDEPENDENS (LOC117854682), mRNA	137	87.591	96	2.4e-35
PoCHG_E23997_L143	Po	CHG	55.5556	XR_002748584.1	gi|1315013501|ref|XR_002748584.1|	PREDICTED: Zea mays uncharacterized LOC111589536 (LOC111589536), ncRNA	130	84.615	90	6.77e-26
PoCHG_E24108_L143	Po	CHG	-35.5556	EU973761.1	gi|195652822|gb|EU973761.1|	Zea mays clone 409421 actin-depolymerizing factor 3 mRNA, complete cds	146	81.507	95	8.82e-20
PoCHG_E24269_L143	Po	CHG	-31.25	CP050803.1	gi|1835963643|gb|CP050803.1|	Setaria viridis cultivar ME034v chromosome 9	143	89.51	100	5.13e-42
PoCHG_E24402_L143	Po	CHG	-47.0588	XM_020538586.2	gi|1315011378|ref|XM_020538586.2|	PREDICTED: Zea mays protein FAR1-RELATED SEQUENCE 6 (LOC103627397), transcript variant X2, mRNA	142	96.479	99	3.88e-58
PoCHG_E24427_L143	Po	CHG	46.8468	XM_034730927.1	gi|1845129752|ref|XM_034730927.1|	PREDICTED: Setaria viridis putative disease resistance protein At3g14460 (LOC117849393), mRNA	144	90.972	100	2.37e-45
PoCHG_E24524_L143	Po	CHG	-33.3333	XM_002466118.2	gi|1205920153|ref|XM_002466118.2|	PREDICTED: Sorghum bicolor DExH-box ATP-dependent RNA helicase DExH12 (LOC8080211), mRNA	138	91.304	97	3.06e-44
PoCHG_E24540_L143	Po	CHG	-34.7826	XM_025962232.1	gi|1435162755|ref|XM_025962232.1|	PREDICTED: Panicum hallii zinc finger CCCH domain-containing protein 19-like (LOC112894498), mRNA	143	90.909	100	2.37e-45
PoCHG_E24577_L143	Po	CHG	-45.4545	CP050802.1	gi|1835963629|gb|CP050802.1|	Setaria viridis cultivar ME034v chromosome 8	134	91.791	94	1.1e-43
PoCHG_E24653_L143	Po	CHG	24.5614	KF184836.1	gi|530279435|gb|KF184836.1|	Saccharum hybrid cultivar R570 clone BAC 033L20 complete sequence	143	90.909	100	2.37e-45
PoCHG_E24781_L143	Po	CHG	-13.0952	XR_002449004.1	gi|1205925283|ref|XR_002449004.1|	PREDICTED: Sorghum bicolor protein CLT2, chloroplastic (LOC8054244), transcript variant X2, misc_RNA	141	94.326	99	1.41e-52
PoCHG_E24883_L143	Po	CHG	31.3725	CP050803.1	gi|1835963643|gb|CP050803.1|	Setaria viridis cultivar ME034v chromosome 9	130	89.231	91	6.68e-36
PoCHG_E24908_L143	Po	CHG	-37.6344	AK368527.1	gi|326514737|dbj|AK368527.1|	Hordeum vulgare subsp. vulgare mRNA for predicted protein, partial cds, clone: NIASHv2075G05	143	87.413	100	1.86e-36
PoCHG_E24919_L143	Po	CHG	43.5897	XM_021446994.1	gi|1205979111|ref|XM_021446994.1|	PREDICTED: Sorghum bicolor pentatricopeptide repeat-containing protein At1g20230 (LOC8077661), transcript variant X3, mRNA	133	94.737	93	8.46e-50
PoCHG_E24964_L143	Po	CHG	20.8333	XM_034732472.1	gi|1845105944|ref|XM_034732472.1|	PREDICTED: Setaria viridis RHOMBOID-like protein 9, chloroplastic (LOC117850587), transcript variant X5, mRNA	146	87.671	100	1.44e-37
PoCHG_E24993_L143	Po	CHG	-29.2929	LR792828.1	gi|1833591547|emb|LR792828.1|	Digitaria exilis annotation	141	85.106	99	6.72e-31
PoCHG_E25036_L143	Po	CHG	-31.4815	FP098723.1	gi|242386117|emb|FP098723.1|	Phyllostachys edulis cDNA clone: bphyst010j07, full insert sequence	131	83.206	90	1.47e-22
PoCHG_E25050_L143	Po	CHG	-38.8889	XM_026027577.1	gi|1443094959|ref|XM_026027577.1|	PREDICTED: Oryza sativa Japonica Group pentatricopeptide repeat-containing protein At1g53600, mitochondrial (LOC4344593), mRNA	142	88.732	99	8.58e-40
PoCHG_E25218_L143	Po	CHG	22.6415	XM_012845241.1	gi|835960476|ref|XM_012845241.1|	PREDICTED: Setaria italica aspartyl protease family protein At5g10770 (LOC101778799), mRNA	138	85.507	96	2.42e-30
PoCHG_E25370_L143	Po	CHG	-27.381	XM_020543386.2	gi|1315019630|ref|XM_020543386.2|	PREDICTED: Zea mays nitrate regulatory gene2 protein (LOC103636032), transcript variant X2, mRNA	143	90.909	100	2.37e-45
PoCHG_E25429_L143	Po	CHG	34.375	LR792825.1	gi|1833582907|emb|LR792825.1|	Digitaria exilis annotation	139	92.806	97	3.93e-48
PoCHG_E25431_L143	Po	CHG	-14.4928	LR792836.1	gi|1833611964|emb|LR792836.1|	Digitaria exilis annotation	143	97.203	100	2.32e-60
PoCHG_E25649_L143	Po	CHG	39.2157	XM_008674493.3	gi|1315003130|ref|XM_008674493.3|	PREDICTED: Zea mays uncharacterized LOC100279713 (LOC100279713), transcript variant X1, mRNA	137	95.62	96	1.09e-53
PoCHG_E25665_L143	Po	CHG	-31.4815	LR792822.1	gi|1833571969|emb|LR792822.1|	Digitaria exilis annotation	142	83.099	99	1.88e-26
PoCHG_E25685_L143	Po	CHG	-28.8889	XM_025968008.1	gi|1435174359|ref|XM_025968008.1|	PREDICTED: Panicum hallii BEACH domain-containing protein C2 (LOC112899513), mRNA	143	91.608	100	5.09e-47
PoCHG_E25806_L143	Po	CHG	-15.942	CP050803.1	gi|1835963643|gb|CP050803.1|	Setaria viridis cultivar ME034v chromosome 9	141	92.908	98	1.09e-48
PoCHG_E26126_L143	Po	CHG	33.3333	XM_021457265.1	gi|1205946057|ref|XM_021457265.1|	PREDICTED: Sorghum bicolor calmodulin-binding receptor-like cytoplasmic kinase 2 (LOC8058918), mRNA	143	90.909	100	2.37e-45
PoCHG_E26231_L143	Po	CHG	17.7083	XM_021450832.1	gi|1205918771|ref|XM_021450832.1|	PREDICTED: Sorghum bicolor uncharacterized LOC8067432 (LOC8067432), mRNA	129	83.721	90	3.15e-24
PoCHG_E26285_L143	Po	CHG	-28.5714	CP050796.1	gi|1835963562|gb|CP050796.1|	Setaria viridis cultivar ME034v chromosome 2	129	86.822	90	8.7e-30
PoCHG_E26306_L143	Po	CHG	-50	CP050799.1	gi|1835963604|gb|CP050799.1|	Setaria viridis cultivar ME034v chromosome 5	143	85.315	100	1.87e-31
PoCHG_E26386_L143	Po	CHG	21.3333	XM_002449045.2	gi|1205960341|ref|XM_002449045.2|	PREDICTED: Sorghum bicolor putative receptor-like protein kinase At3g47110 (LOC8072749), transcript variant X2, mRNA	141	83.688	99	1.46e-27
PoCHG_E26421_L143	Po	CHG	-36.3636	LR792822.1	gi|1833571969|emb|LR792822.1|	Digitaria exilis annotation	146	85.616	100	1.45e-32
PoCHG_E26438_L143	Po	CHG	41.6667	XM_002468146.2	gi|1205929264|ref|XM_002468146.2|	PREDICTED: Sorghum bicolor uncharacterized LOC8056821 (LOC8056821), mRNA	135	85.185	93	4.05e-28
PoCHG_E26479_L143	Po	CHG	-32.2581	LR792821.1	gi|1833568841|emb|LR792821.1|	Digitaria exilis annotation	140	95	98	3.91e-53
PoCHG_E26500_L143	Po	CHG	-38.6667	KF184682.1	gi|530279190|gb|KF184682.1|	Saccharum hybrid cultivar R570 clone BAC 014M16 complete sequence	144	87.5	100	6.68e-36
PoCHG_E26525_L143	Po	CHG	20.8333	CP050797.1	gi|1835963576|gb|CP050797.1|	Setaria viridis cultivar ME034v chromosome 3	143	95.105	100	2.33e-55
PoCHG_E26845_L143	Po	CHG	-34.7826	XM_004972281.2	gi|835974908|ref|XM_004972281.2|	PREDICTED: Setaria italica pentatricopeptide repeat-containing protein At4g19220, mitochondrial (LOC101765308), mRNA	143	91.608	100	5.09e-47
PoCHG_E27181_L143	Po	CHG	41.6667	CP050798.1	gi|1835963590|gb|CP050798.1|	Setaria viridis cultivar ME034v chromosome 4	131	96.183	92	5.05e-52
PoCHG_E27307_L143	Po	CHG	-23.6111	XM_023302029.1	gi|1315004744|ref|XM_023302029.1|	PREDICTED: Zea mays protein MICRORCHIDIA 6 (LOC103651104), transcript variant X4, mRNA	139	89.209	97	8.58e-40
PoCHG_E27397_L143	Po	CHG	-55.8559	XM_021456729.1	gi|1205944408|ref|XM_021456729.1|	PREDICTED: Sorghum bicolor auxilin-like protein 1 (LOC8058204), transcript variant X2, mRNA	141	94.326	99	1.41e-52
PoCHG_E27549_L143	Po	CHG	30.4762	XM_025965395.1	gi|1435169141|ref|XM_025965395.1|	PREDICTED: Panicum hallii phospholipase SGR2 (LOC112897170), transcript variant X2, mRNA	140	94.286	97	1.82e-51
PoCHG_E27557_L143	Po	CHG	37.037	XM_025956909.1	gi|1435114683|ref|XM_025956909.1|	PREDICTED: Panicum hallii F-box/kelch-repeat protein At1g67480-like (LOC112890063), mRNA	143	94.406	100	1.09e-53
PoCHG_E27623_L143	Po	CHG	-48.1481	LR792822.1	gi|1833571969|emb|LR792822.1|	Digitaria exilis annotation	143	94.406	100	1.09e-53
PoCHG_E27640_L143	Po	CHG	-60.2837	CP050801.1	gi|1835963619|gb|CP050801.1|	Setaria viridis cultivar ME034v chromosome 7	143	96.503	100	1.08e-58
PoCHG_E27871_L143	Po	CHG	22.2222	LR792827.1	gi|1833589163|emb|LR792827.1|	Digitaria exilis annotation	144	93.056	100	2.35e-50
PoCHG_E27884_L143	Po	CHG	27.2727	XM_034729191.1	gi|1845126438|ref|XM_034729191.1|	PREDICTED: Setaria viridis pentatricopeptide repeat-containing protein At1g18900-like (LOC117847890), mRNA	141	91.489	99	6.58e-46
PoCHG_E27894_L143	Po	CHG	-36.3636	XM_025960967.1	gi|1435160357|ref|XM_025960967.1|	PREDICTED: Panicum hallii pyruvate decarboxylase 1-like (LOC112893565), mRNA	142	92.958	99	8.46e-50
PoCHG_E27927_L143	Po	CHG	14.0351	CP050796.1	gi|1835963562|gb|CP050796.1|	Setaria viridis cultivar ME034v chromosome 2	152	82.237	99	3.15e-24
PoCHG_E28214_L143	Po	CHG	-41.6667	XM_021463936.1	gi|1205967327|ref|XM_021463936.1|	PREDICTED: Sorghum bicolor pentatricopeptide repeat-containing protein At3g26540 (LOC8080316), transcript variant X2, mRNA	138	90.58	97	1.43e-42
PoCHG_E28242_L143	Po	CHG	26.6667	XM_034727950.1	gi|1845123923|ref|XM_034727950.1|	PREDICTED: Setaria viridis G-type lectin S-receptor-like serine/threonine-protein kinase At2g19130 (LOC117846852), mRNA	144	85.417	100	5.2e-32
PoCHG_E28478_L143	Po	CHG	25.4902	LR792830.1	gi|1833599448|emb|LR792830.1|	Digitaria exilis annotation	134	89.552	94	3.99e-38
PoCHG_E28602_L143	Po	CHG	-59.375	XM_023301949.1	gi|1315003815|ref|XM_023301949.1|	PREDICTED: Zea mays serine/threonine-protein kinase RHS3 (LOC103649538), transcript variant X2, mRNA	141	87.943	97	1.86e-36
PoCHG_E28608_L143	Po	CHG	-44	XM_021459391.1	gi|1205953025|ref|XM_021459391.1|	PREDICTED: Sorghum bicolor protein RDM16 (LOC110434704), transcript variant X3, mRNA	137	93.431	96	1.09e-48
PoCHG_E28740_L143	Po	CHG	-25.9259	LR792838.1	gi|1833621802|emb|LR792838.1|	Digitaria exilis annotation	135	87.407	94	4.02e-33
PoCHG_E28774_L143	Po	CHG	21.6216	XM_025949992.1	gi|1435139302|ref|XM_025949992.1|	PREDICTED: Panicum hallii probable LRR receptor-like serine/threonine-protein kinase At3g47570 (LOC112884576), mRNA	143	91.608	100	5.09e-47
PoCHG_E29105_L143	Po	CHG	28.5714	CP050795.1	gi|1835963549|gb|CP050795.1|	Setaria viridis cultivar ME034v chromosome 1	143	96.503	100	1.08e-58
PoCHG_E29295_L143	Po	CHG	-47.4747	XM_025968577.1	gi|1435175438|ref|XM_025968577.1|	PREDICTED: Panicum hallii hydroxycinnamoyltransferase 1 (LOC112899919), mRNA	143	95.105	100	2.33e-55
PoCHG_E29339_L143	Po	CHG	29.2398	LR792827.1	gi|1833589163|emb|LR792827.1|	Digitaria exilis annotation	131	85.496	90	1.46e-27
PoCHG_E29687_L143	Po	CHG	-38.6667	XM_025955029.1	gi|1435148987|ref|XM_025955029.1|	PREDICTED: Panicum hallii clathrin light chain 2-like (LOC112888728), mRNA	143	92.308	100	1.09e-48
PoCHG_E29691_L143	Po	CHG	28.7879	CP050803.1	gi|1835963643|gb|CP050803.1|	Setaria viridis cultivar ME034v chromosome 9	129	96.124	90	6.54e-51
PoCHG_E29918_L143	Po	CHG	-58.9744	CP050796.1	gi|1835963562|gb|CP050796.1|	Setaria viridis cultivar ME034v chromosome 2	142	85.915	98	5.2e-32
PoCHG_E30152_L143	Po	CHG	-25.5556	XM_021460014.1	gi|1205954815|ref|XM_021460014.1|	PREDICTED: Sorghum bicolor putative 12-oxophytodienoate reductase 8 (LOC8068897), transcript variant X2, mRNA	143	95.105	100	2.33e-55
PoCHG_E30439_L143	Po	CHG	14.5833	CP050803.1	gi|1835963643|gb|CP050803.1|	Setaria viridis cultivar ME034v chromosome 9	130	87.692	90	1.45e-32
PoCHG_E30549_L143	Po	CHG	-61.2613	NM_001143319.1	gi|219362998|ref|NM_001143319.1|;gi|194697113|gb|BT037636.1|;gi|238012073|gb|BT086719.1|	Zea mays uncharacterized LOC100216935 (LOC100216935), mRNA<>Zea mays full-length cDNA clone ZM_BFb0184M03 mRNA, complete cds<>Zea mays full-length cDNA clone ZM_BFb0184I03 mRNA, complete cds	132	92.424	92	3.06e-44
PoCHG_E30578_L143	Po	CHG	21.8391	AJ293503.1	gi|9187645|emb|AJ293503.1|	Saccharum hybrid cultivar R570 microsatellite DNA, clone mSSCIR32	141	94.326	99	1.41e-52
PoCHG_E30661_L143	Po	CHG	20.5128	KF184966.1	gi|530279141|gb|KF184966.1|	Saccharum hybrid cultivar R570 clone BAC 059B13 complete sequence	139	93.525	97	8.46e-50
PoCHG_E30704_L143	Po	CHG	-29.8246	CP050802.1	gi|1835963629|gb|CP050802.1|	Setaria viridis cultivar ME034v chromosome 8	143	87.413	100	6.68e-36
PoCHG_E30711_L143	Po	CHG	44.4444	LR792822.1	gi|1833571969|emb|LR792822.1|	Digitaria exilis annotation	141	90.071	99	1.43e-42
PoCHG_E30719_L143	Po	CHG	-43.3333	XR_002269408.2	gi|1315008810|ref|XR_002269408.2|	PREDICTED: Zea mays uncharacterized LOC100216988 (LOC100216988), transcript variant X8, misc_RNA	139	94.245	97	1.82e-51
PoCHG_E30900_L143	Po	CHG	-12.9353	XM_034721891.1	gi|1845112002|ref|XM_034721891.1|	PREDICTED: Setaria viridis kinesin-like protein KIN-10A (LOC117841496), mRNA	141	87.943	99	2.4e-35
PoCHG_E30915_L143	Po	CHG	21.2963	EU960866.1	gi|195622307|gb|EU960866.1|	Zea mays clone 229191 voltage-gated potassium channel beta subunit mRNA, complete cds	140	95.714	98	2.33e-55
PoCHG_E31022_L143	Po	CHG	-48.8889	CP050799.1	gi|1835963604|gb|CP050799.1|	Setaria viridis cultivar ME034v chromosome 5	145	91.034	100	2.37e-45
PoCHG_E31049_L143	Po	CHG	-45.679	XM_021464965.1	gi|1205970813|ref|XM_021464965.1|	PREDICTED: Sorghum bicolor putative methylesterase 14, chloroplastic (LOC8068541), transcript variant X2, mRNA	142	92.254	99	3.93e-48
PoCHG_E31057_L143	Po	CHG	-18.0556	XM_025964004.1	gi|1435166293|ref|XM_025964004.1|	PREDICTED: Panicum hallii probable glycerol-3-phosphate dehydrogenase [NAD(+)] 2, cytosolic (LOC112895979), mRNA	143	93.706	100	5.05e-52
PoCHG_E31081_L143	Po	CHG	29.6296	LR792821.1	gi|1833568841|emb|LR792821.1|	Digitaria exilis annotation	141	89.362	98	2.38e-40
PoCHG_E31231_L143	Po	CHG	-21.6667	XM_002441433.2	gi|1205979785|ref|XM_002441433.2|	PREDICTED: Sorghum bicolor uncharacterized LOC8061119 (LOC8061119), mRNA	138	86.957	97	3.11e-34
PoCHG_E31399_L143	Po	CHG	-60	XM_021461781.1	gi|1205960711|ref|XM_021461781.1|	PREDICTED: Sorghum bicolor probable WRKY transcription factor 62 (LOC8067619), mRNA	143	88.811	100	2.38e-40
PoCHG_E31413_L143	Po	CHG	20.8333	XM_034730244.1	gi|1845128492|ref|XM_034730244.1|	PREDICTED: Setaria viridis flavanone 3-dioxygenase 3-like (LOC117848725), mRNA	142	93.662	99	1.82e-51
PoCHG_E31585_L143	Po	CHG	-38.5965	XM_021456388.1	gi|1205943378|ref|XM_021456388.1|	PREDICTED: Sorghum bicolor protein RST1 (LOC8078488), transcript variant X2, mRNA	141	91.489	99	6.58e-46
PoCHG_E31713_L143	Po	CHG	11.6279	XM_002454532.2	gi|1205950399|ref|XM_002454532.2|	PREDICTED: Sorghum bicolor (+)-neomenthol dehydrogenase (LOC8078895), mRNA	142	85.915	99	4.02e-33
PoCHG_E31795_L143	Po	CHG	34.0278	LR792826.1	gi|1833586716|emb|LR792826.1|	Digitaria exilis annotation	132	87.121	92	1.45e-32
PoCHG_E31812_L143	Po	CHG	21.2121	LR792836.1	gi|1833611964|emb|LR792836.1|	Digitaria exilis annotation	143	96.503	100	1.08e-58
PoCHG_E31894_L143	Po	CHG	26.9231	XM_025963844.1	gi|1435165972|ref|XM_025963844.1|	PREDICTED: Panicum hallii protein IRON-RELATED TRANSCRIPTION FACTOR 2-like (LOC112895847), mRNA	137	88.321	96	5.16e-37
PoCHG_E31966_L143	Po	CHG	28.0702	XM_025948259.1	gi|1435131509|ref|XM_025948259.1|	PREDICTED: Panicum hallii uncharacterized LOC112883042 (LOC112883042), mRNA	142	88.732	99	8.58e-40
PoCHG_E32039_L143	Po	CHG	-41.6667	CP050795.1	gi|1835963549|gb|CP050795.1|	Setaria viridis cultivar ME034v chromosome 1	134	81.343	93	4.11e-18
PoCHG_E32784_L143	Po	CHG	-50	NM_001176143.1	gi|293335606|ref|NM_001176143.1|;gi|224030388|gb|BT067373.1|	Zea mays uncharacterized LOC100383495 (LOC100383495), mRNA<>Zea mays full-length cDNA clone ZM_BFc0024C18 mRNA, complete cds	139	95.683	97	8.4e-55
PoCHG_E32785_L143	Po	CHG	-16.6667	XM_025956454.1	gi|1435151766|ref|XM_025956454.1|	PREDICTED: Panicum hallii probable sucrose-phosphate synthase 3 (LOC112889701), transcript variant X4, mRNA	134	90.299	93	8.58e-40
PoCHG_E32928_L143	Po	CHG	29.932	CP050797.1	gi|1835963576|gb|CP050797.1|	Setaria viridis cultivar ME034v chromosome 3	144	84.722	100	8.7e-30
PoCHG_E32968_L143	Po	CHG	35.2941	XM_026025844.1	gi|1443082810|ref|XM_026025844.1|	PREDICTED: Oryza sativa Japonica Group UDP-glycosyltransferase 73D1 (LOC107277497), mRNA	136	89.706	95	8.58e-40
PoCHG_E33144_L143	Po	CHG	-41.6667	LR792828.1	gi|1833591547|emb|LR792828.1|	Digitaria exilis annotation	142	87.324	99	1.86e-36
PoCHG_E33238_L143	Po	CHG	-45.977	CP050797.1	gi|1835963576|gb|CP050797.1|	Setaria viridis cultivar ME034v chromosome 3	141	92.908	99	3.04e-49
PoCHG_E33509_L143	Po	CHG	32.8042	CP050796.1	gi|1835963562|gb|CP050796.1|	Setaria viridis cultivar ME034v chromosome 2	143	89.51	100	1.84e-41
PoCHG_E33534_L143	Po	CHG	-19.2308	CP050803.1	gi|1835963643|gb|CP050803.1|	Setaria viridis cultivar ME034v chromosome 9	143	88.112	100	1.11e-38
PoCHG_E33543_L143	Po	CHG	25.5556	CP050799.1	gi|1835963604|gb|CP050799.1|	Setaria viridis cultivar ME034v chromosome 5	140	90.714	98	1.1e-43
PoCHG_E33547_L143	Po	CHG	40.9524	XM_002452634.2	gi|1205953758|ref|XM_002452634.2|	PREDICTED: Sorghum bicolor U-box domain-containing protein 6 (LOC8073857), mRNA	140	91.429	98	2.37e-45
PoCHG_E33558_L143	Po	CHG	-44.7619	XM_025942033.1	gi|1435196628|ref|XM_025942033.1|	PREDICTED: Panicum hallii FIP1[V]-like protein (LOC112877675), mRNA	143	89.51	100	5.13e-42
PoCHG_E33628_L143	Po	CHG	20.3704	XM_008678532.3	gi|1315005890|ref|XM_008678532.3|	PREDICTED: Zea mays uncharacterized LOC100272605 (LOC100272605), transcript variant X7, mRNA	141	95.035	99	3.02e-54
PoCHG_E33707_L143	Po	CHG	17.1429	CP050803.1	gi|1835963643|gb|CP050803.1|	Setaria viridis cultivar ME034v chromosome 9	135	85.185	93	5.24e-27
PoCHG_E33759_L143	Po	CHG	-36.3636	LR792824.1	gi|1833579293|emb|LR792824.1|	Digitaria exilis annotation	137	88.321	96	5.16e-37
PoCHG_E33894_L143	Po	CHG	29.8851	CP050799.1	gi|1835963604|gb|CP050799.1|	Setaria viridis cultivar ME034v chromosome 5	130	93.077	91	8.52e-45
PoCHG_E33948_L143	Po	CHG	35.3535	CP050798.1	gi|1835963590|gb|CP050798.1|	Setaria viridis cultivar ME034v chromosome 4	145	92.414	100	3.04e-49
PoCHG_E34000_L143	Po	CHG	44.4444	LR792831.1	gi|1833601588|emb|LR792831.1|	Digitaria exilis annotation	135	93.333	93	5.09e-47
PoCHG_E34001_L143	Po	CHG	24.6914	CP050803.1	gi|1835963643|gb|CP050803.1|	Setaria viridis cultivar ME034v chromosome 9	128	96.094	90	2.35e-50
PoCHG_E34018_L143	Po	CHG	-40	CP050796.1	gi|1835963562|gb|CP050796.1|	Setaria viridis cultivar ME034v chromosome 2	137	94.891	95	1.82e-51
PoCHG_E34033_L143	Po	CHG	31.8182	XR_002452058.1	gi|1205950959|ref|XR_002452058.1|	PREDICTED: Sorghum bicolor protein piccolo (LOC8064249), transcript variant X3, misc_RNA	140	87.857	98	5.16e-37
PoCHG_E34068_L143	Po	CHG	-69.5652	XM_002451448.2	gi|1205953058|ref|XM_002451448.2|	PREDICTED: Sorghum bicolor L-aspartate oxidase, chloroplastic (LOC8069937), mRNA	141	90.78	99	3.06e-44
PoCHG_E34204_L143	Po	CHG	-61.9048	CP050798.1	gi|1835963590|gb|CP050798.1|	Setaria viridis cultivar ME034v chromosome 4	146	80.137	99	1.14e-18
PoCHG_E34263_L143	Po	CHG	15.1515	XM_021464121.1	gi|1205968023|ref|XM_021464121.1|	PREDICTED: Sorghum bicolor protein LAZ1 (LOC8057579), transcript variant X2, mRNA	142	95.07	99	8.4e-55
PoCHG_E34328_L143	Po	CHG	-59.2593	CP050795.1	gi|1835963549|gb|CP050795.1|	Setaria viridis cultivar ME034v chromosome 1	143	90.21	100	1.1e-43
PoCHG_E34340_L143	Po	CHG	39.7436	XM_034749898.1	gi|1845167114|ref|XM_034749898.1|	PREDICTED: Setaria viridis pentatricopeptide repeat-containing protein At1g77360, mitochondrial-like (LOC117865670), transcript variant X2, mRNA	136	93.382	95	3.93e-48
PoCHG_E34344_L143	Po	CHG	-24.4444	XM_034718008.1	gi|1845110926|ref|XM_034718008.1|	PREDICTED: Setaria viridis F-box/kelch-repeat protein At1g74510-like (LOC117838115), mRNA	139	94.245	97	1.82e-51
PoCHG_E34401_L143	Po	CHG	-35.3535	LR792830.1	gi|1833599448|emb|LR792830.1|	Digitaria exilis annotation	139	89.209	97	8.58e-40
PoCHG_E34450_L143	Po	CHG	10.1852	FJ971188.1	gi|264665587|gb|FJ971188.1|	Sorghum bicolor cultivar HeiGaoLiang phytoene synthase (PSY1) gene, complete cds	143	95.105	100	2.33e-55
PoCHG_E34519_L143	Po	CHG	46.2366	XM_002437699.2	gi|1205983903|ref|XM_002437699.2|	PREDICTED: Sorghum bicolor BTB/POZ domain-containing protein At3g05675 (LOC8069049), mRNA	141	88.652	99	3.08e-39
PoCHG_E34602_L143	Po	CHG	-38.0952	XM_034733432.1	gi|1845106175|ref|XM_034733432.1|	PREDICTED: Setaria viridis transcription factor GTE4-like (LOC117851589), mRNA	143	88.811	100	2.38e-40
PoCHG_E34678_L143	Po	CHG	-48.2759	XM_034731438.1	gi|1845130752|ref|XM_034731438.1|	PREDICTED: Setaria viridis homeobox-leucine zipper protein HOX33-like (LOC117849772), mRNA	143	93.706	100	5.05e-52
PoCHG_E34680_L143	Po	CHG	-29.6296	XM_021449199.1	gi|1205924794|ref|XM_021449199.1|	PREDICTED: Sorghum bicolor pentatricopeptide repeat-containing protein At3g24000, mitochondrial (LOC8055119), transcript variant X2, mRNA	143	95.105	100	2.33e-55
PoCHG_E34685_L143	Po	CHG	-64.7059	LR792823.1	gi|1833575684|emb|LR792823.1|	Digitaria exilis annotation	137	87.591	96	2.4e-35
PoCHG_E34727_L143	Po	CHG	-43.0556	XM_025949147.1	gi|1435135617|ref|XM_025949147.1|	PREDICTED: Panicum hallii purple acid phosphatase 2-like (LOC112883889), mRNA	133	90.977	93	1.84e-41
PoCHG_E34764_L143	Po	CHG	18.8406	LR792837.1	gi|1833616914|emb|LR792837.1|	Digitaria exilis annotation	130	92.308	91	3.96e-43
PoCHG_E34841_L143	Po	CHG	28.0702	LR792820.1	gi|1833565633|emb|LR792820.1|	Digitaria exilis annotation	150	80.667	100	8.82e-20
PoCHG_E34868_L143	Po	CHG	-21.3333	XM_020545910.1	gi|1162450990|ref|XM_020545910.1|	PREDICTED: Zea mays uncharacterized LOC103641776 (LOC103641776), transcript variant X2, mRNA	143	88.811	100	2.38e-40
PoCHG_E34896_L143	Po	CHG	16.092	LR792822.1	gi|1833571969|emb|LR792822.1|	Digitaria exilis annotation	143	88.112	100	1.44e-37
PoCHG_E34899_L143	Po	CHG	39.4558	LR792821.1	gi|1833568841|emb|LR792821.1|	Digitaria exilis annotation	128	91.406	90	2.38e-40
PoCHG_E34940_L143	Po	CHG	-50	XM_002454663.2	gi|1205951121|ref|XM_002454663.2|	PREDICTED: Sorghum bicolor two-component response regulator ORR23 (LOC8084640), mRNA	146	90.411	100	3.06e-44
PoCHG_E35067_L143	Po	CHG	22.2222	XM_025950163.1	gi|1435139632|ref|XM_025950163.1|	PREDICTED: Panicum hallii protein ALP1-like (LOC112884685), mRNA	129	89.922	90	5.16e-37
PoCHG_E35159_L143	Po	CHG	-35.8974	CP018158.1	gi|1189419116|gb|CP018158.1|	Oryza sativa Indica Group cultivar Shuhui498 chromosome 2 sequence	132	87.879	92	1.45e-32
PoCHG_E35241_L143	Po	CHG	-31.746	CP050800.1	gi|1835963609|gb|CP050800.1|	Setaria viridis cultivar ME034v chromosome 6	140	91.429	98	2.37e-45
PoCHG_E35261_L143	Po	CHG	-28.2051	NM_001362171.1	gi|1375023188|ref|NM_001362171.1|	Zea mays uncharacterized LOC100383859 (LOC100383859), mRNA	146	84.932	100	6.72e-31
PoCHG_E35339_L143	Po	CHG	-28.8889	XM_021461214.1	gi|1205958902|ref|XM_021461214.1|	PREDICTED: Sorghum bicolor disease resistance protein RGA2-like (LOC110435562), transcript variant X5, mRNA	137	83.942	96	5.24e-27
PoCHG_E35438_L143	Po	CHG	44.1441	LR792827.1	gi|1833589163|emb|LR792827.1|	Digitaria exilis annotation	137	84.672	96	5.24e-27
PoCHG_E35440_L143	Po	CHG	26.5152	LR792827.1	gi|1833589163|emb|LR792827.1|	Digitaria exilis annotation	132	92.424	92	3.06e-44
PoCHG_E35445_L143	Po	CHG	27.0833	AP014959.1	gi|937906879|dbj|AP014959.1|	Oryza sativa Japonica Group DNA, chromosome 3, cultivar: Nipponbare, complete sequence	129	86.822	90	6.72e-31
PoCHG_E35461_L143	Po	CHG	28.9855	CP050796.1	gi|1835963562|gb|CP050796.1|	Setaria viridis cultivar ME034v chromosome 2	143	88.811	97	1.11e-38
PoCHG_E35489_L143	Po	CHG	22.807	XM_004959998.3	gi|1256419279|ref|XM_004959998.3|	PREDICTED: Setaria italica clathrin light chain 1 (LOC101761841), mRNA	145	90.345	99	1.43e-42
PoCHG_E35699_L143	Po	CHG	-54.386	XM_025958599.1	gi|1435155931|ref|XM_025958599.1|	PREDICTED: Panicum hallii uncharacterized LOC112891677 (LOC112891677), transcript variant X2, mRNA	143	95.804	100	5.02e-57
PoCHG_E35880_L143	Po	CHG	-20.5882	LR792829.1	gi|1833595496|emb|LR792829.1|	Digitaria exilis annotation	143	94.406	100	1.09e-53
PoCHG_E35944_L143	Po	CHG	-27.1605	XM_034737113.1	gi|1845142157|ref|XM_034737113.1|	PREDICTED: Setaria viridis cinnamoyl-CoA reductase 1-like (LOC117854857), mRNA	143	86.713	100	4.02e-33
PoCHG_E35993_L143	Po	CHG	19.4444	XM_021455122.1	gi|1205939371|ref|XM_021455122.1|	PREDICTED: Sorghum bicolor subtilisin-like protease SBT2.3 (LOC8072125), transcript variant X2, mRNA	143	95.804	100	5.02e-57
PoCHG_E36013_L143	Po	CHG	-47.0588	XM_021459782.1	gi|1205954080|ref|XM_021459782.1|	PREDICTED: Sorghum bicolor uncharacterized LOC110434896 (LOC110434896), transcript variant X4, mRNA	143	93.007	100	2.35e-50
PoCHG_E36017_L143	Po	CHG	-37.5	XM_034722737.1	gi|1845113684|ref|XM_034722737.1|	PREDICTED: Setaria viridis pathogenesis-related genes transcriptional activator PTI6-like (LOC117842331), transcript variant X5, mRNA	143	88.112	100	1.11e-38
PoCHG_E36025_L143	Po	CHG	-53.3333	CP050797.1	gi|1835963576|gb|CP050797.1|	Setaria viridis cultivar ME034v chromosome 3	138	94.928	97	1.41e-52
PoCHG_E36235_L143	Po	CHG	-39.3939	HG531803.1	gi|727346033|emb|HG531803.1|	Saccharum hybrid cultivar R570_BAC clone Sh243J23	142	92.958	99	8.46e-50
PoCHG_E36277_L143	Po	CHG	-42.5926	XM_034735908.1	gi|1845103244|ref|XM_034735908.1|	PREDICTED: Setaria viridis SUN domain-containing protein 2-like (LOC117853505), transcript variant X2, mRNA	142	94.366	99	3.91e-53
PoCHG_E36285_L143	Po	CHG	-38.5417	XM_025944416.1	gi|1435122414|ref|XM_025944416.1|	PREDICTED: Panicum hallii heat shock 70 kDa protein, mitochondrial-like (LOC112879974), mRNA	141	97.163	99	3e-59
PoCHG_E36369_L143	Po	CHG	-35.5556	CP050803.1	gi|1835963643|gb|CP050803.1|	Setaria viridis cultivar ME034v chromosome 9	146	82.877	99	2.44e-25
PoCHG_E36508_L143	Po	CHG	33.8308	XM_002467354.2	gi|1205929631|ref|XM_002467354.2|	PREDICTED: Sorghum bicolor transcription factor bHLH18 (LOC8055097), mRNA	140	88.571	96	1.44e-37
PoCHG_E36553_L143	Po	CHG	26	XM_034717112.1	gi|1845179819|ref|XM_034717112.1|	PREDICTED: Setaria viridis protein CHAPERONE-LIKE PROTEIN OF POR1, chloroplastic (LOC117837474), mRNA	140	96.429	98	5.02e-57
PoCHG_E36761_L143	Po	CHG	22.7642	CP050795.1	gi|1835963549|gb|CP050795.1|	Setaria viridis cultivar ME034v chromosome 1	132	91.667	91	5.13e-42
PoCHG_E37141_L143	Po	CHG	-19.0476	XM_025955105.1	gi|1435149143|ref|XM_025955105.1|	PREDICTED: Panicum hallii kinesin-like protein KIN-14L (LOC112888783), mRNA	143	99.301	100	2.3e-65
PoCHG_E37144_L143	Po	CHG	-28.2828	XM_034723038.1	gi|1845114267|ref|XM_034723038.1|	PREDICTED: Setaria viridis protein ETHYLENE-INSENSITIVE 2-like (LOC117842565), mRNA	143	88.811	100	2.38e-40
PoCHG_E37225_L143	Po	CHG	21.0145	LR792820.1	gi|1833565633|emb|LR792820.1|	Digitaria exilis annotation	143	88.811	99	8.58e-40
PoCHG_E37258_L143	Po	CHG	-50.7246	LR792836.1	gi|1833611964|emb|LR792836.1|	Digitaria exilis annotation	136	81.618	94	2.45e-20
PoCHG_E37501_L143	Po	CHG	-50.8772	CP050803.1	gi|1835963643|gb|CP050803.1|	Setaria viridis cultivar ME034v chromosome 9	129	96.899	90	1.41e-52
PoCHG_E37587_L143	Po	CHG	-42.4242	CP050799.1	gi|1835963604|gb|CP050799.1|	Setaria viridis cultivar ME034v chromosome 5	143	95.105	100	2.33e-55
PoCHG_E37593_L143	Po	CHG	-50	XM_025952757.1	gi|1435144511|ref|XM_025952757.1|	PREDICTED: Panicum hallii dicarboxylate transporter 1, chloroplastic (LOC112886770), mRNA	142	91.549	99	1.83e-46
PoCHG_E37661_L143	Po	CHG	-25	JQ887870.1	gi|386650772|gb|JQ887870.1|	Zea mays isolate Zheng58 clone 1 GRMZM2G094444-like gene, partial sequence	145	87.586	100	1.44e-37
PoCHG_E37686_L143	Po	CHG	21.7391	XM_021463224.1	gi|1205965331|ref|XM_021463224.1|	PREDICTED: Sorghum bicolor aluminum-activated malate transporter 1 (LOC8073008), mRNA	137	91.241	96	1.1e-43
PoCHG_E37722_L143	Po	CHG	60.4651	XM_024458886.1	gi|1371062532|ref|XM_024458886.1|	PREDICTED: Brachypodium distachyon ABC transporter D family member 1 (LOC100828676), mRNA	129	83.721	90	3.15e-24
PoCHG_E37729_L143	Po	CHG	-24	CP050795.1	gi|1835963549|gb|CP050795.1|	Setaria viridis cultivar ME034v chromosome 1	143	89.51	100	1.84e-41
PoCHG_E37739_L143	Po	CHG	27.0833	CP050801.1	gi|1835963619|gb|CP050801.1|	Setaria viridis cultivar ME034v chromosome 7	142	89.437	99	1.84e-41
PoCHG_E37844_L143	Po	CHG	25.5556	CP050799.1	gi|1835963604|gb|CP050799.1|	Setaria viridis cultivar ME034v chromosome 5	149	93.289	100	5.05e-52
PoCHG_E38222_L143	Po	CHG	16	LR792837.1	gi|1833616914|emb|LR792837.1|	Digitaria exilis annotation	143	96.503	100	1.08e-58
PoCHG_E38310_L143	Po	CHG	-40.2778	XM_034724547.1	gi|1845117247|ref|XM_034724547.1|	PREDICTED: Setaria viridis bZIP transcription factor 60-like (LOC117843830), transcript variant X1, mRNA	143	95.105	100	2.33e-55
PoCHG_E38321_L143	Po	CHG	-35.2941	XM_034724089.1	gi|1845116335|ref|XM_034724089.1|	PREDICTED: Setaria viridis auxin transport protein BIG (LOC117843484), mRNA	143	93.007	100	2.35e-50
PoCHG_E38405_L143	Po	CHG	-36.3636	LR792828.1	gi|1833591547|emb|LR792828.1|	Digitaria exilis annotation	135	88.889	94	1.44e-37
PoCHG_E38428_L143	Po	CHG	-45.614	NM_001322360.1	gi|1016841137|ref|NM_001322360.1|	Zea mays Retrovirus-related Pol polyprotein LINE-1 (LOC100384840), mRNA	142	96.479	99	3.88e-58
PoCHG_E39011_L143	Po	CHG	50.9804	LR792824.1	gi|1833579293|emb|LR792824.1|	Digitaria exilis annotation	142	89.437	99	1.84e-41
PoCHG_E39021_L143	Po	CHG	-39.3162	CP050795.1	gi|1835963549|gb|CP050795.1|	Setaria viridis cultivar ME034v chromosome 1	141	97.163	99	3e-59
PoCHG_E39040_L143	Po	CHG	-58.8652	LR792835.1	gi|1833610305|emb|LR792835.1|	Digitaria exilis annotation	131	92.366	92	1.1e-43
PoCHG_E39043_L143	Po	CHG	16.6667	CP050799.1	gi|1835963604|gb|CP050799.1|	Setaria viridis cultivar ME034v chromosome 5	141	90.071	97	1.84e-41
PoCHG_E39137_L143	Po	CHG	12.069	XM_034720945.1	gi|1845111492|ref|XM_034720945.1|	PREDICTED: Setaria viridis GPI ethanolamine phosphate transferase 2 (LOC117840428), transcript variant X2, mRNA	149	83.893	100	1.13e-28
PoCHG_E39308_L143	Po	CHG	39.5062	XR_002263930.2	gi|1315017075|ref|XR_002263930.2|	PREDICTED: Zea mays uncharacterized LOC100274451 (LOC100274451), transcript variant X4, misc_RNA	144	88.194	100	1.11e-38
PoCHG_E39596_L143	Po	CHG	-24	XM_002450189.2	gi|1205958877|ref|XM_002450189.2|	PREDICTED: Sorghum bicolor 50S ribosomal protein L24 (LOC8085621), mRNA	135	93.333	94	1.42e-47
PoCHG_E39628_L143	Po	CHG	19.0476	XM_025950864.1	gi|1435140951|ref|XM_025950864.1|	PREDICTED: Panicum hallii uncharacterized LOC112885210 (LOC112885210), mRNA	143	90.21	100	1.1e-43
PoCHG_E39859_L143	Po	CHG	-55.5556	XM_025956360.1	gi|1435151572|ref|XM_025956360.1|	PREDICTED: Panicum hallii probable potassium transporter 13 (LOC112889630), mRNA	143	97.203	100	2.32e-60
PoCHG_E39935_L143	Po	CHG	-23.3333	XM_030610343.1	gi|1729988842|ref|XM_030610343.1|	PREDICTED: Syzygium oleosum NADP-dependent glyceraldehyde-3-phosphate dehydrogenase (LOC115685305), mRNA	140	83.571	98	5.24e-27
PoCHG_E39972_L143	Po	CHG	-39.5833	CP050801.1	gi|1835963619|gb|CP050801.1|	Setaria viridis cultivar ME034v chromosome 7	132	93.182	92	6.58e-46
PoCHG_E40113_L143	Po	CHG	28.5714	CP050795.1	gi|1835963549|gb|CP050795.1|	Setaria viridis cultivar ME034v chromosome 1	138	89.13	97	3.08e-39
PoCHG_E40203_L143	Po	CHG	-50.7937	KF184941.1	gi|530279605|gb|KF184941.1|	Saccharum hybrid cultivar R570 clone BAC 189K21 complete sequence	142	95.775	99	1.8e-56
PoCHG_E40369_L143	Po	CHG	23.8095	CP050803.1	gi|1835963643|gb|CP050803.1|	Setaria viridis cultivar ME034v chromosome 9	130	90	91	5.16e-37
PoCHG_E40391_L143	Po	CHG	40.7407	AF466646.1	gi|18568260|gb|AF466646.1|	Zea mays putative transposase (Z195D10.1) gene, partial cds; glycyl-tRNA synthetase (Z195D10.2), ornithine carbamoyltransferase (Z195D10.3), putative gag protein (Z195D10.5), putative SET-domain transcriptional regulator (Z195D10.7), putative oxysterol-binding protein (Z195D10.8), putative polyprotein (Z195D10.9), putative oxysterol-binding protein (Z195D10.10), putative gag-pol polyprotein (Z195…	143	88.112	100	1.11e-38
PoCHG_E40393_L143	Po	CHG	-49.2754	XM_034716295.1	gi|1845110607|ref|XM_034716295.1|	PREDICTED: Setaria viridis mitogen-activated protein kinase kinase 3-like (LOC117836763), transcript variant X6, mRNA	143	96.503	100	1.08e-58
PoCHG_E40400_L143	Po	CHG	11.3208	AP014958.1	gi|937901440|dbj|AP014958.1|	Oryza sativa Japonica Group DNA, chromosome 2, cultivar: Nipponbare, complete sequence	133	79.699	92	6.87e-16
PoCHG_E40480_L143	Po	CHG	-24.6377	XR_002449417.1	gi|1205928955|ref|XR_002449417.1|	PREDICTED: Sorghum bicolor DNA repair endonuclease UVH1 (LOC8059542), transcript variant X2, misc_RNA	132	88.636	92	6.68e-36
PoCHG_E40486_L143	Po	CHG	-54.1667	LR792822.1	gi|1833571969|emb|LR792822.1|	Digitaria exilis annotation	140	92.143	98	5.09e-47
PoCHG_E40604_L143	Po	CHG	-42.5532	XM_025954653.1	gi|1435148229|ref|XM_025954653.1|	PREDICTED: Panicum hallii polyadenylate-binding protein-interacting protein 7 (LOC112888439), mRNA	141	93.617	99	6.54e-51
PoCHG_E40781_L143	Po	CHG	-30.1587	XM_002460478.2	gi|1205933532|ref|XM_002460478.2|	PREDICTED: Sorghum bicolor ATPase family AAA domain-containing protein At1g05910 (LOC8059003), mRNA	143	94.406	100	1.09e-53
PoCHG_E40830_L143	Po	CHG	-66.6667	KU685414.1	gi|998454560|gb|KU685414.1|	Saccharum spontaneum clone SES39L16, complete sequence	148	82.432	100	8.76e-25
PoCHG_E40835_L143	Po	CHG	17.2414	CP050798.1	gi|1835963590|gb|CP050798.1|	Setaria viridis cultivar ME034v chromosome 4	137	91.241	95	3.96e-43
PoCHG_E40840_L143	Po	CHG	20.8333	CP050795.1	gi|1835963549|gb|CP050795.1|	Setaria viridis cultivar ME034v chromosome 1	134	86.567	94	8.7e-30
PoCHG_E40871_L143	Po	CHG	-40.1961	XM_034750181.1	gi|1845167693|ref|XM_034750181.1|	PREDICTED: Setaria viridis dynamin-like protein ARC5 (LOC117865911), mRNA	143	93.007	100	2.35e-50
PoCHG_E40894_L143	Po	CHG	19.4444	CP050803.1	gi|1835963643|gb|CP050803.1|	Setaria viridis cultivar ME034v chromosome 9	143	91.608	100	5.09e-47
PoCHG_E41182_L143	Po	CHG	-33.3333	LR792825.1	gi|1833582907|emb|LR792825.1|	Digitaria exilis annotation	143	93.007	100	2.35e-50
PoCHG_E41191_L143	Po	CHG	-41.9753	CP050795.1	gi|1835963549|gb|CP050795.1|	Setaria viridis cultivar ME034v chromosome 1	143	95.804	100	1.8e-56
PoCHG_E41312_L143	Po	CHG	14.8148	LR792823.1	gi|1833575684|emb|LR792823.1|	Digitaria exilis annotation	143	96.503	100	1.08e-58
PoCHG_E41354_L143	Po	CHG	-26.6667	LR792824.1	gi|1833579293|emb|LR792824.1|	Digitaria exilis annotation	140	83.571	97	6.77e-26
PoCHG_E41411_L143	Po	CHG	-45.8333	XM_034736407.1	gi|1845140662|ref|XM_034736407.1|	PREDICTED: Setaria viridis glutamate receptor 3.4-like (LOC117854114), mRNA	136	94.118	95	8.46e-50
PoCHG_E41412_L143	Po	CHG	-33.3333	XM_021449198.1	gi|1205986189|ref|XM_021449198.1|	PREDICTED: Sorghum bicolor glutamate receptor 3.4 (LOC8083292), mRNA	143	86.713	100	2.4e-35
PoCHG_E41499_L143	Po	CHG	-28.5714	XM_025962823.1	gi|1435163925|ref|XM_025962823.1|	PREDICTED: Panicum hallii protein RAE1-like (LOC112894967), mRNA	134	95.522	94	5.05e-52
PoCHG_E41554_L143	Po	CHG	20.2381	LR792833.1	gi|1833606032|emb|LR792833.1|	Digitaria exilis annotation	147	84.354	100	8.7e-30
PoCHG_E41658_L143	Po	CHG	23.1884	LR792825.1	gi|1833582907|emb|LR792825.1|	Digitaria exilis annotation	143	93.007	100	2.35e-50
PoCHG_E41853_L143	Po	CHG	-37.7778	CP050799.1	gi|1835963604|gb|CP050799.1|	Setaria viridis cultivar ME034v chromosome 5	138	89.13	97	1.11e-38
PoCHG_E41867_L143	Po	CHG	21.5686	CP050801.1	gi|1835963619|gb|CP050801.1|	Setaria viridis cultivar ME034v chromosome 7	136	86.029	92	3.13e-29
PoCHG_E41934_L143	Po	CHG	-33.3333	EU975127.1	gi|195655554|gb|EU975127.1|	Zea mays clone 469670 hypothetical protein mRNA, complete cds	133	90.977	93	1.84e-41
PoCHG_E42323_L143	Po	CHG	-56.5217	LR792827.1	gi|1833589163|emb|LR792827.1|	Digitaria exilis annotation	143	88.112	100	1.11e-38
PoCHG_E42353_L143	Po	CHG	-39.1304	LR792827.1	gi|1833589163|emb|LR792827.1|	Digitaria exilis annotation	145	86.897	100	2.4e-35
PoCHG_E42564_L143	Po	CHG	-25.4902	LR792831.1	gi|1833601588|emb|LR792831.1|	Digitaria exilis annotation	143	97.203	100	2.32e-60
PoCHG_E42644_L143	Po	CHG	12.6437	XM_008648157.3	gi|1315011665|ref|XM_008648157.3|	PREDICTED: Zea mays protein SMAX1-like (LOC103627842), mRNA	143	89.51	100	6.63e-41
PoCHG_E42680_L143	Po	CHG	19.0476	XM_025952671.1	gi|1435144343|ref|XM_025952671.1|	PREDICTED: Panicum hallii BTB/POZ domain-containing protein At2g13690-like (LOC112886701), mRNA	143	93.007	100	2.35e-50
PoCHG_E42704_L143	Po	CHG	21.9298	XM_021456709.1	gi|1205944336|ref|XM_021456709.1|	PREDICTED: Sorghum bicolor uncharacterized LOC8056112 (LOC8056112), transcript variant X2, mRNA	138	92.754	97	1.42e-47
PoCHG_E42753_L143	Po	CHG	-38.6667	XM_034724145.1	gi|1845116446|ref|XM_034724145.1|	PREDICTED: Setaria viridis probable polygalacturonase (LOC117843529), transcript variant X2, mRNA	141	95.745	99	6.49e-56
PoCHG_E42802_L143	Po	CHG	-52.381	CP050796.1	gi|1835963562|gb|CP050796.1|	Setaria viridis cultivar ME034v chromosome 2	140	92.143	98	1.83e-46
PoCHG_E42874_L143	Po	CHG	27.3224	XM_025967471.1	gi|1435173338|ref|XM_025967471.1|	PREDICTED: Panicum hallii putative ABC transporter C family member 15 (LOC112899125), mRNA	143	88.112	100	1.11e-38
PoCHG_E43007_L143	Po	CHG	-34.9727	XM_021452014.1	gi|1205929622|ref|XM_021452014.1|	PREDICTED: Sorghum bicolor (S)-beta-bisabolene synthase (LOC8064523), mRNA	142	85.211	99	8.7e-30
PoCHG_E43026_L143	Po	CHG	-54.1667	NR_161270.1	gi|1605041432|ref|NR_161270.1|	Zea mays uncharacterized LOC103646594 (LOC103646594), non-coding RNA	140	90	98	5.13e-42
PoCHG_E43150_L143	Po	CHG	-31.25	XM_025940585.1	gi|1435193836|ref|XM_025940585.1|	PREDICTED: Panicum hallii WD repeat-containing protein 6 (LOC112876464), transcript variant X2, mRNA	142	90.141	99	3.96e-43
PoCHG_E43168_L143	Po	CHG	-46.2366	LR792823.1	gi|1833575684|emb|LR792823.1|	Digitaria exilis annotation	138	96.377	97	6.49e-56
PoCHG_E43271_L143	Po	CHG	-56.9106	XM_025950591.1	gi|1435140458|ref|XM_025950591.1|	PREDICTED: Panicum hallii dynamin-like protein ARC5 (LOC112884944), mRNA	137	86.131	95	2.42e-30
PoCHG_E43273_L143	Po	CHG	-15.873	XM_002436695.2	gi|1205988703|ref|XM_002436695.2|	PREDICTED: Sorghum bicolor C2 domain-containing protein At1g53590 (LOC8081280), mRNA	140	93.571	98	2.35e-50
PoCHG_E43361_L143	Po	CHG	22.9167	CP050800.1	gi|1835963609|gb|CP050800.1|	Setaria viridis cultivar ME034v chromosome 6	136	90.441	95	2.38e-40
PoCHG_E43441_L143	Po	CHG	-21.9298	XM_021447303.1	gi|1205980191|ref|XM_021447303.1|	PREDICTED: Sorghum bicolor uncharacterized LOC8072510 (LOC8072510), transcript variant X2, mRNA	140	95	98	1.09e-53
PoCHG_E43684_L143	Po	CHG	14.5833	LR792825.1	gi|1833582907|emb|LR792825.1|	Digitaria exilis annotation	130	90	91	3.99e-38
PoCHG_E43766_L143	Po	CHG	-40.5797	XM_002456859.2	gi|1205945575|ref|XM_002456859.2|	PREDICTED: Sorghum bicolor probable potassium transporter 2 (LOC8062281), mRNA	143	96.503	100	1.08e-58
PoCHG_E43820_L143	Po	CHG	-29.1667	XM_034748996.1	gi|1845165330|ref|XM_034748996.1|	PREDICTED: Setaria viridis pentatricopeptide repeat-containing protein At1g63130, mitochondrial-like (LOC117864928), mRNA	143	92.308	100	1.09e-48
PoCHG_E43872_L143	Po	CHG	32.5	CP050798.1	gi|1835963590|gb|CP050798.1|	Setaria viridis cultivar ME034v chromosome 4	150	86	100	1.12e-33
PoCHG_E43942_L143	Po	CHG	21.9512	CP050796.1	gi|1835963562|gb|CP050796.1|	Setaria viridis cultivar ME034v chromosome 2	150	85.333	100	1.87e-31
PoCHG_E43968_L143	Po	CHG	-38.0952	LR792820.1	gi|1833565633|emb|LR792820.1|	Digitaria exilis annotation	142	87.324	99	1.86e-36
PoCHG_E43976_L143	Po	CHG	35.1852	CP050802.1	gi|1835963629|gb|CP050802.1|	Setaria viridis cultivar ME034v chromosome 8	139	80.576	93	4.11e-18
PoCHG_E44006_L143	Po	CHG	-37.2549	LR792830.1	gi|1833599448|emb|LR792830.1|	Digitaria exilis annotation	138	88.406	96	5.16e-37
PoCHG_E44013_L143	Po	CHG	-17.7778	XM_008656864.3	gi|1314995129|ref|XM_008656864.3|	PREDICTED: Zea mays neutral/alkaline invertase 1, mitochondrial (LOC103634581), transcript variant X8, mRNA	143	97.203	100	2.32e-60
PoCHG_E44040_L143	Po	CHG	30.9524	XM_021450184.1	gi|1205988917|ref|XM_021450184.1|	PREDICTED: Sorghum bicolor probable galacturonosyltransferase 3 (LOC8066381), transcript variant X2, mRNA	143	91.608	100	5.09e-47
PoCHG_E44114_L143	Po	CHG	19.7531	XM_025956663.1	gi|1435152192|ref|XM_025956663.1|	PREDICTED: Panicum hallii pentatricopeptide repeat-containing protein At4g21065-like (LOC112889879), mRNA	139	94.245	97	1.82e-51
PoCHG_E44142_L143	Po	CHG	50	XM_002438635.2	gi|1205989640|ref|XM_002438635.2|	PREDICTED: Sorghum bicolor FT-interacting protein 1 (LOC8067651), mRNA	143	94.406	100	1.09e-53
PoCHG_E44169_L143	Po	CHG	-48.3333	LR792828.1	gi|1833591547|emb|LR792828.1|	Digitaria exilis annotation	143	89.51	100	5.13e-42
PoCHG_E44194_L143	Po	CHG	25	MF737017.1	gi|1377213734|gb|MF737017.1|	Saccharum hybrid cultivar SP80-3280 isolate Shy3280Sca012 genomic sequence	133	90.226	93	8.58e-40
PoCHG_E44234_L143	Po	CHG	43.0894	XM_025960467.1	gi|1435159383|ref|XM_025960467.1|	PREDICTED: Panicum hallii auxin response factor 3-like (LOC112893249), transcript variant X2, mRNA	143	91.608	100	5.09e-47
PoCHG_E44336_L143	Po	CHG	-12.037	LR792824.1	gi|1833579293|emb|LR792824.1|	Digitaria exilis annotation	144	84.722	100	8.7e-30
PoCHG_E44385_L143	Po	CHG	-30.303	CP050801.1	gi|1835963619|gb|CP050801.1|	Setaria viridis cultivar ME034v chromosome 7	128	93.75	90	2.37e-45
PoCHG_E44475_L143	Po	CHG	27.2727	XM_025964139.1	gi|1435166606|ref|XM_025964139.1|	PREDICTED: Panicum hallii ABC transporter G family member 45 (LOC112896217), mRNA	143	91.608	100	5.09e-47
PoCHG_E45340_L143	Po	CHG	-41.3333	XM_002446700.2	gi|1205965660|ref|XM_002446700.2|	PREDICTED: Sorghum bicolor hydroxycinnamoyltransferase 1 (LOC8075889), mRNA	143	93.706	100	5.05e-52
PoCHG_E45413_L143	Po	CHG	13.9785	XM_002466867.2	gi|1205926801|ref|XM_002466867.2|	PREDICTED: Sorghum bicolor uncharacterized LOC8065660 (LOC8065660), mRNA	144	91.667	100	5.09e-47
PoCHG_E45459_L143	Po	CHG	17.4603	CP050795.1	gi|1835963549|gb|CP050795.1|	Setaria viridis cultivar ME034v chromosome 1	143	96.503	100	1.08e-58
PoCHG_E45597_L143	Po	CHG	-32.0988	XM_025940807.1	gi|1435194258|ref|XM_025940807.1|	PREDICTED: Panicum hallii CSC1-like protein At1g32090 (LOC112876652), mRNA	143	93.706	100	5.05e-52
PoCHG_E45611_L143	Po	CHG	-43.9394	XM_025955172.1	gi|1435149273|ref|XM_025955172.1|	PREDICTED: Panicum hallii probable E3 ubiquitin ligase SUD1 (LOC112888830), mRNA	143	95.105	100	2.33e-55
PoCHG_E45620_L143	Po	CHG	-47.8261	XM_020547411.2	gi|1314999226|ref|XM_020547411.2|	PREDICTED: Zea mays uncharacterized LOC100193704 (LOC100193704), transcript variant X9, mRNA	143	93.007	100	2.35e-50
PoCHG_E45651_L143	Po	CHG	-35.4167	XM_025964984.1	gi|1435168321|ref|XM_025964984.1|	PREDICTED: Panicum hallii ABC transporter B family member 14-like (LOC112896861), partial mRNA	143	94.406	100	1.09e-53
PoCHG_E45664_L143	Po	CHG	-28.8889	XM_034725775.1	gi|1845119547|ref|XM_034725775.1|	PREDICTED: Setaria viridis U11/U12 small nuclear ribonucleoprotein 31 kDa protein (LOC117844925), transcript variant X2, mRNA	143	95.804	100	5.02e-57
PoCHG_E45699_L143	Po	CHG	-41.3793	XM_034750303.1	gi|1845167995|ref|XM_034750303.1|	PREDICTED: Setaria viridis serine hydroxymethyltransferase 4 (LOC117866155), mRNA	143	97.203	100	2.32e-60
PoCHG_E45815_L143	Po	CHG	-46.6667	XM_034725548.1	gi|1845119102|ref|XM_034725548.1|	PREDICTED: Setaria viridis GTPase-activating protein gyp7-like (LOC117844765), transcript variant X2, mRNA	143	95.105	100	2.33e-55
PoCHG_E45970_L143	Po	CHG	31.4815	XM_034741513.1	gi|1845150699|ref|XM_034741513.1|	PREDICTED: Setaria viridis protein PAT1 homolog 1-like (LOC117858444), mRNA	142	94.366	99	3.91e-53
PoCHG_E46108_L143	Po	CHG	28.2051	XM_034742380.1	gi|1845102920|ref|XM_034742380.1|	PREDICTED: Setaria viridis zinc finger transcription factor YY1-like (LOC117858878), mRNA	143	95.105	100	2.33e-55
PoCHG_E46142_L143	Po	CHG	26.3566	XM_034745122.1	gi|1845108360|ref|XM_034745122.1|	PREDICTED: Setaria viridis hydroxycinnamoyltransferase 2-like (LOC117861549), mRNA	149	81.879	95	6.82e-21
PoCHG_E46161_L143	Po	CHG	-55.5556	EU968314.1	gi|195641927|gb|EU968314.1|	Zea mays clone 318697 mRNA sequence	143	96.503	100	1.08e-58
PoCHG_E46190_L143	Po	CHG	-46.4286	LR792821.1	gi|1833568841|emb|LR792821.1|	Digitaria exilis annotation	143	87.413	100	5.16e-37
PoCHG_E46293_L143	Po	CHG	16.092	CP050803.1	gi|1835963643|gb|CP050803.1|	Setaria viridis cultivar ME034v chromosome 9	143	81.818	100	1.13e-23
PoCHG_E46382_L143	Po	CHG	-19.1919	XM_021449813.1	gi|1205987881|ref|XM_021449813.1|	PREDICTED: Sorghum bicolor uncharacterized LOC110431109 (LOC110431109), mRNA	138	87.681	97	6.68e-36
PoCHG_E46386_L143	Po	CHG	40.5229	XM_002440127.2	gi|1205979376|ref|XM_002440127.2|	PREDICTED: Sorghum bicolor myb-related protein Hv33 (LOC8069000), mRNA	150	81.333	99	6.82e-21
PoCHG_E46423_L143	Po	CHG	29.5238	CP050798.1	gi|1835963590|gb|CP050798.1|	Setaria viridis cultivar ME034v chromosome 4	139	92.086	97	1.83e-46
PoCHG_E46429_L143	Po	CHG	33.3333	KU685414.1	gi|998454560|gb|KU685414.1|	Saccharum spontaneum clone SES39L16, complete sequence	137	86.131	96	3.13e-29
PoCHG_E46496_L143	Po	CHG	-37.5	NC_039464.1	gi|1488179053|ref|NC_039464.1|	Paspalum ionanthum chloroplast, complete genome	143	100	100	4.95e-67
PoCHG_E46498_L143	Po	CHG	-33.3333	XM_034743462.1	gi|1845154559|ref|XM_034743462.1|	PREDICTED: Setaria viridis squamosa promoter-binding-like protein 15 (LOC117860205), transcript variant X2, mRNA	143	93.706	100	5.05e-52
PoCHG_E46519_L143	Po	CHG	34.8485	LR792838.1	gi|1833621802|emb|LR792838.1|	Digitaria exilis annotation	143	99.301	100	2.3e-65
PoCHG_E46704_L143	Po	CHG	-30.5556	XR_004639590.1	gi|1845106170|ref|XR_004639590.1|	PREDICTED: Setaria viridis uncharacterized LOC117851555 (LOC117851555), transcript variant X7, ncRNA	135	88.148	93	2.4e-35
PoCHG_E46713_L143	Po	CHG	27.2727	CP018157.1	gi|1189419115|gb|CP018157.1|	Oryza sativa Indica Group cultivar Shuhui498 chromosome 1 sequence	136	85.294	95	8.7e-30
PoCHG_E46751_L143	Po	CHG	19.3548	CP050797.1	gi|1835963576|gb|CP050797.1|	Setaria viridis cultivar ME034v chromosome 3	144	86.806	100	8.64e-35
PoCHG_E46766_L143	Po	CHG	-30	XM_025958724.1	gi|1435156168|ref|XM_025958724.1|	PREDICTED: Panicum hallii ABC transporter C family member 3-like (LOC112891770), transcript variant X2, mRNA	143	92.308	100	1.09e-48
PoCHG_E46883_L143	Po	CHG	29.3333	XM_002461824.2	gi|1205933407|ref|XM_002461824.2|	PREDICTED: Sorghum bicolor glutamine-dependent NAD(+) synthetase (LOC8057906), mRNA	134	94.03	94	1.09e-48
PoCHG_E46888_L143	Po	CHG	-30.0813	CP050802.1	gi|1835963629|gb|CP050802.1|	Setaria viridis cultivar ME034v chromosome 8	143	91.608	100	5.09e-47
PoCHG_E46969_L143	Po	CHG	46.6667	EU959744.1	gi|195620063|gb|EU959744.1|	Zea mays clone 219747 26S proteasome non-ATPase regulatory subunit 11 mRNA, complete cds	143	94.406	100	1.09e-53
PoCHG_E47067_L143	Po	CHG	-15.3846	CP050795.1	gi|1835963549|gb|CP050795.1|	Setaria viridis cultivar ME034v chromosome 1	142	90.141	99	3.96e-43
PoCHG_E47090_L143	Po	CHG	-38.8889	AK360021.1	gi|326505981|dbj|AK360021.1|	Hordeum vulgare subsp. vulgare mRNA for predicted protein, complete cds, clone: NIASHv1108J09	133	89.474	93	3.99e-38
PoCHG_E47177_L143	Po	CHG	-18.3333	CP050803.1	gi|1835963643|gb|CP050803.1|	Setaria viridis cultivar ME034v chromosome 9	137	89.051	96	3.99e-38
PoCHG_E47315_L143	Po	CHG	32.2917	LR792823.1	gi|1833575684|emb|LR792823.1|	Digitaria exilis annotation	143	97.902	100	4.98e-62
PoCHG_E47572_L143	Po	CHG	13.9535	XM_002448051.2	gi|1205963543|ref|XM_002448051.2|	PREDICTED: Sorghum bicolor protein NRT1/ PTR FAMILY 4.3 (LOC8060182), transcript variant X2, mRNA	143	94.406	100	1.09e-53
PoCHG_E47654_L143	Po	CHG	-39.7436	XM_034745765.1	gi|1845108524|ref|XM_034745765.1|	PREDICTED: Setaria viridis methyl-CpG-binding domain-containing protein 9 (LOC117862221), transcript variant X2, mRNA	136	93.382	95	3.93e-48
PoCHG_E47767_L143	Po	CHG	38.8889	CP050797.1	gi|1835963576|gb|CP050797.1|	Setaria viridis cultivar ME034v chromosome 3	135	94.815	94	6.54e-51
PoCHG_E47769_L143	Po	CHG	-17.8571	LR792823.1	gi|1833575684|emb|LR792823.1|	Digitaria exilis annotation	143	97.203	100	2.32e-60
PoCHG_E47790_L143	Po	CHG	-33.3333	JX540285.1	gi|441423114|gb|JX540285.1|	Paspalum vaginatum clone StvCtg_03019 microsatellite sequence	137	89.051	95	3.99e-38
PoCHG_E47892_L143	Po	CHG	24	XM_034729771.1	gi|1845127595|ref|XM_034729771.1|	PREDICTED: Setaria viridis probable manganese-transporting ATPase PDR2 (LOC117848387), transcript variant X3, mRNA	143	93.706	100	5.05e-52
PoCHG_E47895_L143	Po	CHG	27.381	CP050803.1	gi|1835963643|gb|CP050803.1|	Setaria viridis cultivar ME034v chromosome 9	142	82.394	99	3.15e-24
PoCHG_E48083_L143	Po	CHG	23.8095	CP050797.1	gi|1835963576|gb|CP050797.1|	Setaria viridis cultivar ME034v chromosome 3	141	95.745	98	2.33e-55
PoCHG_E48113_L143	Po	CHG	33.3333	XM_021449813.1	gi|1205987881|ref|XM_021449813.1|	PREDICTED: Sorghum bicolor uncharacterized LOC110431109 (LOC110431109), mRNA	138	87.681	97	6.68e-36
PoCHG_E48154_L143	Po	CHG	-36.8421	XM_034742507.1	gi|1845152624|ref|XM_034742507.1|	PREDICTED: Setaria viridis ABC transporter G family member 36 (LOC117859293), mRNA	140	95.714	98	2.33e-55
PoCHG_E48163_L143	Po	CHG	-35.8974	XM_002437006.2	gi|1205987975|ref|XM_002437006.2|	PREDICTED: Sorghum bicolor WD repeat-containing protein 7 (LOC8085378), mRNA	143	94.406	100	1.09e-53
PoCHG_E48214_L143	Po	CHG	15.3846	XM_034739063.1	gi|1845145991|ref|XM_034739063.1|	PREDICTED: Setaria viridis villin-2-like (LOC117856692), mRNA	143	94.406	100	1.09e-53
PoCHG_E48250_L143	Po	CHG	-29.8851	JQ887810.1	gi|386650712|gb|JQ887810.1|	Zea mays isolate Zheng58 clone 1 GRMZM2G085587-like gene, partial sequence	141	96.454	99	5.02e-57
PoCHG_E48251_L143	Po	CHG	50.7937	CP050801.1	gi|1835963619|gb|CP050801.1|	Setaria viridis cultivar ME034v chromosome 7	130	90.769	90	3.08e-39
PoCHG_E48294_L143	Po	CHG	12.1693	CP050795.1	gi|1835963549|gb|CP050795.1|	Setaria viridis cultivar ME034v chromosome 1	142	88.028	99	5.16e-37
PoCHG_E48318_L143	Po	CHG	-28.8889	JQ887895.1	gi|386650797|gb|JQ887895.1|	Zea mays isolate Zheng58 clone 1 GRMZM2G094581-like gene, partial sequence	143	90.21	100	1.1e-43
PoCHG_E48375_L143	Po	CHG	-32.1429	XM_023300370.1	gi|1315013295|ref|XM_023300370.1|	PREDICTED: Zea mays Putative ARM repeat-containing protein containing family protein (LOC103629927), transcript variant X6, mRNA	143	94.406	100	1.09e-53
PoCHG_E48542_L143	Po	CHG	-44.4444	LR792835.1	gi|1833610305|emb|LR792835.1|	Digitaria exilis annotation	143	85.315	100	5.2e-32
PoCHG_E48632_L143	Po	CHG	24.0741	CP050801.1	gi|1835963619|gb|CP050801.1|	Setaria viridis cultivar ME034v chromosome 7	144	88.194	100	1.44e-37
PoCHG_E48764_L143	Po	CHG	-37.037	XM_021455789.1	gi|1205920194|ref|XM_021455789.1|	PREDICTED: Sorghum bicolor uncharacterized protein DDB_G0283357 (LOC8057348), mRNA	140	92.143	98	5.09e-47
PoCHG_E48809_L143	Po	CHG	-30.303	LR792831.1	gi|1833601588|emb|LR792831.1|	Digitaria exilis annotation	144	88.194	100	1.11e-38
PoCHG_E48818_L143	Po	CHG	39.8148	LR792832.1	gi|1833603636|emb|LR792832.1|	Digitaria exilis annotation	143	92.308	100	1.42e-47
PoCHG_E48895_L143	Po	CHG	-30.303	LR792836.1	gi|1833611964|emb|LR792836.1|	Digitaria exilis annotation	137	87.591	96	2.4e-35
PoCHG_E48923_L143	Po	CHG	-23.1884	EF584428.1	gi|148361443|gb|EF584428.1|	Zea mays Mre11A gene, complete cds	144	85.417	100	1.87e-31
PoCHG_E48938_L143	Po	CHG	48.6111	CP050797.1	gi|1835963576|gb|CP050797.1|	Setaria viridis cultivar ME034v chromosome 3	144	81.944	99	5.27e-22
PoCHG_E49263_L143	Po	CHG	33.3333	XR_002269436.2	gi|1315009425|ref|XR_002269436.2|	PREDICTED: Zea mays succinyl-CoA ligase beta-chain (LOC100284826), transcript variant X1, misc_RNA	141	85.816	99	4.05e-28
PoCHG_E49659_L143	Po	CHG	-25.4902	LR792831.1	gi|1833601588|emb|LR792831.1|	Digitaria exilis annotation	144	88.889	99	8.58e-40
PoCHG_E49797_L143	Po	CHG	30.7692	LR792820.1	gi|1833565633|emb|LR792820.1|	Digitaria exilis annotation	143	93.007	100	2.35e-50
PoCHG_E49875_L143	Po	CHG	15.942	XM_025939293.1	gi|1435191380|ref|XM_025939293.1|	PREDICTED: Panicum hallii endoribonuclease Dicer homolog 2a (LOC112875439), transcript variant X2, mRNA	143	97.203	100	2.32e-60
PoCHG_E49885_L143	Po	CHG	-59.6491	XM_021451913.1	gi|1205929278|ref|XM_021451913.1|	PREDICTED: Sorghum bicolor probable LRR receptor-like serine/threonine-protein kinase At5g10290 (LOC110431998), transcript variant X3, mRNA	138	94.203	97	6.54e-51
PoCHG_E49915_L143	Po	CHG	25.4386	XM_021464909.1	gi|1205970669|ref|XM_021464909.1|	PREDICTED: Sorghum bicolor glycerophosphodiester phosphodiesterase GDPD1, chloroplastic (LOC8060599), mRNA	134	91.791	94	1.1e-43
PoCHG_E49937_L143	Po	CHG	-24.4444	XM_002438162.2	gi|1205988381|ref|XM_002438162.2|	PREDICTED: Sorghum bicolor asparagine synthetase [glutamine-hydrolyzing] 2 (LOC8065772), mRNA	140	95	98	1.09e-53
PoCHG_E49955_L143	Po	CHG	18.0556	NM_001361288.1	gi|1360907221|ref|NM_001361288.1|	Zea mays uncharacterized LOC100277355 (LOC100277355), mRNA	143	90.21	100	1.1e-43
PoCHG_E49986_L143	Po	CHG	13.5802	AF369906.1	gi|19851516|gb|AF369906.1|	Sorghum bicolor clone BAC10J22 Sbb3766 sequence	143	93.007	100	2.35e-50
PoCHG_E50048_L143	Po	CHG	-19.2308	XM_021463782.1	gi|1205966818|ref|XM_021463782.1|	PREDICTED: Sorghum bicolor serine/threonine protein phosphatase 2A 57 kDa regulatory subunit B' theta isoform (LOC8060164), mRNA	143	97.203	100	2.32e-60
PoCHG_E50111_L143	Po	CHG	-37.5	LR792836.1	gi|1833611964|emb|LR792836.1|	Digitaria exilis annotation	143	95.804	100	5.02e-57
PoCHG_E50205_L143	Po	CHG	47.3118	XM_002438418.2	gi|1205986945|ref|XM_002438418.2|	PREDICTED: Sorghum bicolor BTB/POZ domain-containing protein POB1 (LOC8073063), mRNA	143	94.406	100	1.09e-53
PoCHG_E50210_L143	Po	CHG	-33.3333	CP050795.1	gi|1835963549|gb|CP050795.1|	Setaria viridis cultivar ME034v chromosome 1	143	95.105	100	2.33e-55
PoCHG_E50265_L143	Po	CHG	14.4444	LR792836.1	gi|1833611964|emb|LR792836.1|	Digitaria exilis annotation	128	94.531	90	5.09e-47
PoCHG_E50300_L143	Po	CHG	-41.9753	XM_025938731.1	gi|1435190293|ref|XM_025938731.1|	PREDICTED: Panicum hallii binding partner of ACD11 1 (LOC112875049), mRNA	141	94.326	99	1.41e-52
PoCHG_E50350_L143	Po	CHG	-22.2222	XM_021448064.1	gi|1205982551|ref|XM_021448064.1|	PREDICTED: Sorghum bicolor probable methyltransferase PMT7 (LOC110430398), transcript variant X2, mRNA	139	91.367	97	8.52e-45
PoCHG_E50484_L143	Po	CHG	33.3333	XM_021465244.1	gi|1205971695|ref|XM_021465244.1|	PREDICTED: Sorghum bicolor probable GTP diphosphokinase RSH2, chloroplastic (LOC110437081), mRNA	135	91.111	94	1.43e-42
PoCHG_E50512_L143	Po	CHG	36.2745	CP050796.1	gi|1835963562|gb|CP050796.1|	Setaria viridis cultivar ME034v chromosome 2	143	90.909	100	2.37e-45
PoCHG_E50523_L143	Po	CHG	-43.4783	XM_021459965.1	gi|1205954597|ref|XM_021459965.1|	PREDICTED: Sorghum bicolor uncharacterized LOC8055335 (LOC8055335), mRNA	141	95.035	99	3.02e-54
PoCHG_E50712_L143	Po	CHG	-28.5714	CP050796.1	gi|1835963562|gb|CP050796.1|	Setaria viridis cultivar ME034v chromosome 2	143	88.112	100	3.99e-38
PoCHG_E50739_L143	Po	CHG	-51.5152	XM_034719613.1	gi|1845184763|ref|XM_034719613.1|	PREDICTED: Setaria viridis acetyl-CoA carboxylase 1 (LOC117839308), mRNA	139	95.683	97	8.4e-55
PoCHG_E50745_L143	Po	CHG	-46.6667	XM_002457426.2	gi|1205948347|ref|XM_002457426.2|	PREDICTED: Sorghum bicolor beta-glucuronosyltransferase GlcAT14A (LOC8079041), mRNA	140	86.429	97	5.2e-32
PoCHG_E50757_L143	Po	CHG	20	CP050798.1	gi|1835963590|gb|CP050798.1|	Setaria viridis cultivar ME034v chromosome 4	134	88.806	94	5.16e-37
PoCHG_E51035_L143	Po	CHG	-35.7143	CP050797.1	gi|1835963576|gb|CP050797.1|	Setaria viridis cultivar ME034v chromosome 3	143	86.713	100	2.4e-35
PoCHG_E51318_L143	Po	CHG	48.8889	XM_034749304.1	gi|1845165926|ref|XM_034749304.1|	PREDICTED: Setaria viridis protein-tyrosine-phosphatase PTP1-like (LOC117865163), transcript variant X2, mRNA	143	90.21	100	1.1e-43
PoCHG_E51348_L143	Po	CHG	28.5714	CP050801.1	gi|1835963619|gb|CP050801.1|	Setaria viridis cultivar ME034v chromosome 7	142	99.296	99	8.28e-65
PoCHG_E51469_L143	Po	CHG	-31.6239	XM_025964627.1	gi|1435167620|ref|XM_025964627.1|	PREDICTED: Panicum hallii sphingoid long-chain bases kinase 1-like (LOC112896604), mRNA	143	92.308	100	1.09e-48
PoCHG_E51490_L143	Po	CHG	-48.4848	XM_025936666.1	gi|1435186280|ref|XM_025936666.1|	PREDICTED: Panicum hallii acyl-CoA-binding domain-containing protein 5-like (LOC112873652), mRNA	145	87.586	100	6.68e-36
PoCHG_E51528_L143	Po	CHG	-21.4286	XM_025944011.1	gi|1435121533|ref|XM_025944011.1|	PREDICTED: Panicum hallii pentatricopeptide repeat-containing protein At3g46790, chloroplastic-like (LOC112879653), transcript variant X6, mRNA	143	88.112	100	1.11e-38
PoCHG_E51720_L143	Po	CHG	-25.641	XM_034716789.1	gi|1845179145|ref|XM_034716789.1|	PREDICTED: Setaria viridis brefeldin A-inhibited guanine nucleotide-exchange protein 2 (LOC117837200), mRNA	143	97.902	100	4.98e-62
PoCHG_E51722_L143	Po	CHG	16.1905	XM_025937645.1	gi|1435188178|ref|XM_025937645.1|	PREDICTED: Panicum hallii uncharacterized LOC112874363 (LOC112874363), transcript variant X2, mRNA	146	86.301	100	3.11e-34
PoCHG_E51733_L143	Po	CHG	16.6667	XM_034720210.1	gi|1845185902|ref|XM_034720210.1|	PREDICTED: Setaria viridis uncharacterized LOC117839791 (LOC117839791), mRNA	134	85.075	92	1.46e-27
PoCHG_E51826_L143	Po	CHG	-43.3333	CP050800.1	gi|1835963609|gb|CP050800.1|	Setaria viridis cultivar ME034v chromosome 6	144	89.583	100	1.84e-41
PoCHG_E51903_L143	Po	CHG	-65.5914	XM_034732925.1	gi|1845133695|ref|XM_034732925.1|	PREDICTED: Setaria viridis histone-lysine N-methyltransferase, H3 lysine-9 specific SUVH1-like (LOC117851027), mRNA	143	93.706	100	5.05e-52
PoCHG_E51935_L143	Po	CHG	45.9459	XM_025951165.1	gi|1435141475|ref|XM_025951165.1|	PREDICTED: Panicum hallii probable LRR receptor-like serine/threonine-protein kinase At1g05700 (LOC112885578), mRNA	144	86.806	100	2.4e-35
PoCHG_E51956_L143	Po	CHG	-21.4286	CP050799.1	gi|1835963604|gb|CP050799.1|	Setaria viridis cultivar ME034v chromosome 5	143	94.406	100	1.09e-53
PoCHG_E51979_L143	Po	CHG	-59.4203	LR792837.1	gi|1833616914|emb|LR792837.1|	Digitaria exilis annotation	139	91.367	97	3.06e-44
PoCHG_E51985_L143	Po	CHG	15.6863	EU954774.1	gi|195610123|gb|EU954774.1|	Zea mays clone 1482549 mRNA sequence	140	92.143	98	5.09e-47
PoCHG_E52049_L143	Po	CHG	-49.2754	XM_034736130.1	gi|1845140101|ref|XM_034736130.1|	PREDICTED: Setaria viridis tRNA(adenine(34)) deaminase, chloroplastic (LOC117853847), mRNA	143	95.804	100	5.02e-57
PoCHG_E52068_L143	Po	CHG	-16.6667	BT055386.1	gi|219887236|gb|BT055386.1|	Zea mays full-length cDNA clone ZM_BFb0102P19 mRNA, complete cds	139	96.403	97	1.8e-56
PoCHG_E52145_L143	Po	CHG	-26.1905	AC169378.2	gi|98961162|gb|AC169378.2|	Sorghum bicolor clone SB_BBc0007L02, complete sequence	141	84.397	97	5.24e-27
PoCHG_E52229_L143	Po	CHG	36.5854	XM_015770372.2	gi|1443060985|ref|XM_015770372.2|	PREDICTED: Oryza sativa Japonica Group elongation factor 1-gamma 2-like (LOC4328752), mRNA	143	90.909	100	2.37e-45
PoCHG_E52344_L143	Po	CHG	-60.4167	CP050796.1	gi|1835963562|gb|CP050796.1|	Setaria viridis cultivar ME034v chromosome 2	143	90.21	100	1.1e-43
PoCHG_E52353_L143	Po	CHG	-38.0952	XM_034747954.1	gi|1845163400|ref|XM_034747954.1|	PREDICTED: Setaria viridis vacuolar protein-sorting-associated protein 33 homolog (LOC117863994), mRNA	132	92.424	92	3.06e-44
PoCHG_E52471_L143	Po	CHG	-50	FP096146.1	gi|242375383|emb|FP096146.1|	Phyllostachys edulis cDNA clone: bphyem113k17, full insert sequence	131	90.84	92	2.38e-40
PoCHG_E52499_L143	Po	CHG	-54.386	XM_025955201.1	gi|1435149334|ref|XM_025955201.1|	PREDICTED: Panicum hallii receptor-like cytosolic serine/threonine-protein kinase RBK1 (LOC112888844), transcript variant X1, mRNA	136	83.088	95	8.76e-25
PoCHG_E52539_L143	Po	CHG	-61.9048	XM_034730306.1	gi|1845128610|ref|XM_034730306.1|	PREDICTED: Setaria viridis nuclear pore complex protein NUP50B-like (LOC117848770), transcript variant X2, mRNA	143	90.909	100	2.37e-45
PoCHG_E52701_L143	Po	CHG	37.8788	CP050803.1	gi|1835963643|gb|CP050803.1|	Setaria viridis cultivar ME034v chromosome 9	143	91.608	99	6.58e-46
PoCHG_E52750_L143	Po	CHG	35.8974	LR792833.1	gi|1833606032|emb|LR792833.1|	Digitaria exilis annotation	144	90.972	100	2.37e-45
PoCHG_E52758_L143	Po	CHG	-28.5714	XM_025954608.1	gi|1435148148|ref|XM_025954608.1|	PREDICTED: Panicum hallii pentatricopeptide repeat-containing protein At1g31430-like (LOC112888399), mRNA	143	94.406	100	1.09e-53
PoCHG_E52859_L143	Po	CHG	27.2727	LR792832.1	gi|1833603636|emb|LR792832.1|	Digitaria exilis annotation	136	88.235	95	1.86e-36
PoCHG_E52899_L143	Po	CHG	35.0877	AC243250.1	gi|312283781|gb|AC243250.1|	Panicum virgatum clone PV_ABa094-D10, complete sequence	143	91.608	99	1.83e-46
PoCHG_E52949_L143	Po	CHG	-25.641	CP050798.1	gi|1835963590|gb|CP050798.1|	Setaria viridis cultivar ME034v chromosome 4	142	85.915	99	1.45e-32
PoCHG_E52955_L143	Po	CHG	-42.3077	XM_034731205.1	gi|1845130308|ref|XM_034731205.1|	PREDICTED: Setaria viridis phenylalanine--tRNA ligase beta subunit, cytoplasmic (LOC117849599), transcript variant X2, mRNA	141	87.943	99	1.86e-36
PoCHG_E52965_L143	Po	CHG	-27.7778	XM_025948474.1	gi|1435131914|ref|XM_025948474.1|	PREDICTED: Panicum hallii probable LRR receptor-like serine/threonine-protein kinase At2g16250 (LOC112883207), mRNA	139	84.173	97	6.77e-26
PoCHG_E53109_L143	Po	CHG	-50.5747	CP050801.1	gi|1835963619|gb|CP050801.1|	Setaria viridis cultivar ME034v chromosome 7	143	79.72	99	5.31e-17
PoCHG_E53163_L143	Po	CHG	-39.6825	XM_034730029.1	gi|1845128084|ref|XM_034730029.1|	PREDICTED: Setaria viridis uncharacterized LOC117848574 (LOC117848574), transcript variant X2, mRNA	142	90.141	99	3.96e-43
PoCHG_E53188_L143	Po	CHG	-55.5556	XM_008681009.2	gi|1162476862|ref|XM_008681009.2|	PREDICTED: Zea mays uncharacterized LOC103654181 (LOC103654181), mRNA	143	86.014	100	1.12e-33
PoCHG_E53288_L143	Po	CHG	-30.6667	LR792824.1	gi|1833579293|emb|LR792824.1|	Digitaria exilis annotation	143	93.007	100	8.46e-50
PoCHG_E53329_L143	Po	CHG	39.1304	XM_025958490.1	gi|1435115066|ref|XM_025958490.1|	PREDICTED: Panicum hallii pathogenesis-related homeodomain protein (LOC112891590), mRNA	143	84.615	100	2.42e-30
PoCHG_E53358_L143	Po	CHG	-29.7297	XM_025947860.1	gi|1435130752|ref|XM_025947860.1|	PREDICTED: Panicum hallii uncharacterized LOC112882732 (LOC112882732), mRNA	143	92.308	100	1.09e-48
PoCHG_E53897_L143	Po	CHG	22.2222	LR792823.1	gi|1833575684|emb|LR792823.1|	Digitaria exilis annotation	140	92.143	98	5.09e-47
PoCHG_E54152_L143	Po	CHG	61.4583	CP050801.1	gi|1835963619|gb|CP050801.1|	Setaria viridis cultivar ME034v chromosome 7	141	85.106	99	6.72e-31
PoCHG_E54300_L143	Po	CHG	-40.8602	XM_034723377.1	gi|1845114907|ref|XM_034723377.1|	PREDICTED: Setaria viridis transcription factor TGA2-like (LOC117842853), mRNA	143	98.601	100	1.07e-63
PoCHG_E54332_L143	Po	CHG	-40.7407	XM_034748506.1	gi|1845164460|ref|XM_034748506.1|	PREDICTED: Setaria viridis plant UBX domain-containing protein 4 (LOC117864402), mRNA	143	92.308	100	1.09e-48
PoCHG_E54334_L143	Po	CHG	-16.6667	LR792824.1	gi|1833579293|emb|LR792824.1|	Digitaria exilis annotation	143	86.713	100	2.4e-35
PoCHG_E54472_L143	Po	CHG	25.8065	LR792821.1	gi|1833568841|emb|LR792821.1|	Digitaria exilis annotation	133	95.489	93	1.82e-51
PoCHG_E54475_L143	Po	CHG	-46.6667	LR792821.1	gi|1833568841|emb|LR792821.1|	Digitaria exilis annotation	141	95.745	99	6.49e-56
PoCHG_E54476_L143	Po	CHG	18.3333	XM_008678227.2	gi|1162466810|ref|XM_008678227.2|	PREDICTED: Zea mays uncharacterized LOC100191737 (LOC100191737), transcript variant X1, mRNA	129	85.271	90	5.24e-27
PoCHG_E54606_L143	Po	CHG	14.7679	CP050803.1	gi|1835963643|gb|CP050803.1|	Setaria viridis cultivar ME034v chromosome 9	143	93.007	100	2.35e-50
PoCHG_E54777_L143	Po	CHG	18.6667	XM_025940610.1	gi|1435193886|ref|XM_025940610.1|	PREDICTED: Panicum hallii UDP-glucose 6-dehydrogenase 4-like (LOC112876487), mRNA	128	95.312	90	1.09e-48
PoCHG_E54926_L143	Po	CHG	17.4603	AC196084.4	gi|281428042|gb|AC196084.4|	Zea mays BAC clone CH201-52A17 from chromosome 5, complete sequence	138	94.203	97	6.54e-51
PoCHG_E54966_L143	Po	CHG	-33.3333	XM_002452210.2	gi|1205954340|ref|XM_002452210.2|	PREDICTED: Sorghum bicolor transmembrane 9 superfamily member 1 (LOC8063064), mRNA	141	95.035	99	3.02e-54
PoCHG_E55022_L143	Po	CHG	-50	XM_034713519.1	gi|1845172759|ref|XM_034713519.1|	PREDICTED: Setaria viridis xylanase inhibitor protein 1-like (LOC117833930), mRNA	138	86.957	97	3.11e-34
PoCHG_E55139_L143	Po	CHG	-60.6061	XM_034744878.1	gi|1845108308|ref|XM_034744878.1|	PREDICTED: Setaria viridis protein CbxX, chromosomal (LOC117861338), mRNA	143	93.007	100	2.35e-50
PoCHG_E55158_L143	Po	CHG	-19.697	LR792835.1	gi|1833610305|emb|LR792835.1|	Digitaria exilis annotation	144	86.806	100	2.4e-35
PoCHG_E55284_L143	Po	CHG	-40.7407	CP050798.1	gi|1835963590|gb|CP050798.1|	Setaria viridis cultivar ME034v chromosome 4	140	95.714	98	2.33e-55
PoCHG_E55388_L143	Po	CHG	-16.6667	CP050796.1	gi|1835963562|gb|CP050796.1|	Setaria viridis cultivar ME034v chromosome 2	141	89.362	99	6.63e-41
PoCHG_E55486_L143	Po	CHG	26.9841	CP050798.1	gi|1835963590|gb|CP050798.1|	Setaria viridis cultivar ME034v chromosome 4	143	93.706	100	5.05e-52
PoCHG_E55601_L143	Po	CHG	-15.6863	XM_025962417.1	gi|1435163113|ref|XM_025962417.1|	PREDICTED: Panicum hallii mitogen-activated protein kinase kinase 1-like (LOC112894649), mRNA	143	96.503	100	1.08e-58
PoCHG_E55603_L143	Po	CHG	-13.8211	XM_025962417.1	gi|1435163113|ref|XM_025962417.1|	PREDICTED: Panicum hallii mitogen-activated protein kinase kinase 1-like (LOC112894649), mRNA	143	95.105	100	2.33e-55
PoCHG_E55800_L143	Po	CHG	-53.3333	LR792838.1	gi|1833621802|emb|LR792838.1|	Digitaria exilis annotation	141	95.035	99	3.02e-54
PoCHG_E55927_L143	Po	CHG	-48.8889	XR_003229171.1	gi|1435164629|ref|XR_003229171.1|	PREDICTED: Panicum hallii uncharacterized LOC112895241 (LOC112895241), ncRNA	139	86.331	94	1.87e-31
PoCHG_E55973_L143	Po	CHG	-45.5556	CP050803.1	gi|1835963643|gb|CP050803.1|	Setaria viridis cultivar ME034v chromosome 9	143	90.909	100	2.37e-45
PoCHG_E56101_L143	Po	CHG	-42.4242	XM_034735072.1	gi|1845137971|ref|XM_034735072.1|	PREDICTED: Setaria viridis uncharacterized vacuolar membrane protein YML018C (LOC117852803), mRNA	143	95.105	100	2.33e-55
PoCHG_E56134_L143	Po	CHG	-27.451	LR792838.1	gi|1833621802|emb|LR792838.1|	Digitaria exilis annotation	142	93.662	99	1.82e-51
PoCHG_E56275_L143	Po	CHG	-62.2222	CP050797.1	gi|1835963576|gb|CP050797.1|	Setaria viridis cultivar ME034v chromosome 3	141	97.163	99	3e-59
PoCHG_E56341_L143	Po	CHG	41.3333	XM_034736784.1	gi|1845141485|ref|XM_034736784.1|	PREDICTED: Setaria viridis B3 domain-containing protein Os01g0905400-like (LOC117854557), transcript variant X3, mRNA	143	93.706	100	5.05e-52
PoCHG_E56353_L143	Po	CHG	-21.5686	CP050798.1	gi|1835963590|gb|CP050798.1|	Setaria viridis cultivar ME034v chromosome 4	143	95.105	100	8.4e-55
PoCHG_E56362_L143	Po	CHG	18.5185	CP050803.1	gi|1835963643|gb|CP050803.1|	Setaria viridis cultivar ME034v chromosome 9	136	93.382	94	1.42e-47
PoCHG_E56436_L143	Po	CHG	20.3704	XM_021463220.1	gi|1205965321|ref|XM_021463220.1|	PREDICTED: Sorghum bicolor uncharacterized LOC8057696 (LOC8057696), transcript variant X2, mRNA	139	92.086	97	1.83e-46
PoCHG_E56514_L143	Po	CHG	-30	LR792823.1	gi|1833575684|emb|LR792823.1|	Digitaria exilis annotation	143	84.615	100	3.13e-29
PoCHG_E56657_L143	Po	CHG	-21.6667	CP050795.1	gi|1835963549|gb|CP050795.1|	Setaria viridis cultivar ME034v chromosome 1	140	92.857	97	3.93e-48
PoCHG_E56848_L143	Po	CHG	-45.4545	XM_025938660.1	gi|1435190163|ref|XM_025938660.1|	PREDICTED: Panicum hallii nardilysin-like (LOC112875002), mRNA	143	93.007	100	2.35e-50
PoCHG_E56860_L143	Po	CHG	27.5362	LR792835.1	gi|1833610305|emb|LR792835.1|	Digitaria exilis annotation	143	91.608	100	5.09e-47
PoCHG_E56908_L143	Po	CHG	-21.0884	LR792832.1	gi|1833603636|emb|LR792832.1|	Digitaria exilis annotation	141	82.979	98	2.44e-25
PoCHG_E57024_L143	Po	CHG	-40.625	XM_025937101.1	gi|1435187123|ref|XM_025937101.1|	PREDICTED: Panicum hallii rab3 GTPase-activating protein catalytic subunit (LOC112873978), transcript variant X1, mRNA	143	96.503	99	3.88e-58
PoCHG_E57060_L143	Po	CHG	25	XM_034747097.1	gi|1845161754|ref|XM_034747097.1|	PREDICTED: Setaria viridis WEB family protein At5g16730, chloroplastic-like (LOC117863407), mRNA	131	89.313	92	5.16e-37
PoCHG_E57094_L143	Po	CHG	-36.2319	XM_034713026.1	gi|1845171776|ref|XM_034713026.1|	PREDICTED: Setaria viridis uncharacterized LOC117833506 (LOC117833506), transcript variant X2, mRNA	142	95.775	99	1.8e-56
PoCHG_E57123_L143	Po	CHG	28.4314	XM_020303924.1	gi|1149797482|ref|XM_020303924.1|	PREDICTED: Aegilops tauschii subsp. tauschii leucine--tRNA ligase, cytoplasmic-like (LOC109744778), mRNA	138	82.609	97	3.15e-24
PoCHG_E57124_L143	Po	CHG	-38.8889	CP050799.1	gi|1835963604|gb|CP050799.1|	Setaria viridis cultivar ME034v chromosome 5	144	89.583	100	5.13e-42
PoCHG_E57162_L143	Po	CHG	18.0556	XM_034730928.1	gi|1845129754|ref|XM_034730928.1|	PREDICTED: Setaria viridis putative disease resistance protein At3g14460 (LOC117849394), mRNA	145	91.724	100	6.58e-46
PoCHG_E57376_L143	Po	CHG	20	CP050795.1	gi|1835963549|gb|CP050795.1|	Setaria viridis cultivar ME034v chromosome 1	140	97.143	98	1.08e-58
PoCHG_E57380_L143	Po	CHG	-35.8974	MH182571.1	gi|1378762476|gb|MH182571.1|	Saccharum officinarum clone BAC So86E01 hypothetical protein (SO86E01_000007), hypothetical protein (SO86E01_000001), hypothetical protein (SO86E01_000002), hypothetical protein (SO86E01_000008), hypothetical protein (SO86E01_000003), hypothetical protein (SO86E01_000004), hypothetical protein (SO86E01_000005), ATPase inhibitor (SO86E01_000009), AGUB (SO86E01_000006), hypothetical protein (SO86E0…	150	82	100	1.13e-23
PoCHG_E57405_L143	Po	CHG	24.6377	XM_002457583.2	gi|1205940635|ref|XM_002457583.2|	PREDICTED: Sorghum bicolor rab escort protein 1 (LOC8054640), mRNA	137	89.781	96	2.38e-40
PoCHG_E57416_L143	Po	CHG	-43.5897	XM_034717081.1	gi|1845179755|ref|XM_034717081.1|	PREDICTED: Setaria viridis hydroxymethylglutaryl-CoA synthase-like (LOC117837452), mRNA	158	86.076	100	3.11e-34
PoCHG_E57439_L143	Po	CHG	-24.6377	JQ421094.1	gi|388461356|gb|JQ421094.1|	Zea mays cultivar B73 putative auxin efflux carrier-like protein PINY (PINY) gene, complete cds	130	91.538	91	1.84e-41
PoCHG_E57443_L143	Po	CHG	-58.3333	XM_002459415.2	gi|1205931016|ref|XM_002459415.2|	PREDICTED: Sorghum bicolor probable histone H2A.5 (LOC8075027), mRNA	139	95.683	97	8.4e-55
PoCHG_E57559_L143	Po	CHG	32.381	CP050799.1	gi|1835963604|gb|CP050799.1|	Setaria viridis cultivar ME034v chromosome 5	130	94.615	91	3.93e-48
PoCHG_E57696_L143	Po	CHG	16.6667	XM_025954124.1	gi|1435147135|ref|XM_025954124.1|	PREDICTED: Panicum hallii probable indole-3-pyruvate monooxygenase YUCCA11 (LOC112887847), mRNA	143	88.811	100	2.38e-40
PoCHG_E57969_L143	Po	CHG	30.4348	XM_034722482.1	gi|1845113199|ref|XM_034722482.1|	PREDICTED: Setaria viridis pentatricopeptide repeat-containing protein At2g22410, mitochondrial-like (LOC117842126), mRNA	138	93.478	97	3.04e-49
PoCHG_E57981_L143	Po	CHG	44.9275	XM_025940928.1	gi|1435118909|ref|XM_025940928.1|	PREDICTED: Panicum hallii F-box/LRR-repeat protein 14-like (LOC112876745), transcript variant X2, mRNA	143	94.406	100	1.09e-53
PoCHG_E58064_L143	Po	CHG	-38.0952	CP050803.1	gi|1835963643|gb|CP050803.1|	Setaria viridis cultivar ME034v chromosome 9	148	85.135	100	1.87e-31
PoCHG_E58195_L143	Po	CHG	37.037	CP050803.1	gi|1835963643|gb|CP050803.1|	Setaria viridis cultivar ME034v chromosome 9	133	85.714	90	4.05e-28
PoCHG_E58207_L143	Po	CHG	21.4286	XR_003225197.1	gi|1435191697|ref|XR_003225197.1|	PREDICTED: Panicum hallii anaphase-promoting complex subunit 1 (LOC112875576), transcript variant X4, misc_RNA	143	91.608	100	5.09e-47
PoCHG_E58291_L143	Po	CHG	51.9608	XM_008647999.3	gi|1315011589|ref|XM_008647999.3|	PREDICTED: Zea mays formin-like protein 16 (LOC103627700), mRNA	143	94.406	100	1.09e-53
PoCHG_E58426_L143	Po	CHG	20.8333	CP050799.1	gi|1835963604|gb|CP050799.1|	Setaria viridis cultivar ME034v chromosome 5	134	85.075	91	5.24e-27
PoCHG_E58445_L143	Po	CHG	-23.1884	CP050796.1	gi|1835963562|gb|CP050796.1|	Setaria viridis cultivar ME034v chromosome 2	141	88.652	97	3.99e-38
PoCHG_E58607_L143	Po	CHG	16.2602	XR_004637161.1	gi|1845111640|ref|XR_004637161.1|	PREDICTED: Setaria viridis protein TSS (LOC117841118), transcript variant X2, misc_RNA	143	93.706	100	5.05e-52
PoCHG_E58633_L143	Po	CHG	-50	XM_008667162.3	gi|1314993305|ref|XM_008667162.3|	PREDICTED: Zea mays Protein NRT1/ PTR FAMILY 8.3 (LOC100216898), transcript variant X1, mRNA	143	90.21	100	1.1e-43
PoCHG_E58709_L143	Po	CHG	40.9524	XM_021459817.1	gi|1205954175|ref|XM_021459817.1|	PREDICTED: Sorghum bicolor monodehydroascorbate reductase 4, peroxisomal (LOC8073853), transcript variant X2, mRNA	143	94.406	100	1.09e-53
PoCHG_E58821_L143	Po	CHG	-22.2222	CP050803.1	gi|1835963643|gb|CP050803.1|	Setaria viridis cultivar ME034v chromosome 9	131	88.55	91	8.64e-35
PoCHG_E58832_L143	Po	CHG	34.0278	XM_021465471.1	gi|1205972387|ref|XM_021465471.1|	PREDICTED: Sorghum bicolor biotin synthase (LOC110437152), mRNA	143	97.902	100	4.98e-62
PoCHG_E58850_L143	Po	CHG	-40.8805	XM_002458595.2	gi|1205939413|ref|XM_002458595.2|	PREDICTED: Sorghum bicolor uncharacterized LOC8055256 (LOC8055256), mRNA	142	87.324	99	1.86e-36
PoCHG_E58912_L143	Po	CHG	-62.963	JX541458.1	gi|441424287|gb|JX541458.1|	Paspalum vaginatum clone StvSingle_HKZDOCN02C2B3P microsatellite sequence	143	94.406	99	3.91e-53
PoCHG_E58973_L143	Po	CHG	-33.3333	XM_025948691.1	gi|1435132354|ref|XM_025948691.1|	PREDICTED: Panicum hallii mediator of RNA polymerase II transcription subunit 8 (LOC112883394), mRNA	138	93.478	97	3.04e-49
PoCHG_E59016_L143	Po	CHG	-16.6667	XM_003577619.4	gi|1371087313|ref|XM_003577619.4|	PREDICTED: Brachypodium distachyon methyl-CpG-binding domain-containing protein 11 (LOC100825551), mRNA	143	91.608	100	5.09e-47
PoCHG_E59031_L143	Po	CHG	15	XM_021455739.1	gi|1205941468|ref|XM_021455739.1|	PREDICTED: Sorghum bicolor pentatricopeptide repeat-containing protein At4g19440, chloroplastic (LOC8072129), transcript variant X16, mRNA	139	91.367	97	8.52e-45
PoCHG_E59042_L143	Po	CHG	29.078	LR792836.1	gi|1833611964|emb|LR792836.1|	Digitaria exilis annotation	142	91.549	99	1.83e-46
PoCHG_E59290_L143	Po	CHG	14.5833	XM_034718176.1	gi|1845181916|ref|XM_034718176.1|	PREDICTED: Setaria viridis ABSCISIC ACID-INSENSITIVE 5-like protein 2 (LOC117838227), transcript variant X3, mRNA	134	86.567	91	2.42e-30
PoCHG_E59323_L143	Po	CHG	26.1905	XM_002458703.2	gi|1205940102|ref|XM_002458703.2|	PREDICTED: Sorghum bicolor ATP-dependent zinc metalloprotease FTSH 3, mitochondrial (LOC8058892), mRNA	143	95.804	100	5.02e-57
PoCHG_E59324_L143	Po	CHG	15.873	XM_025951480.1	gi|1435142075|ref|XM_025951480.1|	PREDICTED: Panicum hallii bZIP transcription factor 39-like (LOC112885821), mRNA	145	91.724	99	5.09e-47
PoCHG_E59339_L143	Po	CHG	-25.7576	XM_034721314.1	gi|1845188039|ref|XM_034721314.1|	PREDICTED: Setaria viridis protein SABRE (LOC117840780), transcript variant X3, mRNA	143	93.007	100	2.35e-50
PoCHG_E59341_L143	Po	CHG	13.3333	XR_002263990.2	gi|1315017741|ref|XR_002263990.2|	PREDICTED: Zea mays uncharacterized protein (LOC100856985), transcript variant X4, misc_RNA	137	91.971	96	8.52e-45
PoCHG_E59358_L143	Po	CHG	-49.0196	XM_034718066.1	gi|1845181694|ref|XM_034718066.1|	PREDICTED: Setaria viridis serine/threonine-protein phosphatase BSL2 homolog (LOC117838150), transcript variant X2, mRNA	143	91.608	100	5.09e-47
PoCHG_E59414_L143	Po	CHG	-35	XM_025960536.1	gi|1435159514|ref|XM_025960536.1|	PREDICTED: Panicum hallii uncharacterized LOC112893292 (LOC112893292), mRNA	143	90.21	100	1.1e-43
PoCHG_E59494_L143	Po	CHG	16.6667	XM_025938697.1	gi|1435190229|ref|XM_025938697.1|	PREDICTED: Panicum hallii histone-lysine N-methyltransferase EZ3 (LOC112875021), transcript variant X4, mRNA	137	90.511	96	5.13e-42
PoCHG_E59500_L143	Po	CHG	22.2222	CP050800.1	gi|1835963609|gb|CP050800.1|	Setaria viridis cultivar ME034v chromosome 6	144	95.833	100	5.02e-57
PoCHG_E60233_L143	Po	CHG	-21.8391	CP050797.1	gi|1835963576|gb|CP050797.1|	Setaria viridis cultivar ME034v chromosome 3	145	88.276	100	3.08e-39
PoCHG_E60294_L143	Po	CHG	-19.2308	XM_034716627.1	gi|1845178814|ref|XM_034716627.1|	PREDICTED: Setaria viridis pentatricopeptide repeat-containing protein At5g55840 (LOC117837061), transcript variant X5, mRNA	143	93.706	100	5.05e-52
PoCHG_E60327_L143	Po	CHG	-33.3333	XM_025943063.1	gi|1435119606|ref|XM_025943063.1|	PREDICTED: Panicum hallii uncharacterized LOC112878834 (LOC112878834), transcript variant X1, mRNA	139	92.086	97	1.83e-46
PoCHG_E60555_L143	Po	CHG	-40.7407	XM_002444738.2	gi|1205969424|ref|XM_002444738.2|	PREDICTED: Sorghum bicolor leucine-rich repeat receptor-like protein kinase PEPR2 (LOC8064037), mRNA	143	87.413	100	5.16e-37
PoCHG_E60563_L143	Po	CHG	-30.1075	XR_002267090.1	gi|1162455119|ref|XR_002267090.1|	PREDICTED: Zea mays uncharacterized LOC109943966 (LOC109943966), ncRNA	143	84.615	99	1.46e-27
PoCHG_E60620_L143	Po	CHG	-40	CP050799.1	gi|1835963604|gb|CP050799.1|	Setaria viridis cultivar ME034v chromosome 5	141	93.617	99	6.54e-51
PoCHG_E60680_L143	Po	CHG	31.6667	XM_002461415.2	gi|1205933931|ref|XM_002461415.2|	PREDICTED: Sorghum bicolor CSC1-like protein ERD4 (LOC8079933), mRNA	133	95.489	93	1.82e-51
PoCHG_E60710_L143	Po	CHG	23.1481	CP050798.1	gi|1835963590|gb|CP050798.1|	Setaria viridis cultivar ME034v chromosome 4	144	88.194	100	1.11e-38
PoCHG_E60738_L143	Po	CHG	-38.5965	XM_034726256.1	gi|1845120499|ref|XM_034726256.1|	PREDICTED: Setaria viridis heat stress transcription factor B-4b-like (LOC117845281), mRNA	142	92.254	99	1.42e-47
PoCHG_E61187_L143	Po	CHG	-41.6667	LR792829.1	gi|1833595496|emb|LR792829.1|	Digitaria exilis annotation	136	92.647	95	1.83e-46
PoCHG_E61289_L143	Po	CHG	31.9444	XM_021463920.1	gi|1205967276|ref|XM_021463920.1|	PREDICTED: Sorghum bicolor uncharacterized LOC8070932 (LOC8070932), transcript variant X4, mRNA	143	96.503	100	1.08e-58
PoCHG_E61372_L143	Po	CHG	-20.4301	XM_021455926.1	gi|1205942167|ref|XM_021455926.1|	PREDICTED: Sorghum bicolor uncharacterized protein At1g32220, chloroplastic (LOC8074909), transcript variant X2, mRNA	139	88.489	97	3.99e-38
PoCHG_E61450_L143	Po	CHG	-38.0952	CP050803.1	gi|1835963643|gb|CP050803.1|	Setaria viridis cultivar ME034v chromosome 9	143	88.811	100	1.11e-38
PoCHG_E61525_L143	Po	CHG	-45.2381	XR_004636588.1	gi|1845182125|ref|XR_004636588.1|	PREDICTED: Setaria viridis uncharacterized LOC117838300 (LOC117838300), transcript variant X30, ncRNA	129	88.372	90	3.11e-34
PoCHG_E61610_L143	Po	CHG	37.7778	LR792833.1	gi|1833606032|emb|LR792833.1|	Digitaria exilis annotation	143	80.42	94	5.31e-17
PoCHG_E61667_L143	Po	CHG	-30.7692	XM_021447918.1	gi|1205982115|ref|XM_021447918.1|	PREDICTED: Sorghum bicolor protein REVERSION-TO-ETHYLENE SENSITIVITY1-like (LOC110430341), transcript variant X2, mRNA	143	93.007	100	2.35e-50
PoCHG_E61672_L143	Po	CHG	-36.6667	XM_002456187.2	gi|1205947102|ref|XM_002456187.2|	PREDICTED: Sorghum bicolor glycylpeptide N-tetradecanoyltransferase 1 (LOC8059165), mRNA	143	95.105	100	2.33e-55
PoCHG_E61682_L143	Po	CHG	-35.7143	XM_025941193.1	gi|1435195019|ref|XM_025941193.1|	PREDICTED: Panicum hallii Fanconi anemia group I protein homolog (LOC112877001), mRNA	141	88.652	99	3.08e-39
PoCHG_E61838_L143	Po	CHG	27.7778	XM_034729350.1	gi|1845126778|ref|XM_034729350.1|	PREDICTED: Setaria viridis ubiquitin carboxyl-terminal hydrolase 26 (LOC117848046), mRNA	143	92.308	100	1.09e-48
PoCHG_E61874_L143	Po	CHG	-38.8889	LR792832.1	gi|1833603636|emb|LR792832.1|	Digitaria exilis annotation	136	89.706	95	8.58e-40
PoCHG_E61910_L143	Po	CHG	-28.5714	CP050803.1	gi|1835963643|gb|CP050803.1|	Setaria viridis cultivar ME034v chromosome 9	141	87.943	98	1.86e-36
PoCHG_E62010_L143	Po	CHG	19.0476	XM_021446162.1	gi|1205976438|ref|XM_021446162.1|	PREDICTED: Sorghum bicolor uncharacterized LOC8069730 (LOC8069730), transcript variant X2, mRNA	151	82.781	99	2.44e-25
PoCHG_E62258_L143	Po	CHG	-30.1587	XM_025957668.1	gi|1435114881|ref|XM_025957668.1|	PREDICTED: Panicum hallii callose synthase 3-like (LOC112890783), transcript variant X4, mRNA	143	95.804	100	5.02e-57
PoCHG_E62273_L143	Po	CHG	36.1111	XM_034717815.1	gi|1845181198|ref|XM_034717815.1|	PREDICTED: Setaria viridis uncharacterized LOC117837976 (LOC117837976), mRNA	143	93.706	100	5.05e-52
PoCHG_E62314_L143	Po	CHG	-56.4103	XM_025964209.1	gi|1435166763|ref|XM_025964209.1|	PREDICTED: Panicum hallii uncharacterized LOC112896280 (LOC112896280), mRNA	143	93.007	100	2.35e-50
PoCHG_E62323_L143	Po	CHG	13.7681	XM_034740585.1	gi|1845148930|ref|XM_034740585.1|	PREDICTED: Setaria viridis small subunit processome component 20 homolog (LOC117857748), transcript variant X2, mRNA	143	96.503	100	1.08e-58
PoCHG_E62515_L143	Po	CHG	-21.8391	XM_034717952.1	gi|1845181463|ref|XM_034717952.1|	PREDICTED: Setaria viridis indole-3-acetaldehyde oxidase-like (LOC117838078), mRNA	141	86.525	99	3.11e-34
PoCHG_E62532_L143	Po	CHG	30.6667	NM_001358873.1	gi|1304473063|ref|NM_001358873.1|	Zea mays Coatomer subunit gamma (LOC100193726), mRNA	141	96.454	99	1.4e-57
PoCHG_E62549_L143	Po	CHG	23.0769	XM_008680206.2	gi|1162438301|ref|XM_008680206.2|	PREDICTED: Zea mays uncharacterized LOC100192533 (LOC100192533), transcript variant X4, mRNA	143	94.406	100	1.09e-53
PoCHG_E62757_L143	Po	CHG	-40.7407	NM_001175133.1	gi|293331306|ref|NM_001175133.1|;gi|223949500|gb|BT064137.1|	Zea mays uncharacterized LOC100275620 (LOC100275620), mRNA<>Zea mays full-length cDNA clone ZM_BFc0140N07 mRNA, complete cds	136	91.176	95	3.96e-43
PoCHG_E62808_L143	Po	CHG	47.3684	XM_025955588.1	gi|1435150069|ref|XM_025955588.1|	PREDICTED: Panicum hallii proteasome subunit alpha type-4-2 (LOC112889100), mRNA	143	93.007	100	2.35e-50
PoCHG_E62944_L143	Po	CHG	-44.4444	LR792836.1	gi|1833611964|emb|LR792836.1|	Digitaria exilis annotation	141	97.163	99	3e-59
PoCHG_E62973_L143	Po	CHG	-28.5714	XM_025949420.1	gi|1435137304|ref|XM_025949420.1|	PREDICTED: Panicum hallii serine/threonine-protein kinase prpf4B-like (LOC112884094), transcript variant X2, mRNA	143	95.804	100	1.8e-56
PoCHG_E63391_L143	Po	CHG	-33.3333	XM_034739305.1	gi|1845146458|ref|XM_034739305.1|	PREDICTED: Setaria viridis uncharacterized LOC117856873 (LOC117856873), mRNA	141	92.908	99	3.04e-49
PoCHG_E63399_L143	Po	CHG	29.6296	XM_020546993.2	gi|1314996494|ref|XM_020546993.2|	PREDICTED: Zea mays pentatricopeptide repeat-containing protein (LOC103644172), transcript variant X2, mRNA	140	92.857	98	1.09e-48
PoCHG_E63487_L143	Po	CHG	-35.7143	XM_034731588.1	gi|1845131047|ref|XM_034731588.1|	PREDICTED: Setaria viridis PH, RCC1 and FYVE domains-containing protein 1-like (LOC117849871), mRNA	143	93.007	100	2.35e-50
PoCHG_E63498_L143	Po	CHG	30.7692	CP050798.1	gi|1835963590|gb|CP050798.1|	Setaria viridis cultivar ME034v chromosome 4	134	97.015	94	2.33e-55
PoCHG_E63513_L143	Po	CHG	-34.5238	NM_001147538.1	gi|226509111|ref|NM_001147538.1|;gi|194702155|gb|BT040157.1|	Zea mays Pentatricopeptide repeat-containing protein (LOC100273089), mRNA<>Zea mays full-length cDNA clone ZM_BFc0068F23 mRNA, complete cds	141	91.489	99	6.58e-46
PoCHG_E63584_L143	Po	CHG	-50	NM_001366928.1	gi|1496472631|ref|NM_001366928.1|	Zea mays uncharacterized LOC100501482 (LOC100501482), mRNA	143	89.51	100	5.13e-42
PoCHG_E63631_L143	Po	CHG	19.774	BT061569.1	gi|223944364|gb|BT061569.1|	Zea mays full-length cDNA clone ZM_BFb0159M03 mRNA, complete cds	142	90.845	99	8.52e-45
PoCHG_E63673_L143	Po	CHG	35.4839	CP050796.1	gi|1835963562|gb|CP050796.1|	Setaria viridis cultivar ME034v chromosome 2	143	96.503	100	1.08e-58
PoCHG_E63727_L143	Po	CHG	-56.25	CP050803.1	gi|1835963643|gb|CP050803.1|	Setaria viridis cultivar ME034v chromosome 9	141	96.454	99	5.02e-57
PoCHG_E63778_L143	Po	CHG	23.6842	AY661659.1	gi|49359138|gb|AY661659.1|	Sorghum bicolor clone BAC 75D9, complete sequence	136	88.235	94	2.4e-35
PoCHG_E63861_L143	Po	CHG	33.3333	XM_002443353.2	gi|1205975432|ref|XM_002443353.2|	PREDICTED: Sorghum bicolor uncharacterized LOC8068114 (LOC8068114), transcript variant X2, mRNA	143	95.804	100	5.02e-57
PoCHG_E63949_L143	Po	CHG	-24.0741	XM_034747564.1	gi|1845162668|ref|XM_034747564.1|	PREDICTED: Setaria viridis GDSL esterase/lipase At5g41890 (LOC117863739), transcript variant X2, mRNA	143	93.007	100	2.35e-50
PoCHG_E64096_L143	Po	CHG	-20.6897	XM_002448027.2	gi|1205967913|ref|XM_002448027.2|	PREDICTED: Sorghum bicolor uncharacterized LOC8073676 (LOC8073676), mRNA	143	94.406	100	1.09e-53
PoCHG_E64178_L143	Po	CHG	22.9167	EU963487.1	gi|195627549|gb|EU963487.1|	Zea mays clone 263223 hypothetical protein mRNA, complete cds	135	94.074	94	3.04e-49
PoCHG_E64244_L143	Po	CHG	45.098	BT084783.2	gi|391416662|gb|BT084783.2|	Zea mays full-length cDNA clone ZM_BFb0179N21 mRNA, complete cds	144	90.278	100	1.1e-43
PoCHG_E64326_L143	Po	CHG	28.7037	XM_015767294.2	gi|1443061798|ref|XM_015767294.2|	PREDICTED: Oryza sativa Japonica Group uncharacterized LOC4329205 (LOC4329205), mRNA	143	95.105	100	2.33e-55
PoCHG_E64424_L143	Po	CHG	-37.037	CP050797.1	gi|1835963576|gb|CP050797.1|	Setaria viridis cultivar ME034v chromosome 3	144	92.361	100	1.09e-48
PoCHG_E64495_L143	Po	CHG	-25.3333	KF184946.1	gi|530279127|gb|KF184946.1|	Saccharum hybrid cultivar R570 clone BAC 166F02 complete sequence	143	98.601	100	1.07e-63
PoCHG_E64507_L143	Po	CHG	-24.0741	LR792836.1	gi|1833611964|emb|LR792836.1|	Digitaria exilis annotation	143	95.105	100	2.33e-55
PoCHG_E64574_L143	Po	CHG	-30.4348	CP050797.1	gi|1835963576|gb|CP050797.1|	Setaria viridis cultivar ME034v chromosome 3	146	86.986	100	2.4e-35
PoCHG_E64608_L143	Po	CHG	-37.7778	XM_002467664.2	gi|1205920924|ref|XM_002467664.2|	PREDICTED: Sorghum bicolor probable nucleoredoxin 1-1 (LOC8080431), mRNA	143	93.706	100	5.05e-52
PoCHG_E64621_L143	Po	CHG	-33.3333	XM_021453772.1	gi|1205935043|ref|XM_021453772.1|	PREDICTED: Sorghum bicolor uncharacterized LOC8058980 (LOC8058980), mRNA	139	89.209	97	8.58e-40
PoCHG_E64649_L143	Po	CHG	12.5	XM_021450556.1	gi|1205990192|ref|XM_021450556.1|	PREDICTED: Sorghum bicolor uncharacterized membrane protein At3g27390 (LOC8076432), mRNA	139	93.525	97	8.46e-50
PoCHG_E64675_L143	Po	CHG	-25.641	LR792836.1	gi|1833611964|emb|LR792836.1|	Digitaria exilis annotation	129	90.698	90	3.08e-39
PoCHG_E64881_L143	Po	CHG	-17.3333	LR792829.1	gi|1833595496|emb|LR792829.1|	Digitaria exilis annotation	143	95.105	100	2.33e-55
PoCHG_E65032_L143	Po	CHG	-30.7018	CP050799.1	gi|1835963604|gb|CP050799.1|	Setaria viridis cultivar ME034v chromosome 5	145	89.655	100	1.43e-42
PoCHG_E65154_L143	Po	CHG	-48.2759	XM_021453073.1	gi|1205933119|ref|XM_021453073.1|	PREDICTED: Sorghum bicolor pentatricopeptide repeat-containing protein At3g62890 (LOC8086440), mRNA	143	93.007	100	2.35e-50
PoCHG_E65171_L143	Po	CHG	20.4082	CP050796.1	gi|1835963562|gb|CP050796.1|	Setaria viridis cultivar ME034v chromosome 2	143	88.112	100	1.11e-38
PoCHG_E65263_L143	Po	CHG	-25	CP050795.1	gi|1835963549|gb|CP050795.1|	Setaria viridis cultivar ME034v chromosome 1	144	93.75	100	5.05e-52
PoCHG_E65357_L143	Po	CHG	-33.3333	KF184828.1	gi|530278852|gb|KF184828.1|	Saccharum hybrid cultivar R570 clone BAC 022K23 complete sequence	143	93.706	100	5.05e-52
PoCHG_E65446_L143	Po	CHG	-43.75	XM_002458155.2	gi|1205942199|ref|XM_002458155.2|	PREDICTED: Sorghum bicolor cytochrome P450 72A15 (LOC8054920), transcript variant X2, mRNA	138	89.13	97	3.08e-39
PoCHG_E65450_L143	Po	CHG	-38.3333	XM_034741272.1	gi|1845150243|ref|XM_034741272.1|	PREDICTED: Setaria viridis peptide-N4-(N-acetyl-beta-glucosaminyl)asparagine amidase A-like (LOC117858238), mRNA	142	94.366	99	3.91e-53
PoCHG_E65514_L143	Po	CHG	-44.9275	LR792836.1	gi|1833611964|emb|LR792836.1|	Digitaria exilis annotation	139	94.245	97	1.82e-51
PoCHG_E65540_L143	Po	CHG	25.2252	CP050799.1	gi|1835963604|gb|CP050799.1|	Setaria viridis cultivar ME034v chromosome 5	132	94.697	92	3.04e-49
PoCHG_E65602_L143	Po	CHG	-46.3415	XM_034729282.1	gi|1845103107|ref|XM_034729282.1|	PREDICTED: Setaria viridis vacuolar protein-sorting-associated protein 37 homolog 1-like (LOC117847887), transcript variant X2, mRNA	142	92.958	99	8.46e-50
PoCHG_E65754_L143	Po	CHG	33.3333	XM_002457896.2	gi|1205946286|ref|XM_002457896.2|	PREDICTED: Sorghum bicolor probable RNA-dependent RNA polymerase SHL2 (LOC8075421), mRNA	133	93.233	93	1.83e-46
PoCHG_E65904_L143	Po	CHG	24.1379	NM_001352077.1	gi|1200742248|ref|NM_001352077.1|	Zea mays Outer arm dynein light chain 1 protein (LOC103632861), mRNA	137	97.08	96	5.02e-57
PoCHG_E66022_L143	Po	CHG	-28.8889	CP050796.1	gi|1835963562|gb|CP050796.1|	Setaria viridis cultivar ME034v chromosome 2	129	93.798	90	6.58e-46
PoCHG_E66050_L143	Po	CHG	-57.5758	XM_034728851.1	gi|1845125762|ref|XM_034728851.1|	PREDICTED: Setaria viridis dehydrodolichyl diphosphate synthase 6-like (LOC117847614), transcript variant X3, mRNA	139	90.647	97	3.96e-43
PoCHG_E66149_L143	Po	CHG	-41.0256	XM_021448671.1	gi|1205984459|ref|XM_021448671.1|	PREDICTED: Sorghum bicolor protein STRUBBELIG-RECEPTOR FAMILY 8-like (LOC110430757), mRNA	144	90.972	97	3.06e-44
PoCHG_E66160_L143	Po	CHG	-26.1905	XM_034732598.1	gi|1845133057|ref|XM_034732598.1|	PREDICTED: Setaria viridis metal transporter Nramp6-like (LOC117850738), mRNA	142	86.62	99	4.02e-33
PoCHG_E66329_L143	Po	CHG	-44.4444	XM_004962141.4	gi|1256470040|ref|XM_004962141.4|	PREDICTED: Setaria italica carbon catabolite repressor protein 4 homolog 4 (LOC101754568), mRNA	140	96.429	98	5.02e-57
PoCHG_E66341_L143	Po	CHG	-39.3939	XM_025953983.1	gi|1435146866|ref|XM_025953983.1|	PREDICTED: Panicum hallii uncharacterized LOC112887725 (LOC112887725), mRNA	130	86.923	91	1.87e-31
PoCHG_E66362_L143	Po	CHG	-40.5797	LR792823.1	gi|1833575684|emb|LR792823.1|	Digitaria exilis annotation	128	89.062	90	2.4e-35
PoCHG_E66372_L143	Po	CHG	-22.7273	XM_021452843.1	gi|1205932355|ref|XM_021452843.1|	PREDICTED: Sorghum bicolor uncharacterized LOC8081035 (LOC8081035), mRNA	132	87.879	92	3.11e-34
PoCHG_E66428_L143	Po	CHG	-45.098	XM_025970843.1	gi|1435179757|ref|XM_025970843.1|	PREDICTED: Panicum hallii DDT domain-containing protein PTM-like (LOC112901965), mRNA	135	91.852	94	3.06e-44
PoCHG_E66433_L143	Po	CHG	-33.3333	XM_021448805.1	gi|1205984907|ref|XM_021448805.1|	PREDICTED: Sorghum bicolor uncharacterized LOC8065010 (LOC8065010), transcript variant X3, mRNA	143	83.916	98	5.24e-27
PoCHG_E66593_L143	Po	CHG	-23.5294	XM_034736361.1	gi|1845140574|ref|XM_034736361.1|	PREDICTED: Setaria viridis amino acid transporter AVT1C-like (LOC117854080), transcript variant X2, mRNA	141	90.78	99	3.06e-44
PoCHG_E66826_L143	Po	CHG	-42.8571	XM_025949578.1	gi|1435138495|ref|XM_025949578.1|	PREDICTED: Panicum hallii O-methyltransferase ZRP4-like (LOC112884217), mRNA	134	88.06	94	2.4e-35
PoCHG_E66896_L143	Po	CHG	-44.4444	LR792823.1	gi|1833575684|emb|LR792823.1|	Digitaria exilis annotation	143	90.21	100	1.1e-43
PoCHG_E66939_L143	Po	CHG	32.1429	XM_021455872.1	gi|1205941966|ref|XM_021455872.1|	PREDICTED: Sorghum bicolor uncharacterized LOC8058256 (LOC8058256), transcript variant X2, mRNA	143	97.203	100	2.32e-60
PoCHG_E66948_L143	Po	CHG	-45.098	CP050796.1	gi|1835963562|gb|CP050796.1|	Setaria viridis cultivar ME034v chromosome 2	143	89.51	100	5.13e-42
PoCHG_E66971_L143	Po	CHG	-45.8333	CP050800.1	gi|1835963609|gb|CP050800.1|	Setaria viridis cultivar ME034v chromosome 6	133	89.474	93	3.99e-38
PoCHG_E67006_L143	Po	CHG	36.5591	EU959616.1	gi|195619807|gb|EU959616.1|	Zea mays clone 218880 hypothetical protein mRNA, complete cds	143	95.804	100	5.02e-57
PoCHG_E67015_L143	Po	CHG	-19.697	CP050797.1	gi|1835963576|gb|CP050797.1|	Setaria viridis cultivar ME034v chromosome 3	137	91.971	94	3.06e-44
PoCHG_E67047_L143	Po	CHG	42.5287	XM_002458678.2	gi|1205945028|ref|XM_002458678.2|	PREDICTED: Sorghum bicolor TBC1 domain family member 8B (LOC8057759), mRNA	129	89.922	90	5.16e-37
PoCHG_E67130_L143	Po	CHG	-18.9189	CP050798.1	gi|1835963590|gb|CP050798.1|	Setaria viridis cultivar ME034v chromosome 4	148	83.108	100	2.44e-25
PoCHG_E67143_L143	Po	CHG	-40	XM_034744821.1	gi|1845157282|ref|XM_034744821.1|	PREDICTED: Setaria viridis uncharacterized membrane protein At1g16860-like (LOC117861291), mRNA	143	92.308	100	1.09e-48
PoCHG_E67262_L143	Po	CHG	26.9231	LR792825.1	gi|1833582907|emb|LR792825.1|	Digitaria exilis annotation	135	86.667	94	1.45e-32
PoCHG_E67391_L143	Po	CHG	23.2804	XM_021447066.1	gi|1205923965|ref|XM_021447066.1|	PREDICTED: Sorghum bicolor uncharacterized LOC8056825 (LOC8056825), mRNA	143	90.909	100	2.37e-45
PoCHG_E67433_L143	Po	CHG	22.807	LR792829.1	gi|1833595496|emb|LR792829.1|	Digitaria exilis annotation	143	98.601	100	1.07e-63
PoCHG_E67526_L143	Po	CHG	-12.9032	KC338916.1	gi|451899001|gb|KC338916.1|;gi|451899003|gb|KC338917.1|;gi|451899005|gb|KC338918.1|;gi|451899007|gb|KC338919.1|;gi|451899009|gb|KC338920.1|;gi|451899011|gb|KC338921.1|;gi|451899013|gb|KC338922.1|;gi|451899015|gb|KC338923.1|;gi|451899017|gb|KC338924.1|;gi|451899019|gb|KC338925.1|;gi|451899021|gb|KC338926.1|	Sorghum bicolor isolate PUL1_435 pullulanase gene, partial cds<>Sorghum bicolor isolate PUL1_488 pullulanase gene, partial cds<>Sorghum bicolor isolate PUL1_470 pullulanase gene, partial cds<>Sorghum bicolor isolate PUL1_468 pullulanase gene, partial cds<>Sorghum bicolor isolate PUL1_439 pullulanase gene, partial cds<>Sorghum bicolor isolate PUL1_474 pullulanase gene, partial cds<>Sorghum bicolor…	144	89.583	100	5.13e-42
PoCHG_E67638_L143	Po	CHG	41.1765	LR792836.1	gi|1833611964|emb|LR792836.1|	Digitaria exilis annotation	142	94.366	99	3.91e-53
PoCHG_E67672_L143	Po	CHG	23.4043	CP050803.1	gi|1835963643|gb|CP050803.1|	Setaria viridis cultivar ME034v chromosome 9	136	83.824	93	8.76e-25
PoCHG_E67696_L143	Po	CHG	19.5652	XM_021456015.1	gi|1205942437|ref|XM_021456015.1|	PREDICTED: Sorghum bicolor mediator of RNA polymerase II transcription subunit 17 (LOC8072356), transcript variant X3, mRNA	143	93.706	100	5.05e-52
PoCHG_E67711_L143	Po	CHG	18.9542	XM_025951499.1	gi|1435142113|ref|XM_025951499.1|	PREDICTED: Panicum hallii serine/threonine-protein kinase STN7, chloroplastic (LOC112885833), mRNA	142	92.958	99	8.46e-50
PoCHG_E67745_L143	Po	CHG	-50.6173	XM_034718365.1	gi|1845182315|ref|XM_034718365.1|	PREDICTED: Setaria viridis protein NRT1/ PTR FAMILY 8.3-like (LOC117838361), mRNA	141	89.362	99	6.63e-41
PoCHG_E67930_L143	Po	CHG	26.3566	LR792833.1	gi|1833606032|emb|LR792833.1|	Digitaria exilis annotation	139	89.209	95	1.11e-38
PoCHG_E68086_L143	Po	CHG	30.4348	CP050802.1	gi|1835963629|gb|CP050802.1|	Setaria viridis cultivar ME034v chromosome 8	141	85.816	97	1.87e-31
PoCHG_E68198_L143	Po	CHG	-25	LR792838.1	gi|1833621802|emb|LR792838.1|	Digitaria exilis annotation	128	92.188	90	1.84e-41
PoCHG_E68449_L143	Po	CHG	9.52381	XM_008671643.2	gi|1162456235|ref|XM_008671643.2|	PREDICTED: Zea mays DDT domain-containing protein PTM (LOC103647086), mRNA	140	90	98	5.13e-42
PoCHG_E68452_L143	Po	CHG	23.6842	XM_021450244.1	gi|1205925113|ref|XM_021450244.1|	PREDICTED: Sorghum bicolor probable serine/threonine protein kinase IREH1 (LOC8063388), mRNA	140	87.143	98	3.11e-34
PoCHG_E68458_L143	Po	CHG	27.2727	XM_025948772.1	gi|1435132519|ref|XM_025948772.1|	PREDICTED: Panicum hallii ABC transporter G family member 53 (LOC112883467), transcript variant X2, mRNA	137	91.971	95	8.52e-45
PoCHG_E68809_L143	Po	CHG	35.7143	CP050797.1	gi|1835963576|gb|CP050797.1|	Setaria viridis cultivar ME034v chromosome 3	134	86.567	93	2.42e-30
PoCHG_E68840_L143	Po	CHG	29.4118	XM_002449037.2	gi|1205958885|ref|XM_002449037.2|	PREDICTED: Sorghum bicolor long chain acyl-CoA synthetase 9, chloroplastic (LOC8072741), mRNA	139	87.77	97	1.86e-36
PoCHG_E68848_L143	Po	CHG	29.4118	LR792825.1	gi|1833582907|emb|LR792825.1|	Digitaria exilis annotation	142	96.479	99	3.88e-58
PoCHG_E68970_L143	Po	CHG	-50	XM_034721440.1	gi|1845111592|ref|XM_034721440.1|	PREDICTED: Setaria viridis cyclic nucleotide-gated ion channel 17-like (LOC117840900), mRNA	143	94.406	100	1.09e-53
PoCHG_E69001_L143	Po	CHG	-57.4074	XM_034719619.1	gi|1845184773|ref|XM_034719619.1|	PREDICTED: Setaria viridis transcription initiation factor IIE subunit alpha (LOC117839316), mRNA	136	94.118	95	8.46e-50
PoCHG_E69070_L143	Po	CHG	-27.2727	CP050796.1	gi|1835963562|gb|CP050796.1|	Setaria viridis cultivar ME034v chromosome 2	145	88.966	99	2.38e-40
PoCHG_E69301_L143	Po	CHG	33.3333	XR_002749434.1	gi|1314998874|ref|XR_002749434.1|	PREDICTED: Zea mays uncharacterized LOC111590317 (LOC111590317), ncRNA	137	91.971	96	2.37e-45
PoCHG_E69362_L143	Po	CHG	43.75	CP050796.1	gi|1835963562|gb|CP050796.1|	Setaria viridis cultivar ME034v chromosome 2	146	91.781	100	1.42e-47
PoCHG_E69464_L143	Po	CHG	-25.2525	LR792829.1	gi|1833595496|emb|LR792829.1|	Digitaria exilis annotation	134	87.313	94	1.12e-33
PoCHG_E69487_L143	Po	CHG	22.2222	LR792831.1	gi|1833601588|emb|LR792831.1|	Digitaria exilis annotation	146	82.877	97	1.13e-23
PoCHG_E69491_L143	Po	CHG	20.5128	XM_025942802.1	gi|1435198158|ref|XM_025942802.1|	PREDICTED: Panicum hallii bifunctional fucokinase/fucose pyrophosphorylase (LOC112878344), transcript variant X4, mRNA	137	94.891	96	5.05e-52
PoCHG_E69683_L143	Po	CHG	33.3333	LR792828.1	gi|1833591547|emb|LR792828.1|	Digitaria exilis annotation	143	89.51	100	5.13e-42
PoCHG_E69765_L143	Po	CHG	-22.6667	XM_025960139.1	gi|1435158767|ref|XM_025960139.1|	PREDICTED: Panicum hallii probable methyltransferase PMT24 (LOC112893004), transcript variant X2, mRNA	142	94.366	99	3.91e-53
PoCHG_E69844_L143	Po	CHG	-50	XM_004964725.4	gi|1256472188|ref|XM_004964725.4|	PREDICTED: Setaria italica villin-5 (LOC101760687), mRNA	138	84.058	96	5.24e-27
PoCHG_E69864_L143	Po	CHG	25.641	XM_025968045.1	gi|1435174427|ref|XM_025968045.1|	PREDICTED: Panicum hallii uncharacterized LOC112899541 (LOC112899541), transcript variant X2, mRNA	143	92.308	100	1.09e-48
PoCHG_E69877_L143	Po	CHG	-21.2121	CP050795.1	gi|1835963549|gb|CP050795.1|	Setaria viridis cultivar ME034v chromosome 1	153	84.314	100	8.7e-30
PoCHG_E70038_L143	Po	CHG	-42.0635	AC243233.1	gi|312283764|gb|AC243233.1|	Panicum virgatum clone PV_ABa020-D05, complete sequence	143	97.203	100	2.32e-60
PoCHG_E70273_L143	Po	CHG	-51.5152	XM_021460626.1	gi|1205956906|ref|XM_021460626.1|	PREDICTED: Sorghum bicolor glutamyl-tRNA(Gln) amidotransferase subunit A (LOC8064826), transcript variant X3, mRNA	143	91.608	100	5.09e-47
PoCHG_E70330_L143	Po	CHG	-17.7778	XM_021459011.1	gi|1205951796|ref|XM_021459011.1|	PREDICTED: Sorghum bicolor flocculation protein FLO11 (LOC8081978), transcript variant X2, mRNA	146	89.041	100	6.63e-41
PoCHG_E70527_L143	Po	CHG	-53.3333	AK366997.1	gi|326491950|dbj|AK366997.1|	Hordeum vulgare subsp. vulgare mRNA for predicted protein, complete cds, clone: NIASHv2049L03	140	90.714	98	1.1e-43
PoCHG_E70595_L143	Po	CHG	-17.1429	CP050797.1	gi|1835963576|gb|CP050797.1|	Setaria viridis cultivar ME034v chromosome 3	130	96.154	91	1.82e-51
PoCHG_E70606_L143	Po	CHG	-15	XM_021452083.1	gi|1205929873|ref|XM_021452083.1|	PREDICTED: Sorghum bicolor putative leucine-rich repeat receptor-like protein kinase At2g19210 (LOC8055560), mRNA	140	96.429	98	5.02e-57
PoCHG_E70705_L143	Po	CHG	-29.6296	XM_034720382.1	gi|1845186239|ref|XM_034720382.1|	PREDICTED: Setaria viridis protein Barley B recombinant-like (LOC117839942), transcript variant X2, mRNA	143	85.315	100	2.42e-30
PoCHG_E70801_L143	Po	CHG	21.1712	XM_034747710.1	gi|1845162941|ref|XM_034747710.1|	PREDICTED: Setaria viridis L-galactono-1,4-lactone dehydrogenase 2, mitochondrial (LOC117863849), mRNA	143	95.804	100	5.02e-57
PoCHG_E70856_L143	Po	CHG	-46.2366	LR792825.1	gi|1833582907|emb|LR792825.1|	Digitaria exilis annotation	143	88.112	100	1.11e-38
PoCHG_E70985_L143	Po	CHG	40.7407	XM_034730964.1	gi|1845129817|ref|XM_034730964.1|	PREDICTED: Setaria viridis glycine-rich protein A3-like (LOC117849423), mRNA	128	83.594	90	1.47e-22
PoCHG_E71006_L143	Po	CHG	-21.5686	LR792828.1	gi|1833591547|emb|LR792828.1|	Digitaria exilis annotation	143	86.014	100	1.12e-33
PoCHG_E71023_L143	Po	CHG	-18.0556	CP050803.1	gi|1835963643|gb|CP050803.1|	Setaria viridis cultivar ME034v chromosome 9	131	94.656	92	1.09e-48
PoCHG_E71058_L143	Po	CHG	-27.451	XM_008674769.2	gi|1162461329|ref|XM_008674769.2|	PREDICTED: Zea mays uncharacterized LOC100284941 (LOC100284941), transcript variant X2, mRNA	142	95.07	99	8.4e-55
PoCHG_E71617_L143	Po	CHG	-31.3725	XM_025940656.1	gi|1435193972|ref|XM_025940656.1|	PREDICTED: Panicum hallii organic cation/carnitine transporter 7-like (LOC112876528), transcript variant X2, mRNA	139	92.086	97	1.83e-46
PoCHG_E71669_L143	Po	CHG	-19.1919	LR792836.1	gi|1833611964|emb|LR792836.1|	Digitaria exilis annotation	140	95	98	1.09e-53
PoCHG_E71705_L143	Po	CHG	28.5714	MH182526.1	gi|1378762148|gb|MH182526.1|	Saccharum spontaneum clone BAC Ss86M13 hypothetical protein (SS86M13_000001), FAR1-RESoTED 5-like protein (SS86M13_000002), hypothetical protein (SS86M13_000003), and hypothetical protein (SS86M13_000008) genes, complete cds; SS86M13_000007 pseudogene, complete sequence; hypothetical protein (SS86M13_000004) gene, partial cds; and hypothetical protein (SS86M13_000005) and UPI0001A872FD related cl…	138	92.029	97	6.58e-46
PoCHG_E71758_L143	Po	CHG	33.3333	XR_002454029.1	gi|1205963645|ref|XR_002454029.1|	PREDICTED: Sorghum bicolor uncharacterized LOC8075917 (LOC8075917), transcript variant X3, misc_RNA	143	93.706	100	5.05e-52
PoCHG_E71807_L143	Po	CHG	-51.1111	CP050796.1	gi|1835963562|gb|CP050796.1|	Setaria viridis cultivar ME034v chromosome 2	137	91.241	96	3.96e-43
PoCHG_E71873_L143	Po	CHG	-17.3913	XM_034731047.1	gi|1845105633|ref|XM_034731047.1|	PREDICTED: Setaria viridis DExH-box ATP-dependent RNA helicase DExH12 (LOC117849480), mRNA	136	94.853	95	1.82e-51
PoCHG_E71886_L143	Po	CHG	23.3333	XM_004976621.3	gi|1256612322|ref|XM_004976621.3|	PREDICTED: Setaria italica uncharacterized LOC101767267 (LOC101767267), mRNA	143	90.909	100	2.37e-45
PoCHG_E71946_L143	Po	CHG	-26.6667	CP050803.1	gi|1835963643|gb|CP050803.1|	Setaria viridis cultivar ME034v chromosome 9	143	83.916	100	4.05e-28
PoCHG_E71991_L143	Po	CHG	-31.1828	XM_034749712.1	gi|1845166729|ref|XM_034749712.1|	PREDICTED: Setaria viridis (+)-neomenthol dehydrogenase-like (LOC117865494), mRNA	141	92.908	99	3.04e-49
PoCHG_E72001_L143	Po	CHG	-21.9512	CP050796.1	gi|1835963562|gb|CP050796.1|	Setaria viridis cultivar ME034v chromosome 2	143	92.308	100	1.09e-48
PoCHG_E72061_L143	Po	CHG	19.5402	XM_021459965.1	gi|1205954597|ref|XM_021459965.1|	PREDICTED: Sorghum bicolor uncharacterized LOC8055335 (LOC8055335), mRNA	143	93.007	100	2.35e-50
PoCHG_E72068_L143	Po	CHG	32.4074	LR792838.1	gi|1833621802|emb|LR792838.1|	Digitaria exilis annotation	143	83.916	99	8.76e-25
PoCHG_E72200_L143	Po	CHG	-50	XM_008679275.3	gi|1315006460|ref|XM_008679275.3|	PREDICTED: Zea mays uncharacterized LOC100381661 (LOC100381661), transcript variant X1, mRNA	139	90.647	97	3.96e-43
PoCHG_E72236_L143	Po	CHG	-15.0538	LR792837.1	gi|1833616914|emb|LR792837.1|	Digitaria exilis annotation	144	90.972	100	2.37e-45
PoCHG_E72361_L143	Po	CHG	19.2308	XM_002448503.2	gi|1205968189|ref|XM_002448503.2|	PREDICTED: Sorghum bicolor probable receptor-like protein kinase At1g30570 (LOC8074720), mRNA	139	90.647	97	3.96e-43
PoCHG_E72381_L143	Po	CHG	-17.6471	XM_025951721.1	gi|1435142539|ref|XM_025951721.1|	PREDICTED: Panicum hallii F-box/LRR-repeat protein 3 (LOC112885992), mRNA	143	91.608	100	5.09e-47
PoCHG_E72391_L143	Po	CHG	-21.2121	LR792821.1	gi|1833568841|emb|LR792821.1|	Digitaria exilis annotation	138	89.13	95	3.99e-38
PoCHG_E72397_L143	Po	CHG	-50.9804	LR792825.1	gi|1833582907|emb|LR792825.1|	Digitaria exilis annotation	134	91.045	94	5.13e-42
PoCHG_E72491_L143	Po	CHG	-31.1111	XM_002453883.2	gi|1205950420|ref|XM_002453883.2|	PREDICTED: Sorghum bicolor pentatricopeptide repeat-containing protein At3g63370, chloroplastic (LOC8059623), mRNA	143	90.21	100	1.1e-43
PoCHG_E72535_L143	Po	CHG	20.8333	XM_008664385.3	gi|1314998265|ref|XM_008664385.3|	PREDICTED: Zea mays AP-3 complex subunit delta (LOC103640942), mRNA	140	89.286	98	2.38e-40
PoCHG_E72586_L143	Po	CHG	28.5714	XM_025968280.1	gi|1435174868|ref|XM_025968280.1|	PREDICTED: Panicum hallii pullulanase 1, chloroplastic (LOC112899709), mRNA	139	90.647	97	3.96e-43
PoCHG_E72736_L143	Po	CHG	18.4397	XM_002466216.2	gi|1205925015|ref|XM_002466216.2|	PREDICTED: Sorghum bicolor exocyst complex component EXO84B (LOC8081221), mRNA	143	89.51	100	5.13e-42
PoCHG_E72890_L143	Po	CHG	-44.4444	LR792828.1	gi|1833591547|emb|LR792828.1|	Digitaria exilis annotation	143	93.706	100	5.05e-52
PoCHG_E72914_L143	Po	CHG	-50.9804	LR792825.1	gi|1833582907|emb|LR792825.1|	Digitaria exilis annotation	142	91.549	99	1.83e-46
PoCHG_E73223_L143	Po	CHG	-21.6667	CP050799.1	gi|1835963604|gb|CP050799.1|	Setaria viridis cultivar ME034v chromosome 5	131	96.183	92	5.05e-52
PoCHG_E73397_L143	Po	CHG	-40.2299	CP050797.1	gi|1835963576|gb|CP050797.1|	Setaria viridis cultivar ME034v chromosome 3	143	95.105	100	2.33e-55
PoCHG_E73439_L143	Po	CHG	-34.4828	LR792838.1	gi|1833621802|emb|LR792838.1|	Digitaria exilis annotation	142	91.549	99	1.83e-46
PoCHG_E73441_L143	Po	CHG	25.3968	CP050797.1	gi|1835963576|gb|CP050797.1|	Setaria viridis cultivar ME034v chromosome 3	143	83.217	100	6.77e-26
PoCHG_E73464_L143	Po	CHG	24.4444	CP050797.1	gi|1835963576|gb|CP050797.1|	Setaria viridis cultivar ME034v chromosome 3	143	92.308	100	1.09e-48
PoCHG_E73493_L143	Po	CHG	-16.6667	XM_034724102.1	gi|1845116359|ref|XM_034724102.1|	PREDICTED: Setaria viridis BRCT domain-containing protein At4g02110 (LOC117843495), mRNA	143	83.916	100	1.13e-28
PoCHG_E73583_L143	Po	CHG	-25.3968	CP050803.1	gi|1835963643|gb|CP050803.1|	Setaria viridis cultivar ME034v chromosome 9	142	90.845	99	3.96e-43
PoCHG_E73711_L143	Po	CHG	-23.6559	XM_034718900.1	gi|1845183382|ref|XM_034718900.1|	PREDICTED: Setaria viridis NAC domain-containing protein 86-like (LOC117838750), transcript variant X2, mRNA	142	90.845	99	1.1e-43
PoCHG_E73713_L143	Po	CHG	-40.7407	LR792823.1	gi|1833575684|emb|LR792823.1|	Digitaria exilis annotation	140	97.143	98	1.08e-58
PoCHG_E73727_L143	Po	CHG	-31.25	XM_008680921.3	gi|1315008134|ref|XM_008680921.3|	PREDICTED: Zea mays DUF2146 family protein (LOC103654098), transcript variant X8, mRNA	141	93.617	99	6.54e-51
PoCHG_E73740_L143	Po	CHG	-33.3333	CP050798.1	gi|1835963590|gb|CP050798.1|	Setaria viridis cultivar ME034v chromosome 4	134	86.567	94	1.87e-31
PoCHG_E73741_L143	Po	CHG	30.5263	XM_034722704.1	gi|1845113623|ref|XM_034722704.1|	PREDICTED: Setaria viridis WPP domain-interacting protein 2 (LOC117842308), mRNA	141	90.78	99	3.06e-44
PoCHG_E73769_L143	Po	CHG	27.4854	XM_025963348.1	gi|1435116044|ref|XM_025963348.1|	PREDICTED: Panicum hallii G-type lectin S-receptor-like serine/threonine-protein kinase LECRK4 (LOC112895395), mRNA	143	88.112	100	1.44e-37
PoCHG_E74141_L143	Po	CHG	-15.3153	LR792831.1	gi|1833601588|emb|LR792831.1|	Digitaria exilis annotation	134	83.582	93	8.76e-25
PoCHG_E74277_L143	Po	CHG	21.0526	XM_025943029.1	gi|1435119541|ref|XM_025943029.1|	PREDICTED: Panicum hallii uncharacterized protein At1g26090, chloroplastic (LOC112878808), mRNA	143	95.804	100	5.02e-57
PoCHG_E74373_L143	Po	CHG	-30.303	XM_020540469.2	gi|1315014903|ref|XM_020540469.2|	PREDICTED: Zea mays uncharacterized LOC100279793 (LOC100279793), transcript variant X1, mRNA	143	96.503	100	1.08e-58
PoCHG_E74431_L143	Po	CHG	-35.4167	XM_025959227.1	gi|1435115209|ref|XM_025959227.1|	PREDICTED: Panicum hallii heterogeneous nuclear ribonucleoprotein A2 homolog 1-like (LOC112892129), transcript variant X2, mRNA	143	93.706	100	5.05e-52
PoCHG_E74652_L143	Po	CHG	-29.6296	XM_034736548.1	gi|1845140944|ref|XM_034736548.1|	PREDICTED: Setaria viridis uncharacterized LOC117854249 (LOC117854249), mRNA	139	86.331	94	6.72e-31
PoCHG_E74896_L143	Po	CHG	-48.4848	CP050799.1	gi|1835963604|gb|CP050799.1|	Setaria viridis cultivar ME034v chromosome 5	150	90	100	3.96e-43
PoCHG_E75133_L143	Po	CHG	-23.1884	CP050800.1	gi|1835963609|gb|CP050800.1|	Setaria viridis cultivar ME034v chromosome 6	142	91.549	99	1.83e-46
PoCHG_E75138_L143	Po	CHG	-41.1765	XM_025971424.1	gi|1435180894|ref|XM_025971424.1|	PREDICTED: Panicum hallii pentatricopeptide repeat-containing protein At1g52620-like (LOC112902371), transcript variant X3, mRNA	143	90.21	100	1.1e-43
PoCHG_E75168_L143	Po	CHG	-36.6667	CP050803.1	gi|1835963643|gb|CP050803.1|	Setaria viridis cultivar ME034v chromosome 9	144	89.583	100	6.63e-41
PoCHG_E75402_L143	Po	CHG	43.5185	CP050803.1	gi|1835963643|gb|CP050803.1|	Setaria viridis cultivar ME034v chromosome 9	139	91.367	97	8.52e-45
PoCHG_E75443_L143	Po	CHG	52.5641	XM_004962337.3	gi|1256461002|ref|XM_004962337.3|	PREDICTED: Setaria italica importin subunit beta-1 (LOC101766888), mRNA	143	91.608	100	5.09e-47
PoCHG_E75445_L143	Po	CHG	-27.0833	LR792832.1	gi|1833603636|emb|LR792832.1|	Digitaria exilis annotation	143	84.615	99	8.7e-30
PoCHG_E75500_L143	Po	CHG	-20.8333	XM_034745676.1	gi|1845158923|ref|XM_034745676.1|	PREDICTED: Setaria viridis protein Dr1 homolog (LOC117862154), mRNA	143	89.51	100	5.13e-42
PoCHG_E75501_L143	Po	CHG	-47.3684	XM_034742649.1	gi|1845152930|ref|XM_034742649.1|	PREDICTED: Setaria viridis protein CHAPERONE-LIKE PROTEIN OF POR1, chloroplastic-like (LOC117859527), mRNA	130	90.769	91	8.58e-40
PoCHG_E75518_L143	Po	CHG	-22.2222	XM_025947798.1	gi|1435130636|ref|XM_025947798.1|	PREDICTED: Panicum hallii uncharacterized LOC112882683 (LOC112882683), mRNA	143	93.706	100	5.05e-52
PoCHG_E75572_L143	Po	CHG	-33.3333	LR792837.1	gi|1833616914|emb|LR792837.1|	Digitaria exilis annotation	146	89.041	98	2.38e-40
PoCHG_E75654_L143	Po	CHG	33.3333	XM_021448179.1	gi|1205982777|ref|XM_021448179.1|	PREDICTED: Sorghum bicolor uncharacterized LOC8072561 (LOC8072561), mRNA	141	95.745	99	6.49e-56
PoCHG_E75719_L143	Po	CHG	26.3889	XM_025969697.1	gi|1435177499|ref|XM_025969697.1|	PREDICTED: Panicum hallii uncharacterized LOC112900927 (LOC112900927), mRNA	140	96.429	98	5.02e-57
PoCHG_E75855_L143	Po	CHG	-24.2424	XM_034728533.1	gi|1845125107|ref|XM_034728533.1|	PREDICTED: Setaria viridis uncharacterized LOC117847341 (LOC117847341), mRNA	146	87.671	96	6.68e-36
PoCHG_E75899_L143	Po	CHG	26.4368	LR792836.1	gi|1833611964|emb|LR792836.1|	Digitaria exilis annotation	133	91.729	92	1.43e-42
PoCHG_E75911_L143	Po	CHG	-29.6296	XM_025950703.1	gi|1435113361|ref|XM_025950703.1|	PREDICTED: Panicum hallii ATPase family AAA domain-containing protein 3-B-like (LOC112885031), mRNA	143	92.308	100	1.09e-48
PoCHG_E75955_L143	Po	CHG	-31.746	XM_002457870.2	gi|1205945555|ref|XM_002457870.2|	PREDICTED: Sorghum bicolor AMSH-like ubiquitin thioesterase 3 (LOC8069597), mRNA	132	88.636	92	2.4e-35
PoCHG_E76031_L143	Po	CHG	44.4444	CP050803.1	gi|1835963643|gb|CP050803.1|	Setaria viridis cultivar ME034v chromosome 9	141	92.908	99	3.04e-49
PoCHG_E76102_L143	Po	CHG	-25	LR792825.1	gi|1833582907|emb|LR792825.1|	Digitaria exilis annotation	143	97.902	100	4.98e-62
PoCHG_E76336_L143	Po	CHG	-38.8889	XM_020298567.1	gi|1149783018|ref|XM_020298567.1|	PREDICTED: Aegilops tauschii subsp. tauschii rust resistance kinase Lr10-like (LOC109739480), mRNA	135	86.667	94	1.45e-32
PoCHG_E76634_L143	Po	CHG	-23.0769	CP050799.1	gi|1835963604|gb|CP050799.1|	Setaria viridis cultivar ME034v chromosome 5	139	84.892	97	3.13e-29
PoCHG_E76671_L143	Po	CHG	-31.5789	BT069973.1	gi|224035588|gb|BT069973.1|	Zea mays full-length cDNA clone ZM_BFb0342A07 mRNA, complete cds	142	92.958	99	8.46e-50
PoCHG_E76674_L143	Po	CHG	-25.4902	XM_034722726.1	gi|1845113663|ref|XM_034722726.1|	PREDICTED: Setaria viridis ATP synthase subunit d, mitochondrial-like (LOC117842323), mRNA	137	89.051	96	1.11e-38
PoCHG_E76687_L143	Po	CHG	-38.0952	CP050801.1	gi|1835963619|gb|CP050801.1|	Setaria viridis cultivar ME034v chromosome 7	143	89.51	100	1.84e-41
PoCHG_E76716_L143	Po	CHG	-38.8889	XM_002438552.2	gi|1205984971|ref|XM_002438552.2|	PREDICTED: Sorghum bicolor ent-kaurene oxidase 2 (LOC8065021), mRNA	138	94.928	97	1.41e-52
PoCHG_E76723_L143	Po	CHG	28.2051	LR792836.1	gi|1833611964|emb|LR792836.1|	Digitaria exilis annotation	141	94.326	99	5.05e-52
PoCHG_E76726_L143	Po	CHG	-46.2963	CP050802.1	gi|1835963629|gb|CP050802.1|	Setaria viridis cultivar ME034v chromosome 8	143	90.21	100	1.1e-43
PoCHG_E76727_L143	Po	CHG	-33.3333	XM_025952556.1	gi|1435144117|ref|XM_025952556.1|	PREDICTED: Panicum hallii B3 domain-containing protein Os12g0592300-like (LOC112886610), mRNA	143	89.51	100	5.13e-42
PoCHG_E76732_L143	Po	CHG	19.697	CP050795.1	gi|1835963549|gb|CP050795.1|	Setaria viridis cultivar ME034v chromosome 1	138	91.304	97	3.06e-44
PoCHG_E76752_L143	Po	CHG	-30.7692	CP050799.1	gi|1835963604|gb|CP050799.1|	Setaria viridis cultivar ME034v chromosome 5	143	95.804	100	5.02e-57
PoCHG_E76840_L143	Po	CHG	-35.7143	XR_554737.3	gi|1315013325|ref|XR_554737.3|	PREDICTED: Zea mays uncharacterized LOC103629987 (LOC103629987), ncRNA	137	81.752	96	5.27e-22
PoCHG_E76946_L143	Po	CHG	-42.2222	XR_001163566.2	gi|1256459687|ref|XR_001163566.2|	PREDICTED: Setaria italica uncharacterized LOC101755789 (LOC101755789), ncRNA	134	94.776	94	2.35e-50
PoCHG_E76951_L143	Po	CHG	-25.2525	LR792837.1	gi|1833616914|emb|LR792837.1|	Digitaria exilis annotation	143	97.203	100	2.32e-60
PoCHG_E77018_L143	Po	CHG	-24.7863	NM_001323371.1	gi|1020738616|ref|NM_001323371.1|	Zea mays elongation factor 1-alpha (LOC100284707), mRNA	143	96.503	100	1.08e-58
PoCHG_E77132_L143	Po	CHG	-46.1538	AJ133709.1	gi|7271240|emb|AJ133709.1|	Miscanthus sinensis tua1 gene for alpha-tubulin	134	87.313	94	1.45e-32
PoCHG_E77141_L143	Po	CHG	-42.8571	CP050795.1	gi|1835963549|gb|CP050795.1|	Setaria viridis cultivar ME034v chromosome 1	143	93.007	100	2.35e-50
PoCHG_E77416_L143	Po	CHG	-33.3333	XM_008651548.3	gi|1315012686|ref|XM_008651548.3|	PREDICTED: Zea mays probable inactive receptor kinase At5g58300 (LOC103630495), transcript variant X2, mRNA	143	97.203	100	2.32e-60
PoCHG_E77533_L143	Po	CHG	-37.037	XM_034734910.1	gi|1845137668|ref|XM_034734910.1|	PREDICTED: Setaria viridis uncharacterized LOC117852703 (LOC117852703), mRNA	142	92.958	99	8.46e-50
PoCHG_E77585_L143	Po	CHG	-35.8333	CP050797.1	gi|1835963576|gb|CP050797.1|	Setaria viridis cultivar ME034v chromosome 3	144	88.194	99	1.11e-38
PoCHG_E77602_L143	Po	CHG	30.5556	KC181447.1	gi|443500792|gb|KC181447.1|	Urochloa ruziziensis clone 201625 microsatellite sequence	144	89.583	100	5.13e-42
PoCHG_E77617_L143	Po	CHG	11.2903	DQ427974.1	gi|89354188|gb|DQ427974.1|	Sorghum propinquum locus pHER5A08 genomic sequence	134	95.522	94	5.05e-52
PoCHG_E77650_L143	Po	CHG	-32	XM_025947117.1	gi|1435129352|ref|XM_025947117.1|	PREDICTED: Panicum hallii transcription termination factor MTEF18, mitochondrial (LOC112882129), mRNA	143	93.007	100	2.35e-50
PoCHG_E77670_L143	Po	CHG	-55.5556	XM_034730171.1	gi|1845128356|ref|XM_034730171.1|	PREDICTED: Setaria viridis tubby-like F-box protein 9 (LOC117848674), mRNA	146	93.151	100	6.54e-51
PoCHG_E77672_L143	Po	CHG	-26.3566	JX541458.1	gi|441424287|gb|JX541458.1|	Paspalum vaginatum clone StvSingle_HKZDOCN02C2B3P microsatellite sequence	143	94.406	100	1.41e-52
PoCHG_E77786_L143	Po	CHG	17.3913	LR792829.1	gi|1833595496|emb|LR792829.1|	Digitaria exilis annotation	142	94.366	99	3.91e-53
PoCHG_E77794_L143	Po	CHG	-45.098	LR792822.1	gi|1833571969|emb|LR792822.1|	Digitaria exilis annotation	146	81.507	99	1.9e-21
PoCHG_E77872_L143	Po	CHG	-47.8261	CP050799.1	gi|1835963604|gb|CP050799.1|	Setaria viridis cultivar ME034v chromosome 5	143	87.413	99	1.86e-36
PoCHG_E77894_L143	Po	CHG	-38.3333	CP050802.1	gi|1835963629|gb|CP050802.1|	Setaria viridis cultivar ME034v chromosome 8	146	89.726	100	5.13e-42
PoCHG_E77956_L143	Po	CHG	14.4928	CP050803.1	gi|1835963643|gb|CP050803.1|	Setaria viridis cultivar ME034v chromosome 9	132	90.909	91	2.38e-40
PoCHG_E77994_L143	Po	CHG	-33.3333	CP050795.1	gi|1835963549|gb|CP050795.1|	Setaria viridis cultivar ME034v chromosome 1	137	83.212	94	3.15e-24
PoCHG_E78007_L143	Po	CHG	24.5614	XM_002447850.2	gi|1205964096|ref|XM_002447850.2|	PREDICTED: Sorghum bicolor chloride channel protein CLC-c (LOC8080343), transcript variant X6, mRNA	143	97.203	100	2.32e-60
PoCHG_E78024_L143	Po	CHG	28.3951	CP050799.1	gi|1835963604|gb|CP050799.1|	Setaria viridis cultivar ME034v chromosome 5	141	93.617	99	6.54e-51
PoCHG_E78044_L143	Po	CHG	21.2121	XM_002440402.2	gi|1205981091|ref|XM_002440402.2|	PREDICTED: Sorghum bicolor pumilio homolog 1 (LOC8067314), mRNA	143	95.804	100	5.02e-57
PoCHG_E78146_L143	Po	CHG	20.915	XM_002463715.2	gi|1205926077|ref|XM_002463715.2|	PREDICTED: Sorghum bicolor indole-3-acetaldehyde oxidase (LOC8084128), mRNA	140	97.143	98	1.08e-58
PoCHG_E78244_L143	Po	CHG	19.4444	XM_021463087.1	gi|1205964906|ref|XM_021463087.1|	PREDICTED: Sorghum bicolor uncharacterized LOC8056593 (LOC8056593), mRNA	141	95.035	99	3.02e-54
PoCHG_E78378_L143	Po	CHG	-54.1667	XM_034748654.1	gi|1845164738|ref|XM_034748654.1|	PREDICTED: Setaria viridis protein DETOXIFICATION 16-like (LOC117864518), mRNA	143	89.51	100	5.13e-42
PoCHG_E78451_L143	Po	CHG	19.2982	XM_003573339.4	gi|1371083578|ref|XM_003573339.4|	PREDICTED: Brachypodium distachyon putative aconitate hydratase, cytoplasmic (LOC100838918), mRNA	143	93.706	100	5.05e-52
PoCHG_E78464_L143	Po	CHG	30.7692	XM_034727029.1	gi|1845104831|ref|XM_034727029.1|	PREDICTED: Setaria viridis receptor kinase-like protein Xa21 (LOC117845943), mRNA	130	88.462	91	8.64e-35
PoCHG_E78465_L143	Po	CHG	45.2381	MK593559.1	gi|1768371272|gb|MK593559.1|	Paspalum vaginatum isolate SRR4136360 chloroplast, complete genome	140	98.571	98	4.98e-62
PoCHG_E78583_L143	Po	CHG	-28.2051	XM_002437958.2	gi|1205988728|ref|XM_002437958.2|	PREDICTED: Sorghum bicolor transcription factor bHLH66 (LOC8065450), transcript variant X2, mRNA	141	87.943	99	1.86e-36
PoCHG_E78609_L143	Po	CHG	-22.807	CP050799.1	gi|1835963604|gb|CP050799.1|	Setaria viridis cultivar ME034v chromosome 5	143	95.105	100	8.4e-55
PoCHG_E78693_L143	Po	CHG	42.1569	XM_021458949.1	gi|1205951613|ref|XM_021458949.1|	PREDICTED: Sorghum bicolor putative uncharacterized protein DDB_G0272516 (LOC110434601), mRNA	145	80.69	100	2.45e-20
PoCHG_E78909_L143	Po	CHG	-31.3725	XM_002440150.2	gi|1205979258|ref|XM_002440150.2|	PREDICTED: Sorghum bicolor non-specific lipid-transfer protein 2 (LOC8074555), mRNA	132	93.939	92	1.42e-47
PoCHG_E78922_L143	Po	CHG	-16.092	CP050796.1	gi|1835963562|gb|CP050796.1|	Setaria viridis cultivar ME034v chromosome 2	134	91.791	94	1.1e-43
PoCHG_E78940_L143	Po	CHG	-21.7391	MF563377.1	gi|1248842055|gb|MF563377.1|	Hildaea pallens voucher GB06-2014 chloroplast, complete genome	143	99.301	100	2.3e-65
PoCHG_E79359_L143	Po	CHG	31.3725	XM_025958578.1	gi|1435155891|ref|XM_025958578.1|	PREDICTED: Panicum hallii GATA transcription factor 23-like (LOC112891664), mRNA	161	82.609	100	2.44e-25
PoCHG_E79444_L143	Po	CHG	24.8366	XM_002436771.2	gi|1205989429|ref|XM_002436771.2|	PREDICTED: Sorghum bicolor ent-isokaurene C2-hydroxylase (LOC8065754), mRNA	139	88.489	97	3.99e-38
PoCHG_E79468_L143	Po	CHG	-35.5556	XM_034749018.1	gi|1845165368|ref|XM_034749018.1|	PREDICTED: Setaria viridis uncharacterized LOC117864958 (LOC117864958), mRNA	143	95.804	100	5.02e-57
PoCHG_E79497_L143	Po	CHG	-28.1609	CP050798.1	gi|1835963590|gb|CP050798.1|	Setaria viridis cultivar ME034v chromosome 4	143	86.014	100	4.02e-33
PoCHG_E79512_L143	Po	CHG	-25.9259	XM_021456870.1	gi|1205944835|ref|XM_021456870.1|	PREDICTED: Sorghum bicolor CASP-like protein 5B1 (LOC8060091), mRNA	135	85.926	94	2.42e-30
PoCHG_E79599_L143	Po	CHG	-41.4141	CP050796.1	gi|1835963562|gb|CP050796.1|	Setaria viridis cultivar ME034v chromosome 2	143	90.909	99	3.06e-44
PoCHG_E79819_L143	Po	CHG	-42.2222	LR792824.1	gi|1833579293|emb|LR792824.1|	Digitaria exilis annotation	138	92.029	97	2.37e-45
PoCHG_E80060_L143	Po	CHG	-30.7692	CP050796.1	gi|1835963562|gb|CP050796.1|	Setaria viridis cultivar ME034v chromosome 2	144	88.194	99	5.16e-37
PoCHG_E80107_L143	Po	CHG	-34.8485	CP050799.1	gi|1835963604|gb|CP050799.1|	Setaria viridis cultivar ME034v chromosome 5	143	88.112	100	1.44e-37
PoCHG_E80149_L143	Po	CHG	19.0476	KF184836.1	gi|530279435|gb|KF184836.1|	Saccharum hybrid cultivar R570 clone BAC 033L20 complete sequence	142	91.549	99	2.37e-45
PoCHG_E80184_L143	Po	CHG	28.3333	XM_002445666.2	gi|1205970208|ref|XM_002445666.2|	PREDICTED: Sorghum bicolor probable rhamnogalacturonate lyase B (LOC8057831), mRNA	141	95.745	98	2.33e-55
PoCHG_E80211_L143	Po	CHG	28.3951	XM_022826030.1	gi|1256511503|ref|XM_022826030.1|	PREDICTED: Setaria italica pentatricopeptide repeat-containing protein At5g48910 (LOC101759066), transcript variant X2, mRNA	134	91.791	94	1.1e-43
PoCHG_E80293_L143	Po	CHG	-25.3968	XM_034717545.1	gi|1845180674|ref|XM_034717545.1|	PREDICTED: Setaria viridis protein DEFECTIVE IN EXINE FORMATION 1 (LOC117837784), mRNA	144	91.667	100	5.09e-47
PoCHG_E80341_L143	Po	CHG	-24.359	XM_002448445.2	gi|1205964810|ref|XM_002448445.2|	PREDICTED: Sorghum bicolor uncharacterized LOC8072307 (LOC8072307), mRNA	136	94.853	95	1.82e-51
PoCHG_E80366_L143	Po	CHG	-24.1379	XM_020542777.2	gi|1315018517|ref|XM_020542777.2|	PREDICTED: Zea mays DNA mismatch repair protein MLH1 (LOC103636271), transcript variant X2, mRNA	131	94.656	92	1.09e-48
PoCHG_E80368_L143	Po	CHG	20.8333	LR792829.1	gi|1833595496|emb|LR792829.1|	Digitaria exilis annotation	141	92.908	99	3.04e-49
PoCHG_E80482_L143	Po	CHG	51.8519	XM_003565617.4	gi|1371066875|ref|XM_003565617.4|	PREDICTED: Brachypodium distachyon uncharacterized LOC100838276 (LOC100838276), mRNA	129	86.047	90	3.13e-29
PoCHG_E80520_L143	Po	CHG	-20.5882	LR792838.1	gi|1833621802|emb|LR792838.1|	Digitaria exilis annotation	139	96.403	97	1.8e-56
PoCHG_E80587_L143	Po	CHG	-49.4949	CP050803.1	gi|1835963643|gb|CP050803.1|	Setaria viridis cultivar ME034v chromosome 9	143	89.51	100	6.63e-41
PoCHG_E80600_L143	Po	CHG	-29.4118	XM_008660946.2	gi|1162501388|ref|XM_008660946.2|	PREDICTED: Zea mays auxin response factor 16 (LOC103637942), transcript variant X2, mRNA	143	97.203	100	2.32e-60
PoCHG_E80601_L143	Po	CHG	-19.2308	CP050801.1	gi|1835963619|gb|CP050801.1|	Setaria viridis cultivar ME034v chromosome 7	147	87.755	100	3.99e-38
PoCHG_E80678_L143	Po	CHG	23.8095	CP050799.1	gi|1835963604|gb|CP050799.1|	Setaria viridis cultivar ME034v chromosome 5	140	89.286	98	2.38e-40
PoCHG_E80747_L143	Po	CHG	18.75	XM_025955551.1	gi|1435150003|ref|XM_025955551.1|	PREDICTED: Panicum hallii glutathione S-transferase T3-like (LOC112889067), mRNA	129	86.822	90	6.72e-31
PoCHG_E80772_L143	Po	CHG	-43.4783	CP050799.1	gi|1835963604|gb|CP050799.1|	Setaria viridis cultivar ME034v chromosome 5	129	89.922	90	1.86e-36
PoCHG_E80791_L143	Po	CHG	-33.3333	XM_034740979.1	gi|1845149685|ref|XM_034740979.1|	PREDICTED: Setaria viridis uncharacterized LOC117858018 (LOC117858018), mRNA	141	92.908	99	3.04e-49
PoCHG_E80938_L143	Po	CHG	-34.6667	XM_025937436.1	gi|1435187778|ref|XM_025937436.1|	PREDICTED: Panicum hallii uncharacterized LOC112874229 (LOC112874229), transcript variant X2, mRNA	141	91.489	99	6.58e-46
PoCHG_E81024_L143	Po	CHG	-29.8246	LR792836.1	gi|1833611964|emb|LR792836.1|	Digitaria exilis annotation	146	93.836	100	1.41e-52
PoCHG_E81060_L143	Po	CHG	20.6349	XM_002439372.2	gi|1205981768|ref|XM_002439372.2|	PREDICTED: Sorghum bicolor ABC transporter C family member 8 (LOC8055713), mRNA	142	92.958	99	8.46e-50
PoCHG_E81151_L143	Po	CHG	-45.4545	XM_025937603.1	gi|1435188101|ref|XM_025937603.1|	PREDICTED: Panicum hallii calmodulin-binding transcription activator 3-like (LOC112874333), transcript variant X2, mRNA	143	95.105	100	2.33e-55
PoCHG_E81187_L143	Po	CHG	-20.6349	XM_008655252.3	gi|1315015852|ref|XM_008655252.3|	PREDICTED: Zea mays E3 ubiquitin-protein ligase SHPRH (LOC103633565), transcript variant X2, mRNA	137	92.701	96	5.09e-47
PoCHG_E81201_L143	Po	CHG	-20.5128	XM_002451676.2	gi|1205951619|ref|XM_002451676.2|	PREDICTED: Sorghum bicolor probable copper-transporting ATPase HMA5 (LOC8082897), mRNA	143	93.706	100	5.05e-52
PoCHG_E81449_L143	Po	CHG	-43.8596	XM_025945282.1	gi|1435124121|ref|XM_025945282.1|	PREDICTED: Panicum hallii protein IMPAIRED IN BABA-INDUCED STERILITY 1-like (LOC112880577), mRNA	141	97.163	99	3e-59
PoCHG_E81455_L143	Po	CHG	-20.9877	LR792829.1	gi|1833595496|emb|LR792829.1|	Digitaria exilis annotation	139	88.489	97	3.99e-38
PoCHG_E81457_L143	Po	CHG	32.1839	CP050803.1	gi|1835963643|gb|CP050803.1|	Setaria viridis cultivar ME034v chromosome 9	137	85.401	94	8.7e-30
PoCHG_E81510_L143	Po	CHG	-32.2222	CP050796.1	gi|1835963562|gb|CP050796.1|	Setaria viridis cultivar ME034v chromosome 2	143	85.315	100	5.2e-32
PoCHG_E81583_L143	Po	CHG	-52.0833	BT084301.1	gi|238007237|gb|BT084301.1|	Zea mays full-length cDNA clone ZM_BFb0099L15 mRNA, complete cds	142	87.324	99	3.11e-34
PoCHG_E81643_L143	Po	CHG	28.5714	XM_004958518.3	gi|1256376047|ref|XM_004958518.3|	PREDICTED: Setaria italica condensin complex subunit 1 (LOC101769688), mRNA	142	90.141	99	1.43e-42
PoCHG_E81705_L143	Po	CHG	-31.6667	CP050796.1	gi|1835963562|gb|CP050796.1|	Setaria viridis cultivar ME034v chromosome 2	143	81.119	96	1.14e-18
PoCHG_E81771_L143	Po	CHG	41.0256	CP050803.1	gi|1835963643|gb|CP050803.1|	Setaria viridis cultivar ME034v chromosome 9	138	92.029	97	6.58e-46
PoCHG_E81811_L143	Po	CHG	-28.9855	LR792823.1	gi|1833575684|emb|LR792823.1|	Digitaria exilis annotation	142	93.662	99	1.82e-51
PoCHG_E81828_L143	Po	CHG	19.1667	XM_008671643.2	gi|1162456235|ref|XM_008671643.2|	PREDICTED: Zea mays DDT domain-containing protein PTM (LOC103647086), mRNA	139	92.806	97	3.93e-48
PoCHG_E81992_L143	Po	CHG	31.5789	CP050800.1	gi|1835963609|gb|CP050800.1|	Setaria viridis cultivar ME034v chromosome 6	137	86.861	96	4.02e-33
PoCHG_E82032_L143	Po	CHG	-31.746	CP050796.1	gi|1835963562|gb|CP050796.1|	Setaria viridis cultivar ME034v chromosome 2	143	95.804	100	5.02e-57
PoCHG_E82076_L143	Po	CHG	23.5294	XM_034734885.1	gi|1845137619|ref|XM_034734885.1|	PREDICTED: Setaria viridis protein FAR1-RELATED SEQUENCE 6-like (LOC117852686), transcript variant X3, mRNA	143	93.706	100	5.05e-52
PoCHG_E82138_L143	Po	CHG	-15.625	LR792827.1	gi|1833589163|emb|LR792827.1|	Digitaria exilis annotation	144	83.333	99	2.44e-25
PoCHG_E82213_L143	Po	CHG	30.5556	KX268090.1	gi|1211623079|gb|KX268090.1|	Paspalum vaginatum clathrin adaptor complex subunit (CACS) mRNA, complete cds	140	97.857	98	2.32e-60
PoCHG_E82500_L143	Po	CHG	-21.0526	KF184662.1	gi|530279174|gb|KF184662.1|	Saccharum hybrid cultivar R570 clone BAC 064M03 complete sequence	143	92.308	100	5.09e-47
PoCHG_E82610_L143	Po	CHG	-44.0476	NM_001360947.1	gi|1345670414|ref|NM_001360947.1|	Zea mays uncharacterized LOC100279247 (LOC100279247), mRNA	143	91.608	100	5.09e-47
PoCHG_E82634_L143	Po	CHG	30.5556	XM_002461178.2	gi|1205933483|ref|XM_002461178.2|	PREDICTED: Sorghum bicolor mediator of RNA polymerase II transcription subunit 33A (LOC8078567), mRNA	143	93.706	100	5.05e-52
PoCHG_E82723_L143	Po	CHG	-49.1228	LR792838.1	gi|1833621802|emb|LR792838.1|	Digitaria exilis annotation	140	91.429	98	2.37e-45
PoCHG_E82759_L143	Po	CHG	-17.8571	LR792829.1	gi|1833595496|emb|LR792829.1|	Digitaria exilis annotation	143	83.217	100	6.77e-26
PoCHG_E82798_L143	Po	CHG	20.5128	XM_002458895.2	gi|1205947709|ref|XM_002458895.2|	PREDICTED: Sorghum bicolor peptidyl serine alpha-galactosyltransferase (LOC8056130), mRNA	142	92.958	99	8.46e-50
PoCHG_E82802_L143	Po	CHG	30.9524	LR792823.1	gi|1833575684|emb|LR792823.1|	Digitaria exilis annotation	149	89.933	100	1.1e-43
PoCHG_E82826_L143	Po	CHG	56.4103	Y09238.1	gi|1667388|emb|Y09238.1|	Z.mays gene encoding 3-hydroxy-3-methylglutaryl-CoA reductase	144	87.5	100	5.16e-37
PoCHG_E82975_L143	Po	CHG	-28.5714	XM_034747451.1	gi|1845162452|ref|XM_034747451.1|	PREDICTED: Setaria viridis uncharacterized LOC117863644 (LOC117863644), transcript variant X2, mRNA	144	86.806	100	2.4e-35
PoCHG_E83007_L143	Po	CHG	-38.8889	XM_025964072.1	gi|1435116140|ref|XM_025964072.1|	PREDICTED: Panicum hallii WEB family protein At3g02930, chloroplastic-like (LOC112896063), mRNA	143	90.21	100	1.1e-43
PoCHG_E83009_L143	Po	CHG	31.1111	XR_002453917.1	gi|1205963089|ref|XR_002453917.1|	PREDICTED: Sorghum bicolor thylakoidal processing peptidase 1, chloroplastic (LOC8076528), transcript variant X4, misc_RNA	141	90.78	99	3.06e-44
PoCHG_E83127_L143	Po	CHG	8.48485	XM_002468624.2	gi|1205919605|ref|XM_002468624.2|	PREDICTED: Sorghum bicolor homeobox-leucine zipper protein HOX10 (LOC8059507), transcript variant X3, mRNA	143	94.406	100	1.09e-53
PoCHG_E83261_L143	Po	CHG	-51.2821	LR792838.1	gi|1833621802|emb|LR792838.1|	Digitaria exilis annotation	143	88.811	100	2.38e-40
PoCHG_E83439_L143	Po	CHG	23.7374	NM_001153031.2	gi|1433354053|ref|NM_001153031.2|	Zea mays uncharacterized LOC100280093 (LOC100280093), mRNA	131	93.893	92	5.09e-47
PoCHG_E83451_L143	Po	CHG	17.3913	CP050799.1	gi|1835963604|gb|CP050799.1|	Setaria viridis cultivar ME034v chromosome 5	130	91.538	91	1.84e-41
PoCHG_E83480_L143	Po	CHG	-33.3333	LR792838.1	gi|1833621802|emb|LR792838.1|	Digitaria exilis annotation	131	89.313	91	1.86e-36
PoCHG_E83564_L143	Po	CHG	28.125	NM_001149742.2	gi|825706000|ref|NM_001149742.2|	Zea mays uncharacterized LOC100275719 (LOC100275719), mRNA	137	90.511	96	5.13e-42
PoCHG_E83575_L143	Po	CHG	39.1304	XM_021456619.1	gi|1205944059|ref|XM_021456619.1|	PREDICTED: Sorghum bicolor NADPH-dependent diflavin oxidoreductase 1 (LOC8062137), transcript variant X3, mRNA	139	92.086	97	1.83e-46
PoCHG_E83628_L143	Po	CHG	-25.8065	XM_023300245.1	gi|1315012059|ref|XM_023300245.1|	PREDICTED: Zea mays putative cytochrome P450 superfamily protein (LOC100273436), transcript variant X1, mRNA	143	93.007	100	2.35e-50
PoCHG_E83631_L143	Po	CHG	-26.1905	CP050795.1	gi|1835963549|gb|CP050795.1|	Setaria viridis cultivar ME034v chromosome 1	145	91.034	100	6.58e-46
PoCHG_E83660_L143	Po	CHG	-30.5556	AC243257.1	gi|312283788|gb|AC243257.1|	Panicum virgatum clone PV_ABa103-H05, complete sequence	132	88.636	91	8.64e-35
PoCHG_E83726_L143	Po	CHG	-46.3768	CP050795.1	gi|1835963549|gb|CP050795.1|	Setaria viridis cultivar ME034v chromosome 1	141	91.489	99	8.52e-45
PoCHG_E83728_L143	Po	CHG	20.9877	XM_020540929.2	gi|1315015609|ref|XM_020540929.2|	PREDICTED: Zea mays uncharacterized LOC103633419 (LOC103633419), mRNA	143	93.706	100	5.05e-52
PoCHG_E83823_L143	Po	CHG	-20.5128	XM_006650169.2	gi|1002850063|ref|XM_006650169.2|	PREDICTED: Oryza brachyantha ABC transporter F family member 4 (LOC102707851), mRNA	135	84.444	94	1.46e-27
PoCHG_E83917_L143	Po	CHG	-51.8519	XM_021458903.1	gi|1205951451|ref|XM_021458903.1|	PREDICTED: Sorghum bicolor ultraviolet-B receptor UVR8 (LOC8056483), transcript variant X4, mRNA	143	89.51	100	5.13e-42
PoCHG_E83918_L143	Po	CHG	29.4872	LR792828.1	gi|1833591547|emb|LR792828.1|	Digitaria exilis annotation	133	91.729	93	3.96e-43
PoCHG_E83934_L143	Po	CHG	-42.2222	CP050797.1	gi|1835963576|gb|CP050797.1|	Setaria viridis cultivar ME034v chromosome 3	138	91.304	97	3.06e-44
PoCHG_E83958_L143	Po	CHG	-23.3333	XM_002457214.2	gi|1205946319|ref|XM_002457214.2|	PREDICTED: Sorghum bicolor ABC transporter C family member 3 (LOC8078474), mRNA	143	91.608	100	5.09e-47
PoCHG_E84021_L143	Po	CHG	-33.3333	XM_008664867.3	gi|1314998244|ref|XM_008664867.3|	PREDICTED: Zea mays primary amine oxidase (LOC103641531), mRNA	140	97.143	98	1.08e-58
PoCHG_E84076_L143	Po	CHG	-38.8889	LR792829.1	gi|1833595496|emb|LR792829.1|	Digitaria exilis annotation	142	90.845	99	8.52e-45
PoCHG_E84091_L143	Po	CHG	33.3333	CP050801.1	gi|1835963619|gb|CP050801.1|	Setaria viridis cultivar ME034v chromosome 7	131	96.183	92	5.05e-52
PoCHG_E84143_L143	Po	CHG	-32.1839	XM_034729714.1	gi|1845105354|ref|XM_034729714.1|	PREDICTED: Setaria viridis flowering time control protein FY (LOC117848348), mRNA	155	86.452	100	3.11e-34
PoCHG_E84318_L143	Po	CHG	31.0231	CP050799.1	gi|1835963604|gb|CP050799.1|	Setaria viridis cultivar ME034v chromosome 5	143	91.608	100	5.09e-47
PoCHG_E84330_L143	Po	CHG	-23.9583	XM_008650630.2	gi|1162482694|ref|XM_008650630.2|	PREDICTED: Zea mays AP-1 complex subunit gamma-2 (LOC100501945), mRNA	140	92.857	98	1.09e-48
PoCHG_E84499_L143	Po	CHG	25.5814	XM_021456326.1	gi|1205943206|ref|XM_021456326.1|	PREDICTED: Sorghum bicolor cinnamoyl-CoA reductase 2 (LOC8057739), mRNA	142	90.141	99	3.96e-43
PoCHG_E84569_L143	Po	CHG	40.8163	LR792837.1	gi|1833616914|emb|LR792837.1|	Digitaria exilis annotation	131	91.603	92	5.13e-42
PoCHG_E84577_L143	Po	CHG	-57.1429	LR792821.1	gi|1833568841|emb|LR792821.1|	Digitaria exilis annotation	142	90.141	99	5.13e-42
PoCHG_E84578_L143	Po	CHG	14.6667	LR792821.1	gi|1833568841|emb|LR792821.1|	Digitaria exilis annotation	141	95.745	99	6.49e-56
PoCHG_E84606_L143	Po	CHG	31.1111	XM_034721615.1	gi|1845102958|ref|XM_034721615.1|	PREDICTED: Setaria viridis ferroptosis suppressor protein 1-like (LOC117840743), mRNA	131	90.076	92	1.11e-38
PoCHG_E84669_L143	Po	CHG	-47.619	CP050803.1	gi|1835963643|gb|CP050803.1|	Setaria viridis cultivar ME034v chromosome 9	144	93.056	100	2.35e-50
PoCHG_E84740_L143	Po	CHG	28.4722	XM_034731689.1	gi|1845105762|ref|XM_034731689.1|	PREDICTED: Setaria viridis nucleoporin nup211 (LOC117849932), transcript variant X2, mRNA	143	90.21	100	1.1e-43
PoCHG_E84775_L143	Po	CHG	-33.3333	LR792837.1	gi|1833616914|emb|LR792837.1|	Digitaria exilis annotation	149	82.55	100	2.44e-25
PoCHG_E84814_L143	Po	CHG	-53.3333	LR792833.1	gi|1833606032|emb|LR792833.1|	Digitaria exilis annotation	142	92.254	99	1.42e-47
PoCHG_E84871_L143	Po	CHG	33.3333	XM_008651048.2	gi|1162483331|ref|XM_008651048.2|	PREDICTED: Zea mays clumping factor A (LOC103629948), mRNA	139	80.576	95	1.14e-18
PoCHG_E84882_L143	Po	CHG	-49.2754	LR792829.1	gi|1833595496|emb|LR792829.1|	Digitaria exilis annotation	144	84.722	100	2.42e-30
PoCHG_E85007_L143	Po	CHG	33.3333	XM_034734003.1	gi|1845135887|ref|XM_034734003.1|	PREDICTED: Setaria viridis cyclic nucleotide-gated ion channel 17-like (LOC117852075), mRNA	142	92.958	99	8.46e-50
PoCHG_E85062_L143	Po	CHG	-37.037	XM_023300477.1	gi|1315014680|ref|XM_023300477.1|	PREDICTED: Zea mays uncharacterized LOC100274608 (LOC100274608), transcript variant X13, mRNA	143	93.007	100	8.46e-50
PoCHG_E85122_L143	Po	CHG	-32.1839	LR792824.1	gi|1833579293|emb|LR792824.1|	Digitaria exilis annotation	137	84.672	96	5.24e-27
PoCHG_E85142_L143	Po	CHG	-38.6667	LR792820.1	gi|1833565633|emb|LR792820.1|	Digitaria exilis annotation	149	81.879	100	1.13e-23
PoCHG_E85305_L143	Po	CHG	16.1905	LR792824.1	gi|1833579293|emb|LR792824.1|	Digitaria exilis annotation	143	91.608	100	5.09e-47
PoCHG_E85313_L143	Po	CHG	-44.4444	XM_034749639.1	gi|1845166591|ref|XM_034749639.1|	PREDICTED: Setaria viridis zinc transporter 3-like (LOC117865438), mRNA	143	93.007	100	2.35e-50
PoCHG_E85317_L143	Po	CHG	-57.7778	XM_034718406.1	gi|1845111006|ref|XM_034718406.1|	PREDICTED: Setaria viridis aspartic proteinase-like protein 1 (LOC117838389), transcript variant X2, mRNA	143	90.909	100	2.37e-45
PoCHG_E85332_L143	Po	CHG	-47.1264	CP050799.1	gi|1835963604|gb|CP050799.1|	Setaria viridis cultivar ME034v chromosome 5	143	86.014	100	1.12e-33
PoCHG_E85335_L143	Po	CHG	-45.2381	XM_021456287.1	gi|1205943106|ref|XM_021456287.1|	PREDICTED: Sorghum bicolor uncharacterized LOC110433736 (LOC110433736), mRNA	141	90.78	99	3.06e-44
PoCHG_E85343_L143	Po	CHG	26.3889	CP050799.1	gi|1835963604|gb|CP050799.1|	Setaria viridis cultivar ME034v chromosome 5	133	90.977	92	6.63e-41
PoCHG_E85345_L143	Po	CHG	14.0351	XM_004981108.4	gi|1256769699|ref|XM_004981108.4|	PREDICTED: Setaria italica acylpyruvase FAHD1, mitochondrial (LOC101764301), transcript variant X2, mRNA	141	90.78	99	3.06e-44
PoCHG_E85400_L143	Po	CHG	-35.8974	LR792824.1	gi|1833579293|emb|LR792824.1|	Digitaria exilis annotation	143	86.713	100	3.11e-34
PoCHG_E85436_L143	Po	CHG	-43.1373	CP050797.1	gi|1835963576|gb|CP050797.1|	Setaria viridis cultivar ME034v chromosome 3	142	93.662	99	6.54e-51
PoCHG_E85622_L143	Po	CHG	-36.3636	CP050801.1	gi|1835963619|gb|CP050801.1|	Setaria viridis cultivar ME034v chromosome 7	144	94.444	100	1.09e-53
PoCHG_E85658_L143	Po	CHG	-33.3333	LR792823.1	gi|1833575684|emb|LR792823.1|	Digitaria exilis annotation	141	88.652	98	1.11e-38
PoCHG_E85695_L143	Po	CHG	-29.3333	BT068239.1	gi|224032120|gb|BT068239.1|	Zea mays full-length cDNA clone ZM_BFb0089M10 mRNA, complete cds	143	87.413	100	5.16e-37
PoCHG_E85817_L143	Po	CHG	25	XM_021455910.1	gi|1205942089|ref|XM_021455910.1|	PREDICTED: Sorghum bicolor ABC transporter B family member 21 (LOC8060300), transcript variant X3, mRNA	141	94.326	99	1.41e-52
PoCHG_E85819_L143	Po	CHG	29.8851	CP050799.1	gi|1835963604|gb|CP050799.1|	Setaria viridis cultivar ME034v chromosome 5	128	95.312	90	1.09e-48
PoCHG_E85909_L143	Po	CHG	20.3704	XM_025959225.1	gi|1435157121|ref|XM_025959225.1|	PREDICTED: Panicum hallii uncharacterized LOC112892136 (LOC112892136), mRNA	143	93.007	100	2.35e-50
PoCHG_E86497_L143	Po	CHG	-16.6667	LR792831.1	gi|1833601588|emb|LR792831.1|	Digitaria exilis annotation	138	93.478	97	3.04e-49
PoCHG_E86540_L143	Po	CHG	28.2051	XM_021456613.1	gi|1205944002|ref|XM_021456613.1|	PREDICTED: Sorghum bicolor MATH domain-containing protein At5g43560 (LOC8072146), transcript variant X3, mRNA	143	88.112	100	1.44e-37
PoCHG_E86611_L143	Po	CHG	16.129	LR792837.1	gi|1833616914|emb|LR792837.1|	Digitaria exilis annotation	146	86.301	100	4.02e-33
PoCHG_E86635_L143	Po	CHG	17.4603	XM_034728586.1	gi|1845125215|ref|XM_034728586.1|	PREDICTED: Setaria viridis protein SPIRAL1-like 3 (LOC117847378), mRNA	143	91.608	99	1.83e-46
PoCHG_E86647_L143	Po	CHG	24.6914	LR792829.1	gi|1833595496|emb|LR792829.1|	Digitaria exilis annotation	137	85.401	94	8.7e-30
PoCHG_E86699_L143	Po	CHG	-33.3333	XM_034712708.1	gi|1845171120|ref|XM_034712708.1|	PREDICTED: Setaria viridis uncharacterized LOC117833268 (LOC117833268), mRNA	141	85.816	99	1.45e-32
PoCHG_E86833_L143	Po	CHG	-25.9259	CP050798.1	gi|1835963590|gb|CP050798.1|	Setaria viridis cultivar ME034v chromosome 4	145	93.793	99	5.05e-52
PoCHG_E86883_L143	Po	CHG	14.8148	XM_034738989.1	gi|1845145830|ref|XM_034738989.1|	PREDICTED: Setaria viridis protein NRT1/ PTR FAMILY 2.13-like (LOC117856643), transcript variant X2, mRNA	143	90.909	100	2.37e-45
PoCHG_E86953_L143	Po	CHG	-62.963	XM_002436344.2	gi|1205986209|ref|XM_002436344.2|	PREDICTED: Sorghum bicolor oligopeptide transporter 7 (LOC8069039), mRNA	142	91.549	99	1.83e-46
PoCHG_E86954_L143	Po	CHG	-24.0741	LR792823.1	gi|1833575684|emb|LR792823.1|	Digitaria exilis annotation	143	88.112	99	3.99e-38
PoCHG_E86982_L143	Po	CHG	-62.5	CP050795.1	gi|1835963549|gb|CP050795.1|	Setaria viridis cultivar ME034v chromosome 1	143	92.308	100	3.93e-48
PoCHG_E87109_L143	Po	CHG	-23.6111	LR792827.1	gi|1833589163|emb|LR792827.1|	Digitaria exilis annotation	142	95.775	99	1.8e-56
PoCHG_E87116_L143	Po	CHG	33.3333	XM_025937202.1	gi|1435187313|ref|XM_025937202.1|	PREDICTED: Panicum hallii uncharacterized LOC112874045 (LOC112874045), mRNA	145	91.724	99	5.09e-47
PoCHG_E87129_L143	Po	CHG	-22.2222	XM_020540234.1	gi|1162486181|ref|XM_020540234.1|	PREDICTED: Zea mays phospholipid-transporting ATPase 10 (LOC103629310), mRNA	143	89.51	100	5.13e-42
PoCHG_E87236_L143	Po	CHG	-37.6812	XM_025955036.1	gi|1435148999|ref|XM_025955036.1|	PREDICTED: Panicum hallii uncharacterized LOC112888730 (LOC112888730), transcript variant X4, mRNA	141	92.908	99	3.04e-49
PoCHG_E87336_L143	Po	CHG	19.8718	XM_025937835.1	gi|1435188562|ref|XM_025937835.1|	PREDICTED: Panicum hallii uncharacterized LOC112874495 (LOC112874495), mRNA	139	94.245	97	1.82e-51
PoCHG_E87364_L143	Po	CHG	15.1515	CP050803.1	gi|1835963643|gb|CP050803.1|	Setaria viridis cultivar ME034v chromosome 9	143	94.406	100	1.09e-53
PoCHG_E87412_L143	Po	CHG	-26.6667	LR792831.1	gi|1833601588|emb|LR792831.1|	Digitaria exilis annotation	140	86.429	98	1.12e-33
PoCHG_E87444_L143	Po	CHG	15.2778	LR792833.1	gi|1833606032|emb|LR792833.1|	Digitaria exilis annotation	142	90.141	99	3.96e-43
PoCHG_E87542_L143	Po	CHG	-25.641	XM_034727334.1	gi|1845122626|ref|XM_034727334.1|	PREDICTED: Setaria viridis exonuclease mut-7 homolog (LOC117846209), mRNA	140	94.286	98	5.05e-52
PoCHG_E87623_L143	Po	CHG	-37.037	XM_021446665.1	gi|1205978051|ref|XM_021446665.1|	PREDICTED: Sorghum bicolor probable LRR receptor-like serine/threonine-protein kinase At1g67720 (LOC8055393), transcript variant X2, mRNA	141	92.908	99	3.04e-49
PoCHG_E87674_L143	Po	CHG	-28.2051	XM_002458546.2	gi|1205945215|ref|XM_002458546.2|	PREDICTED: Sorghum bicolor protein STICHEL (LOC8054704), transcript variant X3, mRNA	143	89.51	100	5.13e-42
PoCHG_E87801_L143	Po	CHG	-35.2941	KU685412.1	gi|998454558|gb|KU685412.1|	Saccharum spontaneum clone SES23E05, complete sequence	139	87.77	97	2.4e-35
PoCHG_E87820_L143	Po	CHG	-25.9259	LR792821.1	gi|1833568841|emb|LR792821.1|	Digitaria exilis annotation	135	86.667	94	5.2e-32
PoCHG_E87883_L143	Po	CHG	-47.619	LR792830.1	gi|1833599448|emb|LR792830.1|	Digitaria exilis annotation	138	81.159	97	6.82e-21
PoCHG_E87948_L143	Po	CHG	-27.381	LR792823.1	gi|1833575684|emb|LR792823.1|	Digitaria exilis annotation	138	92.029	97	6.58e-46
PoCHG_E88153_L143	Po	CHG	30.8642	MK737804.1	gi|1768398629|gb|MK737804.1|	Jansenella griffithiana NADP-dependent malate dehydrogenase (nadp-mdh 1) gene, complete cds	140	89.286	97	3.08e-39
PoCHG_E88186_L143	Po	CHG	31.0185	XM_025966235.1	gi|1435170872|ref|XM_025966235.1|	PREDICTED: Panicum hallii uncharacterized LOC112897844 (LOC112897844), mRNA	141	92.908	99	3.04e-49
PoCHG_E88265_L143	Po	CHG	-19.2982	LR792823.1	gi|1833575684|emb|LR792823.1|	Digitaria exilis annotation	128	95.312	90	3.93e-48
PoCHG_E88273_L143	Po	CHG	-19.0476	CP050800.1	gi|1835963609|gb|CP050800.1|	Setaria viridis cultivar ME034v chromosome 6	134	94.776	94	2.35e-50
PoCHG_E88351_L143	Po	CHG	19.2982	XM_034726331.1	gi|1845120639|ref|XM_034726331.1|	PREDICTED: Setaria viridis transcription-associated protein 1-like (LOC117845326), transcript variant X2, mRNA	143	95.105	100	2.33e-55
PoCHG_E88361_L143	Po	CHG	-30.9524	XM_034746814.1	gi|1845161197|ref|XM_034746814.1|	PREDICTED: Setaria viridis trafficking protein particle complex II-specific subunit 120 homolog (LOC117863198), mRNA	143	98.601	100	1.07e-63
PoCHG_E88365_L143	Po	CHG	28.125	LR792829.1	gi|1833595496|emb|LR792829.1|	Digitaria exilis annotation	130	90.769	91	8.58e-40
PoCHG_E88401_L143	Po	CHG	17.3913	XM_002461813.2	gi|1205938934|ref|XM_002461813.2|	PREDICTED: Sorghum bicolor 4-hydroxyphenylacetaldehyde oxime monooxygenase-like (LOC8057306), transcript variant X1, mRNA	133	87.97	93	8.64e-35
PoCHG_E88405_L143	Po	CHG	-55.5556	XM_015761451.2	gi|1443051005|ref|XM_015761451.2|	PREDICTED: Oryza sativa Japonica Group putative disease resistance protein RGA4 (LOC9272435), transcript variant X3, mRNA	139	86.331	96	5.2e-32
PoCHG_E88470_L143	Po	CHG	-47.2222	CP050801.1	gi|1835963619|gb|CP050801.1|	Setaria viridis cultivar ME034v chromosome 7	149	83.893	100	1.13e-28
PoCHG_E88482_L143	Po	CHG	-66.6667	LR792835.1	gi|1833610305|emb|LR792835.1|	Digitaria exilis annotation	143	96.503	100	1.08e-58
PoCHG_E88584_L143	Po	CHG	-17.3333	LR792820.1	gi|1833565633|emb|LR792820.1|	Digitaria exilis annotation	141	87.943	98	5.16e-37
PoCHG_E88585_L143	Po	CHG	-44.4444	AC120496.2	gi|23322604|gb|AC120496.2|	Genomic sequence for Sorghum bicolor, clone SBBBc0267M07, complete sequence	144	93.75	100	5.05e-52
PoCHG_E88682_L143	Po	CHG	-16.6667	CP050802.1	gi|1835963629|gb|CP050802.1|	Setaria viridis cultivar ME034v chromosome 8	129	89.147	90	6.68e-36
PoCHG_E88880_L143	Po	CHG	-31.3725	XM_025943203.1	gi|1435119872|ref|XM_025943203.1|	PREDICTED: Panicum hallii dihydrolipoyllysine-residue succinyltransferase component of 2-oxoglutarate dehydrogenase complex 1, mitochondrial-like (LOC112878932), mRNA	130	88.462	91	8.64e-35
PoCHG_E88899_L143	Po	CHG	-52.381	CP050797.1	gi|1835963576|gb|CP050797.1|	Setaria viridis cultivar ME034v chromosome 3	142	92.254	97	5.09e-47
PoCHG_E88999_L143	Po	CHG	-37.2549	XM_021454630.1	gi|1205937787|ref|XM_021454630.1|	PREDICTED: Sorghum bicolor reactive Intermediate Deaminase A, chloroplastic (LOC110433044), transcript variant X2, mRNA	133	87.218	93	5.2e-32
PoCHG_E89004_L143	Po	CHG	25	KF184908.1	gi|530279521|gb|KF184908.1|	Saccharum hybrid cultivar R570 clone BAC 006C11 complete sequence	135	82.222	94	5.27e-22
PoCHG_E89061_L143	Po	CHG	-33.3333	KF184729.1	gi|530279256|gb|KF184729.1|	Saccharum hybrid cultivar R570 clone BAC 170G03 complete sequence	143	88.112	100	1.11e-38
PoCHG_E89090_L143	Po	CHG	-59.8291	NC_039460.1	gi|1488178717|ref|NC_039460.1|	Paspalum minus chloroplast, complete genome	143	100	100	4.95e-67
PoCHG_E89244_L143	Po	CHG	30.1587	HG793985.1	gi|610509505|emb|HG793985.1|	Melinis repens partial topo6 gene for topoisomerase VI, exons 8-11, clone 2	145	85.517	100	5.2e-32
PoCHG_E89306_L143	Po	CHG	19.3548	XM_012848617.2	gi|1256634171|ref|XM_012848617.2|	PREDICTED: Setaria italica disease resistance protein RPM1 (LOC101764144), transcript variant X3, mRNA	140	90.714	98	1.1e-43
PoCHG_E89365_L143	Po	CHG	29.4118	CP050803.1	gi|1835963643|gb|CP050803.1|	Setaria viridis cultivar ME034v chromosome 9	144	88.194	100	3.99e-38
PoCHG_E89505_L143	Po	CHG	-43.8596	AC203284.4	gi|270265949|gb|AC203284.4|	Zea mays BAC clone CH201-504M1 from chromosome 5, complete sequence	146	83.562	100	5.24e-27
PoCHG_E89570_L143	Po	CHG	-33.3333	LR792820.1	gi|1833565633|emb|LR792820.1|	Digitaria exilis annotation	143	90.909	100	2.37e-45
PoCHG_E89590_L143	Po	CHG	39.1304	XM_034718966.1	gi|1845183508|ref|XM_034718966.1|	PREDICTED: Setaria viridis BRCT domain-containing protein At4g02110-like (LOC117838795), transcript variant X4, mRNA	143	91.608	100	5.09e-47
PoCHG_E89760_L143	Po	CHG	-16.0494	XM_025949767.1	gi|1435138875|ref|XM_025949767.1|	PREDICTED: Panicum hallii uncharacterized LOC112884387 (LOC112884387), transcript variant X2, mRNA	143	93.706	100	5.05e-52
PoCHG_E89804_L143	Po	CHG	-30.9524	LR792832.1	gi|1833603636|emb|LR792832.1|	Digitaria exilis annotation	143	92.308	100	1.09e-48
PoCHG_E89966_L143	Po	CHG	-33.3333	CP050801.1	gi|1835963619|gb|CP050801.1|	Setaria viridis cultivar ME034v chromosome 7	147	83.673	100	1.46e-27
PoCHG_E90027_L143	Po	CHG	26.087	CP050796.1	gi|1835963562|gb|CP050796.1|	Setaria viridis cultivar ME034v chromosome 2	128	88.281	90	1.12e-33
PoCHG_E90429_L143	Po	CHG	-30.2083	CP050802.1	gi|1835963629|gb|CP050802.1|	Setaria viridis cultivar ME034v chromosome 8	143	90.909	100	8.52e-45
PoCHG_E90434_L143	Po	CHG	-18.0556	XM_034728215.1	gi|1845124453|ref|XM_034728215.1|	PREDICTED: Setaria viridis importin subunit beta-1-like (LOC117847064), mRNA	141	95.035	99	3.02e-54
PoCHG_E90442_L143	Po	CHG	-40	XM_012845754.2	gi|1256575246|ref|XM_012845754.2|	PREDICTED: Setaria italica probable carboxylesterase 16 (LOC101786363), mRNA	143	95.105	100	2.33e-55
PoCHG_E90478_L143	Po	CHG	43.5897	XM_021453222.1	gi|1205933526|ref|XM_021453222.1|	PREDICTED: Sorghum bicolor ETHYLENE INSENSITIVE 3-like 3 protein (LOC8064849), transcript variant X3, mRNA	137	93.431	96	1.09e-48
PoCHG_E90482_L143	Po	CHG	23.5294	XM_025941932.1	gi|1435196436|ref|XM_025941932.1|	PREDICTED: Panicum hallii protein NRT1/ PTR FAMILY 8.3-like (LOC112877591), mRNA	142	88.732	99	8.58e-40
PoCHG_E90550_L143	Po	CHG	-35	CP050799.1	gi|1835963604|gb|CP050799.1|	Setaria viridis cultivar ME034v chromosome 5	142	90.141	97	5.13e-42
PoCHG_E90627_L143	Po	CHG	-36.3636	CP050803.1	gi|1835963643|gb|CP050803.1|	Setaria viridis cultivar ME034v chromosome 9	145	93.103	100	2.35e-50
PoCHG_E90678_L143	Po	CHG	-30.303	XM_034723014.1	gi|1845104026|ref|XM_034723014.1|	PREDICTED: Setaria viridis ruBisCO large subunit-binding protein subunit beta, chloroplastic-like (LOC117842530), transcript variant X2, mRNA	143	93.706	100	5.05e-52
PoCHG_E90692_L143	Po	CHG	-44.4444	XM_025960440.1	gi|1435159328|ref|XM_025960440.1|	PREDICTED: Panicum hallii receptor protein-tyrosine kinase CEPR2-like (LOC112893230), mRNA	140	95	98	1.09e-53
PoCHG_E90720_L143	Po	CHG	26.6667	CP050795.1	gi|1835963549|gb|CP050795.1|	Setaria viridis cultivar ME034v chromosome 1	143	81.119	100	6.82e-21
PoCHG_E90844_L143	Po	CHG	-33.3333	XM_020550543.2	gi|1315005038|ref|XM_020550543.2|	PREDICTED: Zea mays uncharacterized LOC103651476 (LOC103651476), transcript variant X15, mRNA	142	88.732	99	8.58e-40
PoCHG_E90883_L143	Po	CHG	-53.3333	XM_034715609.1	gi|1845176808|ref|XM_034715609.1|	PREDICTED: Setaria viridis WD repeat-containing protein WRAP73 (LOC117836223), mRNA	141	95.035	99	3.02e-54
PoCHG_E91016_L143	Po	CHG	-33.3333	NR_159453.1	gi|1493728976|ref|NR_159453.1|;gi|223972874|gb|BT064749.1|	Zea mays LOC100278751-like pseudogene (LOC100382557), non-coding RNA<>Zea mays full-length cDNA clone ZM_BFb0101G18 mRNA, complete cds	139	84.892	97	3.13e-29
PoCHG_E91062_L143	Po	CHG	-23.8095	CP050801.1	gi|1835963619|gb|CP050801.1|	Setaria viridis cultivar ME034v chromosome 7	143	93.007	100	8.46e-50
PoCHG_E91294_L143	Po	CHG	51.1111	LR792829.1	gi|1833595496|emb|LR792829.1|	Digitaria exilis annotation	130	83.846	91	5.27e-22
PoCHG_E91307_L143	Po	CHG	23.6559	CP050798.1	gi|1835963590|gb|CP050798.1|	Setaria viridis cultivar ME034v chromosome 4	143	93.706	100	5.05e-52
PoCHG_E91319_L143	Po	CHG	-35.8025	AC217961.4	gi|229220766|gb|AC217961.4|	Zea mays BAC clone ZMMBBb-353K3 from chromosome 6, complete sequence	143	88.112	97	5.16e-37
PoCHG_E91344_L143	Po	CHG	-39.8148	CP050803.1	gi|1835963643|gb|CP050803.1|	Setaria viridis cultivar ME034v chromosome 9	144	87.5	100	5.16e-37
PoCHG_E91404_L143	Po	CHG	-23.6111	CP050801.1	gi|1835963619|gb|CP050801.1|	Setaria viridis cultivar ME034v chromosome 7	144	86.111	100	4.02e-33
PoCHG_E91428_L143	Po	CHG	21.5686	XM_021464897.1	gi|1205970642|ref|XM_021464897.1|	PREDICTED: Sorghum bicolor pentatricopeptide repeat-containing protein At1g07590, mitochondrial (LOC8080860), transcript variant X3, mRNA	128	93.75	90	2.37e-45
PoCHG_E91436_L143	Po	CHG	-39.0476	LR792830.1	gi|1833599448|emb|LR792830.1|	Digitaria exilis annotation	143	92.308	100	1.09e-48
PoCHG_E91485_L143	Po	CHG	-16.6667	LR792837.1	gi|1833616914|emb|LR792837.1|	Digitaria exilis annotation	131	87.023	92	6.72e-31
PoCHG_E91490_L143	Po	CHG	30.1587	LR792822.1	gi|1833571969|emb|LR792822.1|	Digitaria exilis annotation	140	92.857	98	1.09e-48
PoCHG_E91492_L143	Po	CHG	-39.2157	XM_034735619.1	gi|1845139103|ref|XM_034735619.1|	PREDICTED: Setaria viridis pentatricopeptide repeat-containing protein At5g27270 (LOC117853237), transcript variant X2, mRNA	143	89.51	100	5.13e-42
PoCHG_E91676_L143	Po	CHG	32.0513	XM_025946087.1	gi|1435127371|ref|XM_025946087.1|	PREDICTED: Panicum hallii cellulose synthase-like protein E6 (LOC112881420), mRNA	137	87.591	96	2.4e-35
PoCHG_E91755_L143	Po	CHG	-33.3333	LR792830.1	gi|1833599448|emb|LR792830.1|	Digitaria exilis annotation	144	84.722	100	2.42e-30
PoCHG_E91869_L143	Po	CHG	-17.9487	NM_001148428.1	gi|226495704|ref|NM_001148428.1|;gi|194706369|gb|BT042264.1|	Zea mays uncharacterized LOC100274048 (LOC100274048), mRNA<>Zea mays full-length cDNA clone ZM_BFb0184D13 mRNA, complete cds	141	92.908	99	3.04e-49
PoCHG_E92090_L143	Po	CHG	44.4444	LR792829.1	gi|1833595496|emb|LR792829.1|	Digitaria exilis annotation	143	83.916	100	1.13e-28
PoCHG_E92106_L143	Po	CHG	-49.0196	CP050797.1	gi|1835963576|gb|CP050797.1|	Setaria viridis cultivar ME034v chromosome 3	145	88.276	100	5.16e-37
PoCHG_E92149_L143	Po	CHG	-22.2222	CP050799.1	gi|1835963604|gb|CP050799.1|	Setaria viridis cultivar ME034v chromosome 5	142	90.845	99	8.52e-45
PoCHG_E92156_L143	Po	CHG	-29.8507	XM_008650503.3	gi|1314993147|ref|XM_008650503.3|	PREDICTED: Zea mays uncharacterized LOC100193223 (LOC100193223), transcript variant X2, mRNA	143	87.413	100	5.16e-37
PoCHG_E92168_L143	Po	CHG	-52.6316	XM_025937461.1	gi|1435187824|ref|XM_025937461.1|	PREDICTED: Panicum hallii protein PAIR1 (LOC112874242), mRNA	136	87.5	91	4.02e-33
PoCHG_E92241_L143	Po	CHG	21.1111	XM_034746212.1	gi|1845160017|ref|XM_034746212.1|	PREDICTED: Setaria viridis protein ALTERED XYLOGLUCAN 4-like (LOC117862711), mRNA	136	90.441	95	1.84e-41
PoCHG_E92251_L143	Po	CHG	20.5128	CP050797.1	gi|1835963576|gb|CP050797.1|	Setaria viridis cultivar ME034v chromosome 3	130	94.615	91	3.93e-48
PoCHG_E92300_L143	Po	CHG	21.5686	CP018167.1	gi|1189419125|gb|CP018167.1|	Oryza sativa Indica Group cultivar Shuhui498 chromosome 11 sequence	135	83.704	93	8.76e-25
PoCHG_E92323_L143	Po	CHG	43.6782	XM_025949253.1	gi|1435136119|ref|XM_025949253.1|	PREDICTED: Panicum hallii pentatricopeptide repeat-containing protein At3g29230 (LOC112883974), mRNA	134	91.791	94	1.1e-43
PoCHG_E92365_L143	Po	CHG	-29.6296	XM_034734518.1	gi|1845136910|ref|XM_034734518.1|	PREDICTED: Setaria viridis probable serine/threonine-protein kinase PBL17 (LOC117852420), mRNA	143	93.007	100	2.35e-50
PoCHG_E92444_L143	Po	CHG	24	XM_034742776.1	gi|1845153176|ref|XM_034742776.1|	PREDICTED: Setaria viridis mediator of RNA polymerase II transcription subunit 15a (LOC117859623), transcript variant X3, mRNA	138	94.928	97	1.41e-52
PoCHG_E92517_L143	Po	CHG	36.0215	MH150946.1	gi|1537750432|gb|MH150946.1|	Paspalum notatum dehydration-responsive element-binding protein 2A (DREB2A) mRNA, complete cds	138	97.101	97	1.4e-57
PoCHG_E92645_L143	Po	CHG	-27.1605	LR792829.1	gi|1833595496|emb|LR792829.1|	Digitaria exilis annotation	142	92.254	99	3.93e-48
PoCHG_E92717_L143	Po	CHG	28.5714	CP050801.1	gi|1835963619|gb|CP050801.1|	Setaria viridis cultivar ME034v chromosome 7	129	96.124	90	6.54e-51
PoCHG_E92793_L143	Po	CHG	-30.9524	XM_021453233.1	gi|1205933566|ref|XM_021453233.1|	PREDICTED: Sorghum bicolor uncharacterized LOC8079186 (LOC8079186), mRNA	143	93.706	100	5.05e-52
PoCHG_E92882_L143	Po	CHG	31.25	XM_002458895.2	gi|1205947709|ref|XM_002458895.2|	PREDICTED: Sorghum bicolor peptidyl serine alpha-galactosyltransferase (LOC8056130), mRNA	143	97.203	100	2.32e-60
PoCHG_E92999_L143	Po	CHG	-31.1111	XM_034728215.1	gi|1845124453|ref|XM_034728215.1|	PREDICTED: Setaria viridis importin subunit beta-1-like (LOC117847064), mRNA	143	96.503	100	1.08e-58
PoCHG_E93096_L143	Po	CHG	-11.3636	LR792832.1	gi|1833603636|emb|LR792832.1|	Digitaria exilis annotation	143	93.007	100	2.35e-50
PoCHG_E93230_L143	Po	CHG	-22.9167	XR_002267993.2	gi|1315004156|ref|XR_002267993.2|	PREDICTED: Zea mays protein FAM91A1 (LOC103650099), transcript variant X3, misc_RNA	141	91.489	99	6.58e-46
PoCHG_E93437_L143	Po	CHG	28.2051	XM_008656948.3	gi|1315017445|ref|XM_008656948.3|	PREDICTED: Zea mays SCP1-like small phosphatase 4b (LOC100381584), transcript variant X4, mRNA	139	85.612	96	8.7e-30
PoCHG_E93645_L143	Po	CHG	-45	XM_002466541.2	gi|1205922094|ref|XM_002466541.2|	PREDICTED: Sorghum bicolor coatomer subunit alpha-3 (LOC8063393), mRNA	143	93.706	100	5.05e-52
PoCHG_E93682_L143	Po	CHG	30.303	XM_025969945.1	gi|1435177978|ref|XM_025969945.1|	PREDICTED: Panicum hallii BRCA1-associated RING domain protein 1-like (LOC112901111), transcript variant X2, mRNA	137	87.591	92	1.12e-33
PoCHG_E93687_L143	Po	CHG	20.2899	XM_021451748.1	gi|1205928728|ref|XM_021451748.1|	PREDICTED: Sorghum bicolor callose synthase 10 (LOC8081557), mRNA	136	96.324	95	8.4e-55
PoCHG_E93779_L143	Po	CHG	41.4815	XM_034740380.1	gi|1845148529|ref|XM_034740380.1|	PREDICTED: Setaria viridis eukaryotic translation initiation factor 3 subunit D-like (LOC117857619), mRNA	143	95.105	100	2.33e-55
PoCHG_E93784_L143	Po	CHG	23.6111	XM_025942805.1	gi|1435198162|ref|XM_025942805.1|	PREDICTED: Panicum hallii pentatricopeptide repeat-containing protein At3g53170 (LOC112878345), transcript variant X2, mRNA	138	89.855	97	6.63e-41
PoCHG_E93982_L143	Po	CHG	28.7879	XM_031247614.1	gi|1766797181|ref|XM_031247614.1|	PREDICTED: Ipomoea triloba importin subunit alpha-2-like (LOC116007042), transcript variant X2, mRNA	137	82.482	96	1.13e-23
PoCHG_E94019_L143	Po	CHG	25.9259	XM_021461187.1	gi|1205958784|ref|XM_021461187.1|	PREDICTED: Sorghum bicolor monosaccharide-sensing protein 3 (LOC8079116), mRNA	143	97.203	100	2.32e-60
PoCHG_E94072_L143	Po	CHG	17.0543	LR792837.1	gi|1833616914|emb|LR792837.1|	Digitaria exilis annotation	143	92.308	100	1.09e-48
PoCHG_E94083_L143	Po	CHG	-43.0556	LR792838.1	gi|1833621802|emb|LR792838.1|	Digitaria exilis annotation	144	95.833	100	5.02e-57
PoCHG_E94237_L143	Po	CHG	-57.1429	CP050803.1	gi|1835963643|gb|CP050803.1|	Setaria viridis cultivar ME034v chromosome 9	128	96.094	90	2.35e-50
PoCHG_E94239_L143	Po	CHG	-26.1905	XM_021461558.1	gi|1205960002|ref|XM_021461558.1|	PREDICTED: Sorghum bicolor cleavage stimulating factor 64 (LOC8072756), transcript variant X2, mRNA	141	96.454	99	1.4e-57
PoCHG_E94334_L143	Po	CHG	-39.3939	CP050803.1	gi|1835963643|gb|CP050803.1|	Setaria viridis cultivar ME034v chromosome 9	149	81.208	100	1.9e-21
PoCHG_E94383_L143	Po	CHG	27.7778	XM_002446647.2	gi|1205962394|ref|XM_002446647.2|	PREDICTED: Sorghum bicolor uncharacterized LOC8073684 (LOC8073684), mRNA	136	91.176	95	3.96e-43
PoCHG_E94569_L143	Po	CHG	27.5862	CP050798.1	gi|1835963590|gb|CP050798.1|	Setaria viridis cultivar ME034v chromosome 4	137	84.672	93	5.24e-27
PoCHG_E94572_L143	Po	CHG	-62.037	XM_025945872.1	gi|1435126975|ref|XM_025945872.1|	PREDICTED: Panicum hallii mucin-17-like (LOC112881183), mRNA	131	88.55	92	3.11e-34
PoCHG_E94614_L143	Po	CHG	-26.1905	LR792822.1	gi|1833571969|emb|LR792822.1|	Digitaria exilis annotation	141	90.78	97	3.96e-43
PoCHG_E94615_L143	Po	CHG	-40.7407	XM_025937207.1	gi|1435187323|ref|XM_025937207.1|	PREDICTED: Panicum hallii COP1-interactive protein 1-like (LOC112874049), transcript variant X3, mRNA	143	92.308	100	1.09e-48
PoCHG_E94752_L143	Po	CHG	19.0476	LR792825.1	gi|1833582907|emb|LR792825.1|	Digitaria exilis annotation	144	92.361	99	1.09e-48
PoCHG_E94959_L143	Po	CHG	-18.8406	XM_002451195.2	gi|1205958408|ref|XM_002451195.2|	PREDICTED: Sorghum bicolor ATP-dependent DNA helicase Q-like 1 (LOC8082084), mRNA	136	92.647	95	1.83e-46
PoCHG_E95027_L143	Po	CHG	-28.9855	LR792821.1	gi|1833568841|emb|LR792821.1|	Digitaria exilis annotation	142	92.958	99	8.46e-50
PoCHG_E95050_L143	Po	CHG	-25	CP050803.1	gi|1835963643|gb|CP050803.1|	Setaria viridis cultivar ME034v chromosome 9	142	90.845	96	3.96e-43
PoCHG_E95291_L143	Po	CHG	-48.1481	CP050796.1	gi|1835963562|gb|CP050796.1|	Setaria viridis cultivar ME034v chromosome 2	139	89.928	96	2.38e-40
PoCHG_E95316_L143	Po	CHG	-34.7222	CP050796.1	gi|1835963562|gb|CP050796.1|	Setaria viridis cultivar ME034v chromosome 2	140	89.286	95	3.08e-39
PoCHG_E95337_L143	Po	CHG	-38.4615	XM_025964967.1	gi|1435168289|ref|XM_025964967.1|	PREDICTED: Panicum hallii WD repeat-containing protein 26 homolog (LOC112896841), transcript variant X2, mRNA	140	92.857	98	3.93e-48
PoCHG_E95346_L143	Po	CHG	-23.8095	LR792821.1	gi|1833568841|emb|LR792821.1|	Digitaria exilis annotation	143	92.308	100	1.09e-48
PoCHG_E95457_L143	Po	CHG	27.2727	XM_034743627.1	gi|1845154901|ref|XM_034743627.1|	PREDICTED: Setaria viridis protein ROLLING AND ERECT LEAF 2-like (LOC117860348), transcript variant X4, mRNA	143	97.203	100	2.32e-60
PoCHG_E95470_L143	Po	CHG	-39.3939	XM_025966560.1	gi|1435171501|ref|XM_025966560.1|	PREDICTED: Panicum hallii cellulose synthase-like protein D3 (LOC112898182), mRNA	143	97.902	100	4.98e-62
PoCHG_E95689_L143	Po	CHG	-20.9877	XM_025955976.1	gi|1435150857|ref|XM_025955976.1|	PREDICTED: Panicum hallii uncharacterized LOC112889384 (LOC112889384), transcript variant X2, mRNA	137	89.781	96	2.38e-40
PoCHG_E95781_L143	Po	CHG	33.3333	LR792821.1	gi|1833568841|emb|LR792821.1|	Digitaria exilis annotation	140	91.429	96	3.06e-44
PoCHG_E95839_L143	Po	CHG	42.029	XM_002451830.2	gi|1205954364|ref|XM_002451830.2|	PREDICTED: Sorghum bicolor GDSL esterase/lipase At5g45910 (LOC8059037), mRNA	132	90.152	92	3.08e-39
PoCHG_E96162_L143	Po	CHG	15.1515	XM_034712607.1	gi|1845170931|ref|XM_034712607.1|	PREDICTED: Setaria viridis disease resistance protein RPM1-like (LOC117833183), transcript variant X4, mRNA	131	91.603	92	5.13e-42
PoCHG_E96167_L143	Po	CHG	52.7778	CP050795.1	gi|1835963549|gb|CP050795.1|	Setaria viridis cultivar ME034v chromosome 1	129	93.798	90	6.58e-46
PoCHG_E96209_L143	Po	CHG	33.3333	XM_034744460.1	gi|1845156541|ref|XM_034744460.1|	PREDICTED: Setaria viridis UDP-glucose 6-dehydrogenase 4 (LOC117861008), mRNA	143	93.007	100	2.35e-50
PoCHG_E96244_L143	Po	CHG	16.6667	XM_025960440.1	gi|1435159328|ref|XM_025960440.1|	PREDICTED: Panicum hallii receptor protein-tyrosine kinase CEPR2-like (LOC112893230), mRNA	136	96.324	95	8.4e-55
PoCHG_E96254_L143	Po	CHG	-28	CP050801.1	gi|1835963619|gb|CP050801.1|	Setaria viridis cultivar ME034v chromosome 7	134	92.537	94	2.37e-45
PoCHG_E96315_L143	Po	CHG	-40	LR792832.1	gi|1833603636|emb|LR792832.1|	Digitaria exilis annotation	129	88.372	90	3.11e-34
PoCHG_E96389_L143	Po	CHG	14.4279	XM_025959709.1	gi|1435115317|ref|XM_025959709.1|	PREDICTED: Panicum hallii uncharacterized LOC112892571 (LOC112892571), mRNA	139	91.367	97	8.52e-45
PoCHG_E96467_L143	Po	CHG	-37.2549	XM_034735501.1	gi|1845138836|ref|XM_034735501.1|	PREDICTED: Setaria viridis uncharacterized LOC117853128 (LOC117853128), mRNA	131	86.26	92	3.13e-29
PoCHG_E96558_L143	Po	CHG	-71.0145	MK593559.1	gi|1768371272|gb|MK593559.1|	Paspalum vaginatum isolate SRR4136360 chloroplast, complete genome	143	98.601	100	1.07e-63
PoCHG_E96568_L143	Po	CHG	-29.1667	DQ428096.1	gi|89354310|gb|DQ428096.1|	Sorghum propinquum locus PRC0162 genomic sequence	136	90.441	95	1.84e-41
PoCHG_E96608_L143	Po	CHG	33.3333	LR792835.1	gi|1833610305|emb|LR792835.1|	Digitaria exilis annotation	132	90.152	92	3.08e-39
PoCHG_E96610_L143	Po	CHG	20.3252	XM_025942603.1	gi|1435197763|ref|XM_025942603.1|	PREDICTED: Panicum hallii uncharacterized LOC112878179 (LOC112878179), mRNA	142	97.183	99	8.34e-60
PoCHG_E96692_L143	Po	CHG	25.4902	XM_021453224.1	gi|1205933530|ref|XM_021453224.1|	PREDICTED: Sorghum bicolor uncharacterized LOC110432550 (LOC110432550), transcript variant X2, mRNA	135	94.074	94	3.04e-49
PoCHG_E96706_L143	Po	CHG	35.7143	CP050795.1	gi|1835963549|gb|CP050795.1|	Setaria viridis cultivar ME034v chromosome 1	143	89.51	100	5.13e-42
PoCHG_E96747_L143	Po	CHG	-34.8148	BT009019.1	gi|32128570|gb|BT009019.1|	Triticum aestivum clone wdk3c.pk006.n6:fis, full insert mRNA sequence	142	92.254	99	3.93e-48
PoCHG_E96770_L143	Po	CHG	-28.2051	XM_002456951.2	gi|1205945267|ref|XM_002456951.2|	PREDICTED: Sorghum bicolor protein MITOFERRINLIKE 1, chloroplastic (LOC8077418), mRNA	135	88.148	94	8.64e-35
PoCHG_E96809_L143	Po	CHG	-28.3333	KM400406.1	gi|700258860|gb|KM400406.1|	Sorghum bicolor arginine-rich cyclin 1 mRNA, partial cds	140	94.286	98	5.05e-52
PoCHG_E97015_L143	Po	CHG	-29.6296	XM_025939297.1	gi|1435191388|ref|XM_025939297.1|	PREDICTED: Panicum hallii signal recognition particle receptor subunit alpha (LOC112875442), mRNA	140	95	98	1.09e-53
PoCHG_E97048_L143	Po	CHG	25	CP050799.1	gi|1835963604|gb|CP050799.1|	Setaria viridis cultivar ME034v chromosome 5	133	96.992	93	8.4e-55
PoCHG_E97148_L143	Po	CHG	43.8095	CP050799.1	gi|1835963604|gb|CP050799.1|	Setaria viridis cultivar ME034v chromosome 5	133	91.729	92	1.43e-42
PoCHG_E97155_L143	Po	CHG	-44.4444	XM_021454325.1	gi|1205936740|ref|XM_021454325.1|	PREDICTED: Sorghum bicolor valine--tRNA ligase, chloroplastic/mitochondrial 2 (LOC8081158), transcript variant X2, mRNA	140	98.571	98	4.98e-62
PoCHG_E97333_L143	Po	CHG	27.7778	XM_002461066.2	gi|1205938613|ref|XM_002461066.2|	PREDICTED: Sorghum bicolor putative SWI/SNF-related matrix-associated actin-dependent regulator of chromatin subfamily A member 3-like 1 (LOC8066526), mRNA	143	91.608	100	5.09e-47
PoCHG_E97341_L143	Po	CHG	-30	XM_002439325.2	gi|1205982064|ref|XM_002439325.2|	PREDICTED: Sorghum bicolor adenine nucleotide transporter BT1, chloroplastic/mitochondrial (LOC8080951), transcript variant X2, mRNA	143	95.105	100	2.33e-55
PoCHG_E97557_L143	Po	CHG	-61.6667	CP050800.1	gi|1835963609|gb|CP050800.1|	Setaria viridis cultivar ME034v chromosome 6	154	79.221	100	1.91e-16
PoCHG_E97674_L143	Po	CHG	38.4615	XM_025938663.1	gi|1435190169|ref|XM_025938663.1|	PREDICTED: Panicum hallii protein SPIRRIG (LOC112875006), mRNA	143	97.203	100	2.32e-60
PoCHG_E97692_L143	Po	CHG	64.9123	XR_004642217.1	gi|1845161775|ref|XR_004642217.1|	PREDICTED: Setaria viridis wall-associated receptor kinase 5-like (LOC117863413), transcript variant X4, misc_RNA	140	95	98	1.09e-53
PoCHG_E97765_L143	Po	CHG	28.7879	XM_034713406.1	gi|1845109940|ref|XM_034713406.1|	PREDICTED: Setaria viridis SWI/SNF complex component SNF12 homolog (LOC117833804), mRNA	144	87.5	100	5.16e-37
PoCHG_E97776_L143	Po	CHG	40.7407	XM_034734027.1	gi|1845106305|ref|XM_034734027.1|	PREDICTED: Setaria viridis conserved oligomeric Golgi complex subunit 4 (LOC117852086), transcript variant X2, mRNA	143	93.007	100	2.35e-50
PoCHG_E97837_L143	Po	CHG	-24.5098	XM_025936857.1	gi|1435186647|ref|XM_025936857.1|	PREDICTED: Panicum hallii protein RIK-like (LOC112873800), mRNA	143	90.909	100	2.37e-45
PoCHG_E97907_L143	Po	CHG	-42.8571	XM_025942153.1	gi|1435196867|ref|XM_025942153.1|	PREDICTED: Panicum hallii U2 small nuclear ribonucleoprotein B'' (LOC112877788), transcript variant X1, mRNA	140	89.286	97	3.08e-39
PoCHG_E97955_L143	Po	CHG	18.75	XM_025941267.1	gi|1435195155|ref|XM_025941267.1|	PREDICTED: Panicum hallii serine/threonine-protein kinase STY46 (LOC112877063), mRNA	140	97.143	98	1.08e-58
PoCHG_E98038_L143	Po	CHG	32.6797	CP050795.1	gi|1835963549|gb|CP050795.1|	Setaria viridis cultivar ME034v chromosome 1	135	93.333	94	1.83e-46
PoCHG_E98041_L143	Po	CHG	-23.0769	XM_021451851.1	gi|1205929069|ref|XM_021451851.1|	PREDICTED: Sorghum bicolor probable mannan synthase 2 (LOC8057786), mRNA	139	93.525	97	8.46e-50
PoCHG_E98050_L143	Po	CHG	-42.3077	LR792820.1	gi|1833565633|emb|LR792820.1|	Digitaria exilis annotation	137	91.971	96	2.37e-45
PoCHG_E98068_L143	Po	CHG	-55.5556	LR792829.1	gi|1833595496|emb|LR792829.1|	Digitaria exilis annotation	141	84.397	99	3.13e-29
PoCHG_E98074_L143	Po	CHG	33.3333	LR792825.1	gi|1833582907|emb|LR792825.1|	Digitaria exilis annotation	141	87.234	99	6.68e-36
PoCHG_E98105_L143	Po	CHG	22.2222	XM_025953393.1	gi|1435145747|ref|XM_025953393.1|	PREDICTED: Panicum hallii uncharacterized LOC112887261 (LOC112887261), transcript variant X2, mRNA	142	91.549	99	1.83e-46
PoCHG_E98124_L143	Po	CHG	-23.6111	LR792838.1	gi|1833621802|emb|LR792838.1|	Digitaria exilis annotation	141	93.617	99	6.54e-51
PoCHG_E98141_L143	Po	CHG	-36.3636	CP050795.1	gi|1835963549|gb|CP050795.1|	Setaria viridis cultivar ME034v chromosome 1	145	86.207	100	1.12e-33
PoCHG_E98154_L143	Po	CHG	-19.7531	XM_025960357.1	gi|1435159170|ref|XM_025960357.1|	PREDICTED: Panicum hallii V-type proton ATPase subunit a1 (LOC112893170), mRNA	143	95.105	100	2.33e-55
PoCHG_E98189_L143	Po	CHG	31.0345	XR_003226616.1	gi|1435129424|ref|XR_003226616.1|	PREDICTED: Panicum hallii TORTIFOLIA1-like protein 1 (LOC112882168), transcript variant X2, misc_RNA	143	91.608	100	6.58e-46
PoCHG_E98313_L143	Po	CHG	-40.2778	XM_025936943.1	gi|1435186814|ref|XM_025936943.1|	PREDICTED: Panicum hallii brefeldin A-inhibited guanine nucleotide-exchange protein 2 (LOC112873863), transcript variant X2, mRNA	144	91.667	100	5.09e-47
PoCHG_E98332_L143	Po	CHG	25	LR792829.1	gi|1833595496|emb|LR792829.1|	Digitaria exilis annotation	132	89.394	92	1.44e-37
PoCHG_E98472_L143	Po	CHG	-50	XM_025938034.1	gi|1435188948|ref|XM_025938034.1|	PREDICTED: Panicum hallii uncharacterized LOC112874605 (LOC112874605), transcript variant X2, mRNA	142	92.958	99	8.46e-50
PoCHG_E98578_L143	Po	CHG	22.5806	LR792825.1	gi|1833582907|emb|LR792825.1|	Digitaria exilis annotation	141	87.234	99	6.68e-36
PoCHG_E98669_L143	Po	CHG	27.2727	CP050803.1	gi|1835963643|gb|CP050803.1|	Setaria viridis cultivar ME034v chromosome 9	146	91.781	100	1.42e-47
PoCHG_E98718_L143	Po	CHG	49.6377	LR792832.1	gi|1833603636|emb|LR792832.1|	Digitaria exilis annotation	143	97.203	100	2.32e-60
PoCHG_E98790_L143	Po	CHG	-44.8276	LR792820.1	gi|1833565633|emb|LR792820.1|	Digitaria exilis annotation	140	82.143	98	5.27e-22
PoCHG_E98938_L143	Po	CHG	-46.9136	CP050801.1	gi|1835963619|gb|CP050801.1|	Setaria viridis cultivar ME034v chromosome 7	143	93.007	100	2.35e-50
PoCHG_E99002_L143	Po	CHG	-57.1429	XM_034746212.1	gi|1845160017|ref|XM_034746212.1|	PREDICTED: Setaria viridis protein ALTERED XYLOGLUCAN 4-like (LOC117862711), mRNA	142	93.662	99	1.82e-51
PoCHG_E99012_L143	Po	CHG	36.7816	LR792835.1	gi|1833610305|emb|LR792835.1|	Digitaria exilis annotation	129	89.922	90	5.16e-37
PoCHG_E99018_L143	Po	CHG	-68.1159	XM_034742186.1	gi|1845152014|ref|XM_034742186.1|	PREDICTED: Setaria viridis F-box/LRR-repeat protein At4g29420 (LOC117859019), mRNA	143	83.916	99	4.05e-28
PoCHG_E99107_L143	Po	CHG	-17.2414	BT066191.1	gi|223975758|gb|BT066191.1|	Zea mays full-length cDNA clone ZM_BFc0074H03 mRNA, complete cds	140	93.571	98	2.35e-50
PoCHG_E99160_L143	Po	CHG	-35.4167	XM_034717678.1	gi|1845180921|ref|XM_034717678.1|	PREDICTED: Setaria viridis uncharacterized LOC117837876 (LOC117837876), transcript variant X2, mRNA	143	87.413	100	5.16e-37
PoCHG_E99247_L143	Po	CHG	-36.1111	XR_002447990.1	gi|1205983722|ref|XR_002447990.1|	PREDICTED: Sorghum bicolor uncharacterized LOC110430612 (LOC110430612), transcript variant X1, ncRNA	145	80	97	5.31e-17
PoCHG_E99262_L143	Po	CHG	-56.6667	LR792829.1	gi|1833595496|emb|LR792829.1|	Digitaria exilis annotation	146	88.356	100	1.11e-38
PoCHG_E99327_L143	Po	CHG	-19.5402	XM_022823514.1	gi|1256758761|ref|XM_022823514.1|	PREDICTED: Setaria italica guanine nucleotide exchange factor SPIKE 1 (LOC101776885), transcript variant X5, mRNA	135	98.519	94	3e-59
PoCHG_E99414_L143	Po	CHG	-33.3333	AY596580.1	gi|47605304|gb|AY596580.1|	Saccharum officinarum clone SCCCCL3120B06, complete sequence	143	93.007	100	2.35e-50
PoCHG_E99428_L143	Po	CHG	-47.0588	XM_020553370.2	gi|1315009386|ref|XM_020553370.2|	PREDICTED: Zea mays uncharacterized LOC100283381 (LOC100283381), transcript variant X1, mRNA	142	88.028	99	3.99e-38
PoCHG_E99446_L143	Po	CHG	-20.5882	CP050803.1	gi|1835963643|gb|CP050803.1|	Setaria viridis cultivar ME034v chromosome 9	141	93.617	99	6.54e-51
PoCHG_E99514_L143	Po	CHG	-21.875	KF184818.1	gi|530278829|gb|KF184818.1|	Saccharum hybrid cultivar R570 clone BAC 011C11 complete sequence	143	94.406	100	1.09e-53
PoCHG_E99583_L143	Po	CHG	-48.4848	XM_021466234.1	gi|1205974540|ref|XM_021466234.1|	PREDICTED: Sorghum bicolor probable LRR receptor-like serine/threonine-protein kinase At1g05700 (LOC8068867), mRNA	142	89.437	99	1.84e-41
PoCHG_E99656_L143	Po	CHG	-29.6296	XM_008675027.3	gi|1315003595|ref|XM_008675027.3|	PREDICTED: Zea mays glossy13 (LOC100384030), transcript variant X1, mRNA	140	96.429	98	5.02e-57
PoCHG_E99763_L143	Po	CHG	-10.5263	CP050803.1	gi|1835963643|gb|CP050803.1|	Setaria viridis cultivar ME034v chromosome 9	143	91.608	100	5.09e-47
PoCHG_E99789_L143	Po	CHG	-53.3333	XM_025941805.1	gi|1435196181|ref|XM_025941805.1|	PREDICTED: Panicum hallii cationic amino acid transporter 2, vacuolar-like (LOC112877489), transcript variant X2, mRNA	140	92.857	98	1.09e-48
PoCHG_E99895_L143	Po	CHG	-44.086	CP050799.1	gi|1835963604|gb|CP050799.1|	Setaria viridis cultivar ME034v chromosome 5	139	93.525	97	8.46e-50
PoCHG_E99902_L143	Po	CHG	-11.1111	XM_034725968.1	gi|1845119928|ref|XM_034725968.1|	PREDICTED: Setaria viridis protein TSS (LOC117845077), transcript variant X2, mRNA	137	84.672	96	1.13e-28
PoCHG_E99936_L143	Po	CHG	-36.3636	KF184939.1	gi|530279112|gb|KF184939.1|	Saccharum hybrid cultivar R570 clone BAC 014N06 complete sequence	135	85.185	94	3.13e-29
PoCHG_E100010_L143	Po	CHG	-13.7255	XM_021452072.1	gi|1205929822|ref|XM_021452072.1|	PREDICTED: Sorghum bicolor SAC3 family protein B (LOC8073110), transcript variant X4, mRNA	139	89.209	97	1.11e-38
PoCHG_E100248_L143	Po	CHG	-35.4167	LR792838.1	gi|1833621802|emb|LR792838.1|	Digitaria exilis annotation	136	93.382	95	3.93e-48
PoCHG_E100255_L143	Po	CHG	35.8974	XM_002466930.2	gi|1205925514|ref|XM_002466930.2|	PREDICTED: Sorghum bicolor myosin-7 (LOC8067074), mRNA	144	93.75	100	5.05e-52
PoCHG_E100264_L143	Po	CHG	14.9123	CP050796.1	gi|1835963562|gb|CP050796.1|	Setaria viridis cultivar ME034v chromosome 2	143	91.608	100	5.09e-47
PoCHG_E100285_L143	Po	CHG	-48.7179	CP050803.1	gi|1835963643|gb|CP050803.1|	Setaria viridis cultivar ME034v chromosome 9	141	96.454	99	1.4e-57
PoCHG_E100529_L143	Po	CHG	-55.5556	XM_034721949.1	gi|1845112109|ref|XM_034721949.1|	PREDICTED: Setaria viridis receptor-like serine/threonine-protein kinase ALE2 (LOC117841544), transcript variant X2, mRNA	141	95.035	99	3.02e-54
PoCHG_E100557_L143	Po	CHG	33.3333	LR792827.1	gi|1833589163|emb|LR792827.1|	Digitaria exilis annotation	143	95.105	100	2.33e-55
PoCHG_E100663_L143	Po	CHG	-21.875	XM_002441211.2	gi|1205982295|ref|XM_002441211.2|	PREDICTED: Sorghum bicolor uncharacterized LOC8064127 (LOC8064127), mRNA	143	90.21	100	1.1e-43
PoCHG_E100801_L143	Po	CHG	-30.9524	XR_004642005.1	gi|1845159627|ref|XR_004642005.1|	PREDICTED: Setaria viridis uncharacterized LOC117862528 (LOC117862528), transcript variant X4, ncRNA	141	90.071	99	1.43e-42
PoCHG_E100856_L143	Po	CHG	38.5965	LR792830.1	gi|1833599448|emb|LR792830.1|	Digitaria exilis annotation	143	88.811	100	2.38e-40
PoCHG_E100866_L143	Po	CHG	14.8148	LR792833.1	gi|1833606032|emb|LR792833.1|	Digitaria exilis annotation	137	88.321	96	6.68e-36
PoCHG_E100902_L143	Po	CHG	22.7273	XM_034731392.1	gi|1845130663|ref|XM_034731392.1|	PREDICTED: Setaria viridis GTP cyclohydrolase 1 (LOC117849733), transcript variant X2, mRNA	141	95.035	99	3.02e-54
PoCHG_E100956_L143	Po	CHG	-22.2222	LR792821.1	gi|1833568841|emb|LR792821.1|	Digitaria exilis annotation	145	93.793	100	5.05e-52
PoCHG_E101011_L143	Po	CHG	38.0952	XM_002444339.2	gi|1205971218|ref|XM_002444339.2|	PREDICTED: Sorghum bicolor formin-like protein 9 (LOC8075400), mRNA	143	89.51	100	5.13e-42
PoCHG_E101097_L143	Po	CHG	-27.7778	LR792838.1	gi|1833621802|emb|LR792838.1|	Digitaria exilis annotation	142	84.507	99	8.7e-30
PoCHG_E101310_L143	Po	CHG	27.0833	XM_034741513.1	gi|1845150699|ref|XM_034741513.1|	PREDICTED: Setaria viridis protein PAT1 homolog 1-like (LOC117858444), mRNA	143	96.503	100	1.08e-58
PoCHG_E101326_L143	Po	CHG	-19.6078	XM_034741272.1	gi|1845150243|ref|XM_034741272.1|	PREDICTED: Setaria viridis peptide-N4-(N-acetyl-beta-glucosaminyl)asparagine amidase A-like (LOC117858238), mRNA	143	89.51	100	5.13e-42
PoCHG_E101330_L143	Po	CHG	-52.7778	CP050801.1	gi|1835963619|gb|CP050801.1|	Setaria viridis cultivar ME034v chromosome 7	139	87.05	97	3.11e-34
PoCHG_E101394_L143	Po	CHG	29.0598	XM_034750792.1	gi|1845169013|ref|XM_034750792.1|	PREDICTED: Setaria viridis cleavage stimulating factor 64 (LOC117866551), mRNA	139	87.77	97	6.68e-36
PoCHG_E101396_L143	Po	CHG	21.2121	XM_025939351.1	gi|1435191485|ref|XM_025939351.1|	PREDICTED: Panicum hallii leucine-rich repeat receptor-like serine/threonine-protein kinase BAM1 (LOC112875482), mRNA	135	83.704	92	8.76e-25
PoCHG_E101412_L143	Po	CHG	21.5686	LR792838.1	gi|1833621802|emb|LR792838.1|	Digitaria exilis annotation	139	92.806	97	3.93e-48
PoCHG_E101544_L143	Po	CHG	-43.8596	XM_002454355.2	gi|1205955127|ref|XM_002454355.2|	PREDICTED: Sorghum bicolor ATP-dependent DNA helicase homolog RECG, chloroplastic (LOC8073842), mRNA	142	84.507	99	5.24e-27
PoCHG_E101623_L143	Po	CHG	21.875	XM_034717719.1	gi|1845181014|ref|XM_034717719.1|	PREDICTED: Setaria viridis uncharacterized LOC117837910 (LOC117837910), mRNA	143	94.406	100	1.09e-53
PoCHG_E101727_L143	Po	CHG	-13.7255	XM_002459146.2	gi|1205932387|ref|XM_002459146.2|	PREDICTED: Sorghum bicolor protein NRT1/ PTR FAMILY 8.2 (LOC8081572), transcript variant X2, mRNA	142	92.958	99	8.46e-50
PoCHG_E102178_L143	Po	CHG	9.84848	LR792834.1	gi|1833608486|emb|LR792834.1|	Digitaria exilis annotation	143	88.112	100	1.11e-38
PoCHG_E102318_L143	Po	CHG	20.202	XM_002454637.2	gi|1205952876|ref|XM_002454637.2|	PREDICTED: Sorghum bicolor cyclic nucleotide-gated ion channel 17 (LOC8081966), mRNA	142	96.479	99	3.88e-58
PoCHG_E102419_L143	Po	CHG	20.3704	NM_001361447.1	gi|1371542787|ref|NM_001361447.1|	Zea mays uncharacterized LOC100381565 (LOC100381565), mRNA	143	94.406	100	1.09e-53
PoCHG_E102429_L143	Po	CHG	-24.4444	XM_002438206.2	gi|1205988250|ref|XM_002438206.2|	PREDICTED: Sorghum bicolor UPF0261 protein RA0729 (LOC8076406), mRNA	142	92.958	99	8.46e-50
PoCHG_E102468_L143	Po	CHG	-44.4444	XM_020539252.1	gi|1162482507|ref|XM_020539252.1|	PREDICTED: Zea mays G-type lectin S-receptor-like serine/threonine-protein kinase LECRK4 (LOC103631082), mRNA	141	85.816	98	5.2e-32
PoCHG_E102511_L143	Po	CHG	26.8817	LR792828.1	gi|1833591547|emb|LR792828.1|	Digitaria exilis annotation	143	86.713	100	2.4e-35
PoCHG_E102516_L143	Po	CHG	-53.0303	AC243233.1	gi|312283764|gb|AC243233.1|	Panicum virgatum clone PV_ABa020-D05, complete sequence	143	90.909	100	2.37e-45
PoCHG_E102518_L143	Po	CHG	-19.0476	XM_034713644.1	gi|1845173055|ref|XM_034713644.1|	PREDICTED: Setaria viridis probable inactive leucine-rich repeat receptor-like protein kinase At3g03770 (LOC117834030), transcript variant X5, mRNA	143	93.706	99	1.82e-51
PoCHG_E102605_L143	Po	CHG	28.4314	AY661659.1	gi|49359138|gb|AY661659.1|	Sorghum bicolor clone BAC 75D9, complete sequence	129	90.698	90	3.08e-39
PoCHG_E102813_L143	Po	CHG	-39.5833	LR792825.1	gi|1833582907|emb|LR792825.1|	Digitaria exilis annotation	133	84.962	92	5.24e-27
PoCHG_E102937_L143	Po	CHG	-29.4118	CP050797.1	gi|1835963576|gb|CP050797.1|	Setaria viridis cultivar ME034v chromosome 3	142	90.845	99	1.1e-43
PoCHG_E102954_L143	Po	CHG	-36.6667	CP050802.1	gi|1835963629|gb|CP050802.1|	Setaria viridis cultivar ME034v chromosome 8	135	91.111	94	5.13e-42
PoCHG_E103035_L143	Po	CHG	-42.6667	CP050798.1	gi|1835963590|gb|CP050798.1|	Setaria viridis cultivar ME034v chromosome 4	131	90.076	92	1.11e-38
PoCHG_E103046_L143	Po	CHG	-48.8889	XM_025967771.1	gi|1435173903|ref|XM_025967771.1|	PREDICTED: Panicum hallii G-type lectin S-receptor-like serine/threonine-protein kinase LECRK4 (LOC112899339), mRNA	144	92.361	100	1.09e-48
PoCHG_E103056_L143	Po	CHG	23.4568	LR792829.1	gi|1833595496|emb|LR792829.1|	Digitaria exilis annotation	141	95.745	99	6.49e-56
PoCHG_E103080_L143	Po	CHG	-26.9231	LR792829.1	gi|1833595496|emb|LR792829.1|	Digitaria exilis annotation	140	94.286	98	5.05e-52
PoCHG_E103082_L143	Po	CHG	34.7826	CP050796.1	gi|1835963562|gb|CP050796.1|	Setaria viridis cultivar ME034v chromosome 2	141	95.035	99	3.02e-54
PoCHG_E103130_L143	Po	CHG	30.1587	XM_025960699.1	gi|1435159820|ref|XM_025960699.1|	PREDICTED: Panicum hallii uncharacterized LOC112893394 (LOC112893394), mRNA	143	89.51	100	5.13e-42
PoCHG_E103184_L143	Po	CHG	-22.2222	LR792828.1	gi|1833591547|emb|LR792828.1|	Digitaria exilis annotation	130	96.154	91	1.82e-51
PoCHG_E103256_L143	Po	CHG	-57.4713	CP050797.1	gi|1835963576|gb|CP050797.1|	Setaria viridis cultivar ME034v chromosome 3	130	94.615	91	3.93e-48
PoCHG_E103332_L143	Po	CHG	-26.1905	XM_023302156.1	gi|1315005763|ref|XM_023302156.1|	PREDICTED: Zea mays uncharacterized LOC100193712 (LOC100193712), transcript variant X2, mRNA	140	95	98	1.09e-53
PoCHG_E103339_L143	Po	CHG	22.2222	LR792827.1	gi|1833589163|emb|LR792827.1|	Digitaria exilis annotation	133	93.233	93	1.83e-46
PoCHG_E103491_L143	Po	CHG	35.4167	XM_002460609.2	gi|1205933065|ref|XM_002460609.2|	PREDICTED: Sorghum bicolor cyclic nucleotide-gated ion channel 17 (LOC8074198), mRNA	132	87.879	90	4.02e-33
PoCHG_E103519_L143	Po	CHG	-38.8889	CP050795.1	gi|1835963549|gb|CP050795.1|	Setaria viridis cultivar ME034v chromosome 1	134	91.045	94	6.63e-41
PoCHG_E103571_L143	Po	CHG	36.0215	XM_034747097.1	gi|1845161754|ref|XM_034747097.1|	PREDICTED: Setaria viridis WEB family protein At5g16730, chloroplastic-like (LOC117863407), mRNA	143	90.909	100	2.37e-45
PoCHG_E103574_L143	Po	CHG	-41.1765	XM_021458596.1	gi|1205950393|ref|XM_021458596.1|	PREDICTED: Sorghum bicolor probable transcription factor KAN2 (LOC110434480), transcript variant X2, mRNA	134	89.552	92	1.44e-37
PoCHG_E103720_L143	Po	CHG	-30.9524	CP050799.1	gi|1835963604|gb|CP050799.1|	Setaria viridis cultivar ME034v chromosome 5	138	94.203	96	2.35e-50
PoCHG_E103753_L143	Po	CHG	22.2222	CP050800.1	gi|1835963609|gb|CP050800.1|	Setaria viridis cultivar ME034v chromosome 6	130	89.231	91	8.64e-35
PoCHG_E103770_L143	Po	CHG	15.5556	CP050797.1	gi|1835963576|gb|CP050797.1|	Setaria viridis cultivar ME034v chromosome 3	137	93.431	94	3.93e-48
PoCHG_E103824_L143	Po	CHG	-50.9804	CP050799.1	gi|1835963604|gb|CP050799.1|	Setaria viridis cultivar ME034v chromosome 5	151	81.457	100	5.27e-22
PoCHG_E103831_L143	Po	CHG	-24.5614	LR792821.1	gi|1833568841|emb|LR792821.1|	Digitaria exilis annotation	143	95.804	100	5.02e-57
PoCHG_E104619_L143	Po	CHG	-26.4368	LR792825.1	gi|1833582907|emb|LR792825.1|	Digitaria exilis annotation	143	95.105	100	2.33e-55
PoCHG_E104647_L143	Po	CHG	26.6667	LR792820.1	gi|1833565633|emb|LR792820.1|	Digitaria exilis annotation	135	86.667	94	1.45e-32
PoCHG_E104769_L143	Po	CHG	-45.2381	LR792826.1	gi|1833586716|emb|LR792826.1|	Digitaria exilis annotation	143	93.007	100	2.35e-50
PoCHG_E104900_L143	Po	CHG	23.5294	LR792833.1	gi|1833606032|emb|LR792833.1|	Digitaria exilis annotation	136	93.382	94	5.09e-47
PoCHG_E104916_L143	Po	CHG	-25	XM_008670877.3	gi|1315000716|ref|XM_008670877.3|	PREDICTED: Zea mays sphingolipid delta(4)-desaturase DES1-like (LOC103646156), mRNA	140	91.429	98	2.37e-45
PoCHG_E104917_L143	Po	CHG	35	CP050795.1	gi|1835963549|gb|CP050795.1|	Setaria viridis cultivar ME034v chromosome 1	143	88.811	100	1.11e-38
PoCHG_E104941_L143	Po	CHG	-38.5965	XM_034721572.1	gi|1845188573|ref|XM_034721572.1|	PREDICTED: Setaria viridis chaperone protein ClpB2, chloroplastic (LOC117841008), mRNA	143	96.503	100	1.08e-58
PoCHG_E104963_L143	Po	CHG	-27.7778	LR792823.1	gi|1833575684|emb|LR792823.1|	Digitaria exilis annotation	140	85.714	98	5.2e-32
PoCHG_E104968_L143	Po	CHG	-16.0494	LR792828.1	gi|1833591547|emb|LR792828.1|	Digitaria exilis annotation	143	90.21	100	3.96e-43
PoCHG_E104977_L143	Po	CHG	-30.5556	CP050803.1	gi|1835963643|gb|CP050803.1|	Setaria viridis cultivar ME034v chromosome 9	143	89.51	100	1.84e-41
PoCHG_E105001_L143	Po	CHG	38.8889	KF184946.1	gi|530279127|gb|KF184946.1|	Saccharum hybrid cultivar R570 clone BAC 166F02 complete sequence	136	93.382	95	3.93e-48
PoCHG_E105038_L143	Po	CHG	28.8889	LR792821.1	gi|1833568841|emb|LR792821.1|	Digitaria exilis annotation	142	92.958	99	8.46e-50
PoCHG_E105077_L143	Po	CHG	17.9487	XR_002453966.1	gi|1205963314|ref|XR_002453966.1|	PREDICTED: Sorghum bicolor uncharacterized LOC110436202 (LOC110436202), transcript variant X8, ncRNA	140	95.714	98	3.02e-54
PoCHG_E105298_L143	Po	CHG	23.6111	CP050803.1	gi|1835963643|gb|CP050803.1|	Setaria viridis cultivar ME034v chromosome 9	143	93.007	97	3.04e-49
PoCHG_E105306_L143	Po	CHG	-28.8889	MH182526.1	gi|1378762148|gb|MH182526.1|	Saccharum spontaneum clone BAC Ss86M13 hypothetical protein (SS86M13_000001), FAR1-RESoTED 5-like protein (SS86M13_000002), hypothetical protein (SS86M13_000003), and hypothetical protein (SS86M13_000008) genes, complete cds; SS86M13_000007 pseudogene, complete sequence; hypothetical protein (SS86M13_000004) gene, partial cds; and hypothetical protein (SS86M13_000005) and UPI0001A872FD related cl…	132	92.424	92	1.1e-43
PoCHG_E105316_L143	Po	CHG	17.5439	XM_002461590.2	gi|1205937535|ref|XM_002461590.2|	PREDICTED: Sorghum bicolor hydroxyproline O-galactosyltransferase GALT6 (LOC8075086), mRNA	143	94.406	100	1.09e-53
PoCHG_E105367_L143	Po	CHG	-12.963	XM_003573545.4	gi|1371083521|ref|XM_003573545.4|	PREDICTED: Brachypodium distachyon S-(+)-linalool synthase, chloroplastic (LOC100823591), mRNA	140	81.429	97	6.82e-21
PoCHG_E105403_L143	Po	CHG	-30	CP050797.1	gi|1835963576|gb|CP050797.1|	Setaria viridis cultivar ME034v chromosome 3	138	91.304	97	3.06e-44
PoCHG_E105414_L143	Po	CHG	-23.0769	LR792821.1	gi|1833568841|emb|LR792821.1|	Digitaria exilis annotation	142	91.549	99	1.83e-46
PoCHG_E105508_L143	Po	CHG	-50	XM_034719367.1	gi|1845184297|ref|XM_034719367.1|	PREDICTED: Setaria viridis probable methyltransferase PMT2 (LOC117839111), mRNA	143	94.406	100	1.09e-53
PoCHG_E105538_L143	Po	CHG	27.0833	CP050803.1	gi|1835963643|gb|CP050803.1|	Setaria viridis cultivar ME034v chromosome 9	141	83.688	98	1.88e-26
PoCHG_E105556_L143	Po	CHG	-31.1111	XM_034724538.1	gi|1845117231|ref|XM_034724538.1|	PREDICTED: Setaria viridis uncharacterized LOC117843823 (LOC117843823), transcript variant X2, mRNA	128	90.625	90	1.11e-38
PoCHG_E105751_L143	Po	CHG	-56.8627	NM_001372002.1	gi|1711485740|ref|NM_001372002.1|	Zea mays uncharacterized LOC100284537 (LOC100284537), mRNA	139	95.683	97	8.4e-55
PoCHG_E105783_L143	Po	CHG	-30.4348	XM_034718159.1	gi|1845181885|ref|XM_034718159.1|	PREDICTED: Setaria viridis phytochrome C (LOC117838217), mRNA	143	93.706	100	5.05e-52
PoCHG_E105791_L143	Po	CHG	-42.2222	LR792824.1	gi|1833579293|emb|LR792824.1|	Digitaria exilis annotation	135	90.37	94	2.38e-40
PoCHG_E106007_L143	Po	CHG	42.963	NM_001361557.1	gi|1371977128|ref|NM_001361557.1|	Zea mays uncharacterized LOC100381929 (LOC100381929), mRNA	143	93.007	100	3.04e-49
PoCHG_E106029_L143	Po	CHG	-35.0877	LR792823.1	gi|1833575684|emb|LR792823.1|	Digitaria exilis annotation	143	91.608	100	5.09e-47
PoCHG_E106032_L143	Po	CHG	-29.0598	BT060804.1	gi|223942834|gb|BT060804.1|	Zea mays full-length cDNA clone ZM_BFb0052O09 mRNA, complete cds	141	99.291	99	2.98e-64
PoCHG_E106153_L143	Po	CHG	-52.6316	XM_025941201.1	gi|1435195033|ref|XM_025941201.1|	PREDICTED: Panicum hallii two pore potassium channel a-like (LOC112877006), mRNA	142	92.958	99	8.46e-50
PoCHG_E106254_L143	Po	CHG	-21.2121	XM_034748129.1	gi|1845163733|ref|XM_034748129.1|	PREDICTED: Setaria viridis uncharacterized LOC117864116 (LOC117864116), mRNA	143	90.21	100	1.1e-43
PoCHG_E106329_L143	Po	CHG	-37.5	CP050802.1	gi|1835963629|gb|CP050802.1|	Setaria viridis cultivar ME034v chromosome 8	148	87.162	100	1.86e-36
PoCHG_E106355_L143	Po	CHG	-27.7778	LR792822.1	gi|1833571969|emb|LR792822.1|	Digitaria exilis annotation	145	82.069	99	1.13e-23
PoCHG_E106362_L143	Po	CHG	19.0476	XM_002465735.2	gi|1205926036|ref|XM_002465735.2|	PREDICTED: Sorghum bicolor transcription factor ILI6 (LOC8059810), mRNA	143	88.112	100	1.11e-38
PoCHG_E106470_L143	Po	CHG	-28.5714	XM_021465278.1	gi|1205971805|ref|XM_021465278.1|	PREDICTED: Sorghum bicolor PHD finger protein EHD3 (LOC8068510), mRNA	141	92.199	99	1.42e-47
PoCHG_E106482_L143	Po	CHG	-38.4615	XM_021445973.1	gi|1205975966|ref|XM_021445973.1|	PREDICTED: Sorghum bicolor uncharacterized LOC8079857 (LOC8079857), transcript variant X2, mRNA	143	92.308	100	1.09e-48
PoCHG_E106600_L143	Po	CHG	-22.2222	XM_002437149.2	gi|1205985284|ref|XM_002437149.2|	PREDICTED: Sorghum bicolor putative receptor protein kinase ZmPK1 (LOC8079310), mRNA	140	94.286	98	5.05e-52
PoCHG_E106668_L143	Po	CHG	-37.7778	MK492465.1	gi|1728385031|gb|MK492465.1|	Sorghum halepense cytosolic acetyl-CoA carboxylase 2 (acc2) mRNA, complete cds	142	96.479	99	3.88e-58
PoCHG_E106684_L143	Po	CHG	17.8571	CP050802.1	gi|1835963629|gb|CP050802.1|	Setaria viridis cultivar ME034v chromosome 8	138	89.855	97	8.58e-40
PoCHG_E106685_L143	Po	CHG	-30.7692	XM_025945417.1	gi|1435125615|ref|XM_025945417.1|	PREDICTED: Panicum hallii uncharacterized LOC112880681 (LOC112880681), transcript variant X2, mRNA	136	80.882	94	3.17e-19
PoCHG_E106711_L143	Po	CHG	-27.2727	XM_002465006.2	gi|1205920935|ref|XM_002465006.2|	PREDICTED: Sorghum bicolor 5-oxoprolinase (LOC8062900), mRNA	143	94.406	100	1.09e-53
PoCHG_E106740_L143	Po	CHG	29.8246	LR792837.1	gi|1833616914|emb|LR792837.1|	Digitaria exilis annotation	143	90.909	100	2.37e-45
PoCHG_E106754_L143	Po	CHG	-35.8974	XM_020541112.2	gi|1315015722|ref|XM_020541112.2|	PREDICTED: Zea mays uncharacterized LOC109940806 (LOC109940806), mRNA	132	95.455	92	6.54e-51
PoCHG_E106761_L143	Po	CHG	-26.6667	CP050803.1	gi|1835963643|gb|CP050803.1|	Setaria viridis cultivar ME034v chromosome 9	133	88.722	92	2.4e-35
PoCHG_E106813_L143	Po	CHG	-33.3333	CP050800.1	gi|1835963609|gb|CP050800.1|	Setaria viridis cultivar ME034v chromosome 6	140	85.714	98	3.13e-29
PoCHG_E106854_L143	Po	CHG	-55.5556	CP050797.1	gi|1835963576|gb|CP050797.1|	Setaria viridis cultivar ME034v chromosome 3	143	95.804	100	5.02e-57
PoCHG_E106907_L143	Po	CHG	26.9231	CP050803.1	gi|1835963643|gb|CP050803.1|	Setaria viridis cultivar ME034v chromosome 9	143	90.21	100	1.1e-43
PoCHG_E107156_L143	Po	CHG	24.0741	CP050799.1	gi|1835963604|gb|CP050799.1|	Setaria viridis cultivar ME034v chromosome 5	144	81.25	99	6.82e-21
PoCHG_E107188_L143	Po	CHG	-40	XM_034719421.1	gi|1845184404|ref|XM_034719421.1|	PREDICTED: Setaria viridis BTB/POZ domain and ankyrin repeat-containing protein NPR3-like (LOC117839153), mRNA	143	90.909	100	2.37e-45
PoCHG_E107224_L143	Po	CHG	-35.4167	CP050795.1	gi|1835963549|gb|CP050795.1|	Setaria viridis cultivar ME034v chromosome 1	143	87.413	100	5.16e-37
PoCHG_E107266_L143	Po	CHG	18.2796	CP050803.1	gi|1835963643|gb|CP050803.1|	Setaria viridis cultivar ME034v chromosome 9	134	88.06	92	3.11e-34
PoCHG_E107328_L143	Po	CHG	-39.3939	XM_025950864.1	gi|1435140951|ref|XM_025950864.1|	PREDICTED: Panicum hallii uncharacterized LOC112885210 (LOC112885210), mRNA	143	88.811	98	3.08e-39
PoCHG_E107393_L143	Po	CHG	39.3939	XM_034730536.1	gi|1845129067|ref|XM_034730536.1|	PREDICTED: Setaria viridis uncharacterized LOC117848945 (LOC117848945), mRNA	143	91.608	100	5.09e-47
PoCHG_E107394_L143	Po	CHG	23.8095	LR792836.1	gi|1833611964|emb|LR792836.1|	Digitaria exilis annotation	143	94.406	100	1.09e-53
PoCHG_E107397_L143	Po	CHG	-28.7356	XM_034744690.1	gi|1845157024|ref|XM_034744690.1|	PREDICTED: Setaria viridis tryptophan synthase beta chain 1 (LOC117861175), mRNA	143	97.203	100	2.32e-60
PoCHG_E107413_L143	Po	CHG	-33.3333	LR792825.1	gi|1833582907|emb|LR792825.1|	Digitaria exilis annotation	141	92.199	99	1.42e-47
PoCHG_E107426_L143	Po	CHG	39.5833	CP050802.1	gi|1835963629|gb|CP050802.1|	Setaria viridis cultivar ME034v chromosome 8	130	93.846	91	1.83e-46
PoCHG_E107429_L143	Po	CHG	28.8889	CP050801.1	gi|1835963619|gb|CP050801.1|	Setaria viridis cultivar ME034v chromosome 7	139	92.806	97	3.93e-48
PoCHG_E107477_L143	Po	CHG	31.4815	NM_001112072.2	gi|822606563|ref|NM_001112072.2|	Zea mays calcium-dependent protein kinase (LOC542526), mRNA	143	95.804	100	5.02e-57
PoCHG_E107582_L143	Po	CHG	14.1026	XM_002467226.2	gi|1205925451|ref|XM_002467226.2|	PREDICTED: Sorghum bicolor probable serine/threonine-protein kinase PBL3 (LOC8064935), mRNA	141	95.035	99	3.02e-54
PoCHG_E107594_L143	Po	CHG	-25.9259	XM_021456681.1	gi|1205944256|ref|XM_021456681.1|	PREDICTED: Sorghum bicolor G-type lectin S-receptor-like serine/threonine-protein kinase At4g27290 (LOC8082369), transcript variant X7, mRNA	143	88.112	100	1.11e-38
PoCHG_E107686_L143	Po	CHG	-33.3333	XM_021452940.1	gi|1205932683|ref|XM_021452940.1|	PREDICTED: Sorghum bicolor histone-lysine N-methyltransferase TRX1 (LOC8062009), transcript variant X4, mRNA	138	94.928	97	1.41e-52
PoCHG_E107815_L143	Po	CHG	-35.1852	FP094507.1	gi|242387649|emb|FP094507.1|	Phyllostachys edulis cDNA clone: bphyst033c22, full insert sequence	140	92.857	98	1.09e-48
PoCHG_E108033_L143	Po	CHG	-30.7692	LR792822.1	gi|1833571969|emb|LR792822.1|	Digitaria exilis annotation	136	94.853	95	1.82e-51
PoCHG_E108036_L143	Po	CHG	-40.4762	XM_020553189.2	gi|1315008966|ref|XM_020553189.2|	PREDICTED: Zea mays uncharacterized LOC100274487 (LOC100274487), transcript variant X1, mRNA	143	95.804	100	5.02e-57
PoCHG_E108041_L143	Po	CHG	37.1795	XM_022826708.1	gi|1256546378|ref|XM_022826708.1|	PREDICTED: Setaria italica uncharacterized protein At4g18257 (LOC101782577), mRNA	133	91.729	93	3.96e-43
PoCHG_E108072_L143	Po	CHG	-10.0629	XM_021462676.1	gi|1205963588|ref|XM_021462676.1|	PREDICTED: Sorghum bicolor methylthioribose kinase 1-like (LOC110436221), mRNA	138	93.478	97	3.04e-49
PoCHG_E108117_L143	Po	CHG	-36.9048	CP050801.1	gi|1835963619|gb|CP050801.1|	Setaria viridis cultivar ME034v chromosome 7	140	93.571	98	2.35e-50
PoCHG_E108118_L143	Po	CHG	27.1605	XM_021455791.1	gi|1205941672|ref|XM_021455791.1|	PREDICTED: Sorghum bicolor auxin response factor 4 (LOC8081300), mRNA	142	85.915	99	1.45e-32
PoCHG_E108208_L143	Po	CHG	-47.619	CP050803.1	gi|1835963643|gb|CP050803.1|	Setaria viridis cultivar ME034v chromosome 9	145	91.724	100	1.42e-47
PoCHG_E108221_L143	Po	CHG	-33.3333	XM_025968817.1	gi|1435116884|ref|XM_025968817.1|	PREDICTED: Panicum hallii coiled-coil domain-containing protein 130 (LOC112900083), mRNA	137	94.161	96	2.35e-50
PoCHG_E108233_L143	Po	CHG	-50.9804	XM_021465244.1	gi|1205971695|ref|XM_021465244.1|	PREDICTED: Sorghum bicolor probable GTP diphosphokinase RSH2, chloroplastic (LOC110437081), mRNA	134	94.03	94	1.09e-48
PoCHG_E108277_L143	Po	CHG	-24.5614	LR792837.1	gi|1833616914|emb|LR792837.1|	Digitaria exilis annotation	134	91.791	94	3.96e-43
PoCHG_E108356_L143	Po	CHG	23.8095	XM_034739722.1	gi|1845147269|ref|XM_034739722.1|	PREDICTED: Setaria viridis callose synthase 12-like (LOC117857200), mRNA	143	95.105	100	2.33e-55
PoCHG_E108395_L143	Po	CHG	-54.386	CP050797.1	gi|1835963576|gb|CP050797.1|	Setaria viridis cultivar ME034v chromosome 3	143	90.21	98	5.13e-42
PoCHG_E108508_L143	Po	CHG	36.1111	CP050799.1	gi|1835963604|gb|CP050799.1|	Setaria viridis cultivar ME034v chromosome 5	146	89.041	99	6.63e-41
PoCHG_E108529_L143	Po	CHG	-24.6377	CP050799.1	gi|1835963604|gb|CP050799.1|	Setaria viridis cultivar ME034v chromosome 5	135	91.852	94	3.06e-44
PoCHG_E108574_L143	Po	CHG	38.2716	CP050795.1	gi|1835963549|gb|CP050795.1|	Setaria viridis cultivar ME034v chromosome 1	143	88.112	100	1.11e-38
PoCHG_E108600_L143	Po	CHG	20.6349	CP050800.1	gi|1835963609|gb|CP050800.1|	Setaria viridis cultivar ME034v chromosome 6	143	93.706	100	5.05e-52
PoCHG_E108649_L143	Po	CHG	25	CP050797.1	gi|1835963576|gb|CP050797.1|	Setaria viridis cultivar ME034v chromosome 3	142	91.549	99	1.83e-46
PoCHG_E108709_L143	Po	CHG	-36.5079	XM_021456050.1	gi|1205942539|ref|XM_021456050.1|	PREDICTED: Sorghum bicolor ABC transporter D family member 2, chloroplastic (LOC8081398), transcript variant X4, mRNA	143	97.902	100	4.98e-62
PoCHG_E108731_L143	Po	CHG	-15.942	CP050796.1	gi|1835963562|gb|CP050796.1|	Setaria viridis cultivar ME034v chromosome 2	135	93.333	94	5.09e-47
PoCHG_E108811_L143	Po	CHG	-31.25	XM_021463619.1	gi|1205966392|ref|XM_021463619.1|	PREDICTED: Sorghum bicolor gamma-tubulin complex component 2 (LOC8060214), mRNA	143	93.706	100	5.05e-52
PoCHG_E108864_L143	Po	CHG	48.8889	XM_021458603.1	gi|1205950412|ref|XM_021458603.1|	PREDICTED: Sorghum bicolor receptor kinase-like protein Xa21 (LOC110434481), mRNA	135	87.407	94	3.11e-34
PoCHG_E108969_L143	Po	CHG	-30.6667	KX268102.1	gi|1211623103|gb|KX268102.1|	Paspalum vaginatum vacuolar h+-pyrophosphatase 1 (VP1) mRNA, complete cds	143	96.503	100	1.08e-58
PoCHG_E109001_L143	Po	CHG	-27.2727	XM_025948704.1	gi|1435132382|ref|XM_025948704.1|	PREDICTED: Panicum hallii uncharacterized GPI-anchored protein At1g61900 (LOC112883407), mRNA	143	90.909	100	2.37e-45
PoCHG_E109090_L143	Po	CHG	17.284	KF184913.1	gi|530279538|gb|KF184913.1|	Saccharum hybrid cultivar R570 clone BAC 029L12 complete sequence	143	93.007	100	2.35e-50
PoCHG_E109169_L143	Po	CHG	31.5789	LR792835.1	gi|1833610305|emb|LR792835.1|	Digitaria exilis annotation	147	82.993	99	6.77e-26
PoCHG_E109174_L143	Po	CHG	-23.0769	XM_008671003.2	gi|1162455466|ref|XM_008671003.2|	PREDICTED: Zea mays protein NLP2 (LOC103646273), mRNA	130	90	91	3.99e-38
PoCHG_E109181_L143	Po	CHG	-29.6296	XM_014804893.2	gi|1256405058|ref|XM_014804893.2|	PREDICTED: Setaria italica auxin response factor 11 (LOC101781038), transcript variant X2, mRNA	135	81.481	90	4.11e-18
PoCHG_E109224_L143	Po	CHG	36.1111	CP050803.1	gi|1835963643|gb|CP050803.1|	Setaria viridis cultivar ME034v chromosome 9	142	97.183	99	8.34e-60
PoCHG_E109563_L143	Po	CHG	27.8912	CP050801.1	gi|1835963619|gb|CP050801.1|	Setaria viridis cultivar ME034v chromosome 7	137	89.781	92	1.11e-38
PoCHG_E109619_L143	Po	CHG	25.7576	AP014959.1	gi|937906879|dbj|AP014959.1|	Oryza sativa Japonica Group DNA, chromosome 3, cultivar: Nipponbare, complete sequence	137	81.752	96	5.27e-22
PoCHG_E109666_L143	Po	CHG	21.5686	LR792837.1	gi|1833616914|emb|LR792837.1|	Digitaria exilis annotation	143	94.406	100	1.09e-53
PoCHG_E109719_L143	Po	CHG	-17.4603	XM_025959619.1	gi|1435157861|ref|XM_025959619.1|	PREDICTED: Panicum hallii uncharacterized LOC112892460 (LOC112892460), mRNA	143	88.811	100	2.38e-40
PoCHG_E109794_L143	Po	CHG	-45.8333	XM_034736484.1	gi|1845140808|ref|XM_034736484.1|	PREDICTED: Setaria viridis probable LRR receptor-like serine/threonine-protein kinase At1g34110 (LOC117854181), mRNA	142	93.662	99	1.82e-51
PoCHG_E109868_L143	Po	CHG	-28.8889	CP050803.1	gi|1835963643|gb|CP050803.1|	Setaria viridis cultivar ME034v chromosome 9	135	95.556	94	1.41e-52
PoCHG_E109886_L143	Po	CHG	20	LR792825.1	gi|1833582907|emb|LR792825.1|	Digitaria exilis annotation	143	92.308	100	1.09e-48
PoCHG_E109949_L143	Po	CHG	-43.3333	LR792827.1	gi|1833589163|emb|LR792827.1|	Digitaria exilis annotation	142	91.549	99	6.58e-46
PoCHG_E109996_L143	Po	CHG	33.3333	CP050799.1	gi|1835963604|gb|CP050799.1|	Setaria viridis cultivar ME034v chromosome 5	143	91.608	100	1.83e-46
PoCHG_E110048_L143	Po	CHG	-33.3333	XM_008646413.3	gi|1315009887|ref|XM_008646413.3|	PREDICTED: Zea mays 5-methyltetrahydropteroyltriglutamate--homocysteine methyltransferase 1 (LOC541714), transcript variant X1, mRNA	141	94.326	99	1.41e-52
PoCHG_E110138_L143	Po	CHG	-47.619	XM_021455341.1	gi|1205920034|ref|XM_021455341.1|	PREDICTED: Sorghum bicolor DEAD-box ATP-dependent RNA helicase 37-like (LOC110433378), transcript variant X2, mRNA	129	89.922	90	6.68e-36
PoCHG_E110196_L143	Po	CHG	-30.9524	AP014962.1	gi|937920774|dbj|AP014962.1|	Oryza sativa Japonica Group DNA, chromosome 6, cultivar: Nipponbare, complete sequence	143	86.713	100	2.4e-35
PoCHG_E110236_L143	Po	CHG	-46.6667	XM_034744357.1	gi|1845156329|ref|XM_034744357.1|	PREDICTED: Setaria viridis probable transmembrane ascorbate ferrireductase 2 (LOC117860924), mRNA	143	90.909	100	2.37e-45
PoCHG_E110242_L143	Po	CHG	23.3333	XM_025940031.1	gi|1435192763|ref|XM_025940031.1|	PREDICTED: Panicum hallii beta-galactosidase 5 (LOC112876008), mRNA	142	94.366	99	3.91e-53
PoCHG_E110351_L143	Po	CHG	-30	CP050802.1	gi|1835963629|gb|CP050802.1|	Setaria viridis cultivar ME034v chromosome 8	143	90.909	100	2.37e-45
PoCHG_E110718_L143	Po	CHG	-27.5362	XM_025949742.1	gi|1435138826|ref|XM_025949742.1|	PREDICTED: Panicum hallii putative disease resistance protein RGA3 (LOC112884364), mRNA	143	92.308	100	1.09e-48
PoCHG_E110825_L143	Po	CHG	-33.3333	MF737045.1	gi|1377213849|gb|MF737045.1|	Saccharum hybrid cultivar SP80-3280 isolate Shy3280Sca040 genomic sequence	143	97.203	100	2.32e-60
PoCHG_E111104_L143	Po	CHG	18.8034	LR792820.1	gi|1833565633|emb|LR792820.1|	Digitaria exilis annotation	140	87.857	97	2.4e-35
PoCHG_E111127_L143	Po	CHG	-25	XM_021451480.1	gi|1205927841|ref|XM_021451480.1|	PREDICTED: Sorghum bicolor uncharacterized LOC8085459 (LOC8085459), transcript variant X2, mRNA	138	90.58	97	1.43e-42
PoCHG_E111137_L143	Po	CHG	-46.6667	CP050795.1	gi|1835963549|gb|CP050795.1|	Setaria viridis cultivar ME034v chromosome 1	144	93.056	99	3.04e-49
PoCHG_E111214_L143	Po	CHG	-45.614	LR792825.1	gi|1833582907|emb|LR792825.1|	Digitaria exilis annotation	135	91.111	94	5.13e-42
PoCHG_E111279_L143	Po	CHG	-35.2941	LR792834.1	gi|1833608486|emb|LR792834.1|	Digitaria exilis annotation	143	88.811	100	2.38e-40
PoCHG_E111319_L143	Po	CHG	-43.1373	XM_025951418.1	gi|1435141937|ref|XM_025951418.1|	PREDICTED: Panicum hallii cyclin-A2-1-like (LOC112885776), transcript variant X3, mRNA	144	90.278	100	1.1e-43
PoCHG_E111362_L143	Po	CHG	22.619	XM_002465327.2	gi|1205924832|ref|XM_002465327.2|	PREDICTED: Sorghum bicolor uncharacterized LOC8081076 (LOC8081076), mRNA	139	94.245	97	1.82e-51
PoCHG_E111377_L143	Po	CHG	29.0323	XM_034722958.1	gi|1845114109|ref|XM_034722958.1|	PREDICTED: Setaria viridis SUMO-activating enzyme subunit 2 (LOC117842491), mRNA	140	95.714	98	2.33e-55
PoCHG_E111449_L143	Po	CHG	-44.4444	XM_004959881.3	gi|1256438771|ref|XM_004959881.3|	PREDICTED: Setaria italica UDP-galactose transporter 1 (LOC101786016), mRNA	139	95.683	97	8.4e-55
PoCHG_E111644_L143	Po	CHG	25.4902	LR792833.1	gi|1833606032|emb|LR792833.1|	Digitaria exilis annotation	132	94.697	92	3.04e-49
PoCHG_E111720_L143	Po	CHG	-42.1053	XM_002444339.2	gi|1205971218|ref|XM_002444339.2|	PREDICTED: Sorghum bicolor formin-like protein 9 (LOC8075400), mRNA	140	90.714	97	3.96e-43
PoCHG_E111751_L143	Po	CHG	20	CP050800.1	gi|1835963609|gb|CP050800.1|	Setaria viridis cultivar ME034v chromosome 6	141	94.326	99	1.41e-52
PoCHG_E111919_L143	Po	CHG	-41.0256	CP018160.1	gi|1189419118|gb|CP018160.1|	Oryza sativa Indica Group cultivar Shuhui498 chromosome 4 sequence	134	82.09	94	1.9e-21
PoCHG_E111989_L143	Po	CHG	-24.2424	LR792820.1	gi|1833565633|emb|LR792820.1|	Digitaria exilis annotation	139	89.928	97	1.84e-41
PoCHG_E112028_L143	Po	CHG	-38.5417	CP050799.1	gi|1835963604|gb|CP050799.1|	Setaria viridis cultivar ME034v chromosome 5	132	86.364	90	8.7e-30
PoCHG_E112033_L143	Po	CHG	-19.6078	CP050795.1	gi|1835963549|gb|CP050795.1|	Setaria viridis cultivar ME034v chromosome 1	134	86.567	90	1.13e-28
PoCHG_E112083_L143	Po	CHG	50	LR792831.1	gi|1833601588|emb|LR792831.1|	Digitaria exilis annotation	148	84.459	100	8.7e-30
PoCHG_E112124_L143	Po	CHG	46.9136	XM_034716285.1	gi|1845178136|ref|XM_034716285.1|	PREDICTED: Setaria viridis U-box domain-containing protein 33-like (LOC117836787), transcript variant X2, mRNA	142	90.845	99	8.52e-45
PoCHG_E112230_L143	Po	CHG	-24.5614	CP050803.1	gi|1835963643|gb|CP050803.1|	Setaria viridis cultivar ME034v chromosome 9	141	90.78	99	3.06e-44
PoCHG_E112252_L143	Po	CHG	19.6078	CP050801.1	gi|1835963619|gb|CP050801.1|	Setaria viridis cultivar ME034v chromosome 7	140	92.143	98	5.09e-47
PoCHG_E112253_L143	Po	CHG	-15.3846	LR792838.1	gi|1833621802|emb|LR792838.1|	Digitaria exilis annotation	139	93.525	97	8.46e-50
PoCHG_E112352_L143	Po	CHG	-41.6667	XM_034739537.1	gi|1845146924|ref|XM_034739537.1|	PREDICTED: Setaria viridis uncharacterized LOC117857059 (LOC117857059), transcript variant X3, mRNA	138	91.304	97	3.06e-44
PoCHG_E112458_L143	Po	CHG	43.5897	CP050799.1	gi|1835963604|gb|CP050799.1|	Setaria viridis cultivar ME034v chromosome 5	141	96.454	99	1.4e-57
PoCHG_E112468_L143	Po	CHG	-35.1852	XM_002439897.2	gi|1205980552|ref|XM_002439897.2|	PREDICTED: Sorghum bicolor uncharacterized LOC8076983 (LOC8076983), mRNA	143	92.308	100	1.09e-48
PoCHG_E112515_L143	Po	CHG	-46.0317	XM_021450431.1	gi|1205925184|ref|XM_021450431.1|	PREDICTED: Sorghum bicolor uncharacterized LOC8059519 (LOC8059519), transcript variant X2, mRNA	140	90.714	98	1.1e-43
PoCHG_E112522_L143	Po	CHG	46.875	XM_002441351.2	gi|1205979696|ref|XM_002441351.2|	PREDICTED: Sorghum bicolor periodic tryptophan protein 2 homolog (LOC8082990), mRNA	136	95.588	95	3.91e-53
PoCHG_E112640_L143	Po	CHG	-20.2899	XM_020551222.1	gi|1162466604|ref|XM_020551222.1|	PREDICTED: Zea mays DNA-directed RNA polymerase V subunit 1 (LOC103649547), mRNA	143	88.811	100	2.38e-40
PoCHG_E112700_L143	Po	CHG	28.3333	CP050795.1	gi|1835963549|gb|CP050795.1|	Setaria viridis cultivar ME034v chromosome 1	143	93.706	100	5.05e-52
PoCHG_E112718_L143	Po	CHG	-61.1111	XM_020299542.1	gi|1149786074|ref|XM_020299542.1|	PREDICTED: Aegilops tauschii subsp. tauschii probable receptor-like protein kinase At1g49730 (LOC109740482), transcript variant X2, mRNA	143	82.517	100	2.44e-25
PoCHG_E112769_L143	Po	CHG	38.4615	XM_002441211.2	gi|1205982295|ref|XM_002441211.2|	PREDICTED: Sorghum bicolor uncharacterized LOC8064127 (LOC8064127), mRNA	134	91.045	94	5.13e-42
PoCHG_E112775_L143	Po	CHG	-19.5402	AK452629.1	gi|1251754097|dbj|AK452629.1|	Triticum aestivum mRNA, clone: tplb0058f21, cultivar Chinese Spring	141	86.525	99	3.11e-34
PoCHG_E112831_L143	Po	CHG	-28.9855	XM_034719099.1	gi|1845183765|ref|XM_034719099.1|	PREDICTED: Setaria viridis pentatricopeptide repeat-containing protein At2g02980, chloroplastic (LOC117838899), transcript variant X5, mRNA	137	94.891	94	6.54e-51
PoCHG_E112850_L143	Po	CHG	-22.9167	LR792822.1	gi|1833571969|emb|LR792822.1|	Digitaria exilis annotation	143	94.406	100	1.09e-53
[truncated: 1,863 more rows]

## Sheet: Section2_DMC_Ara_ID_GO_KEGG
ID	Stage	Context	Delta	DMCvsTAIR_ID	DMCvsTAIR_Transcript	DMCvsTAIR_GeneSymbol	DMCvsTAIR_Description	alingDMCvsTAIR	DMCvsTAIR_pident	DMCvsTAIR_qcovs	DMCvsTAIR_evalue	GO_ID	GO_Category	GO_Term	KEGG_Path_ath	KEGG_Description
PoCG_E121_L143	Po	CG	-45.4545	AT5G39390	AT5G39390.1	NA	NA	43	58.14	90	6.94e-13	GO:0006468	P	other metabolic processes	NA	NA
PoCG_E683_L143	Po	CG	-33.3333	AT1G08590	AT1G08590.1	PXL1	Leucine-rich repeat receptor-like protein kinase PXL1	47	51.064	99	1.12e-09	GO:0006468	P	cellular protein modification process	NA	NA
PoCG_E694_L143	Po	CG	-56.1404	AT1G03890	AT1G03890.1	CRD	12S seed storage protein CRD	44	43.182	92	1.15e-07	GO:0005576	C	extracellular region	NA	NA
PoCG_E1297_L143	Po	CG	15.3846	AT2G43840	AT2G43840.1	UGT74F1	UDP-glycosyltransferase 74F1	46	50	97	1.9e-12	GO:0046482	P	other metabolic processes	ath01003	Glycosyltransferases
PoCG_E3846_L143	Po	CG	23.3333	AT1G26500	AT1G26500.1	NA	Putative pentatricopeptide repeat-containing protein At1g26500	46	43.478	97	7.67e-07	GO:0008150	P	unknown biological processes	NA	NA
PoCG_E5347_L143	Po	CG	31.3725	AT5G20250	AT5G20250.2	RFS6	Probable galactinol--sucrose galactosyltransferase 6	49	77.551	97	3.28e-20	GO:0009506	C	other cellular components	ath00052	Galactose metabolism
PoCG_E6566_L143	Po	CG	36.6667	AT2G18400	AT2G18400.1	NA	NA	45	71.111	94	2.11e-17	GO:0006412	P	translation	ath03010	Ribosome
PoCG_E6608_L143	Po	CG	27.957	AT3G51360	AT3G51360.2	NA	NA	44	56.818	90	4.59e-09	GO:0005576	C	extracellular region	NA	NA
PoCG_E7444_L143	Po	CG	-44.4444	AT4G35580	AT4G35580.1	NTL9	Protein NTM1-like 9	47	74.468	99	1.64e-15	GO:0045892	P	other metabolic processes	NA	NA
PoCG_E7818_L143	Po	CG	-29.8246	AT5G37030	AT5G37030.1	NA	NA	44	72.727	92	2.56e-18	GO:0003723	F	RNA binding	ath03021	Transcription machinery
PoCG_E13159_L143	Po	CG	-33.3333	AT3G45070	AT3G45070.2	SOT5	Cytosolic sulfotransferase 5	46	52.174	97	1.04e-13	GO:0008146	F	transferase activity	NA	NA
PoCG_E13581_L143	Po	CG	-33.3333	AT4G19975	AT4G19975.1	NA	NA	46	32.609	97	1.75e-07	GO:0009507	C	chloroplast	NA	NA
PoCG_E13867_L143	Po	CG	38.4615	AT3G49190	AT3G49190.1	NA	NA	44	56.818	92	3.74e-14	GO:0019432	P	biosynthetic process	NA	NA
PoCG_E13970_L143	Po	CG	29.6296	AT4G15960	AT4G15960.1	NA	NA	47	53.191	99	1.94e-13	GO:0005739	C	mitochondrion	NA	NA
PoCG_E14242_L143	Po	CG	33.3333	AT5G51750	AT5G51750.1	SBT1.3	Subtilisin-like protease SBT1.3	47	55.319	99	2.52e-09	GO:0004252	F	hydrolase activity	NA	NA
PoCG_E15547_L143	Po	CG	37.1795	AT1G12740	AT1G12740.2	NA	NA	47	59.574	99	4.81e-14	GO:0016705	F	catalytic activity	NA	NA
PoCG_E17635_L143	Po	CG	20.3704	AT5G27290	AT5G27290.1	NA	NA	47	61.702	99	2.94e-15	GO:0004222	F	catalytic activity	NA	NA
PoCG_E17692_L143	Po	CG	-25.7576	AT2G39760	AT2G39760.1	BPM3	BTB/POZ and MATH domain-containing protein 3	49	53.061	99	3.91e-10	GO:0005515	F	protein binding	ath04121	Ubiquitin system
PoCG_E19136_L143	Po	CG	38.4615	AT1G61740	AT1G61740.1	NA	NA	47	57.447	99	3.38e-09	GO:0031464	C	other intracellular components	NA	NA
PoCG_E19419_L143	Po	CG	17.9487	AT3G12290	AT3G12290.1	FOLD2	Bifunctional protein FolD 2	47	85.106	99	6.84e-22	GO:0046653	P	other metabolic processes	NA	NA
PoCG_E19547_L143	Po	CG	32.5397	AT4G21060	AT4G21060.1	GALT2	Hydroxyproline O-galactosyltransferase GALT2	48	62.5	99	1.8e-18	GO:0018258	P	biosynthetic process	ath01003	Glycosyltransferases
PoCG_E22494_L143	Po	CG	-22.2222	AT1G51490	AT1G51490.1	NA	NA	47	51.064	99	4.19e-10	GO:0008422	F	hydrolase activity	ath00380	Tryptophan metabolism
PoCG_E25379_L143	Po	CG	22.7273	AT1G09560	AT1G09560.1	GLP4	Germin-like protein subfamily 2 member 1	47	51.064	94	2.44e-06	GO:2000280	P	anatomical structure development	NA	NA
PoCG_E25396_L143	Po	CG	27.7778	AT2G28350	AT2G28350.2	ARF10	Auxin response factor 10	47	91.489	99	1.41e-25	GO:0048829	P	anatomical structure development	NA	NA
PoCG_E26202_L143	Po	CG	27.451	AT5G28740	AT5G28740.1	NA	NA	47	65.957	99	3.1e-16	GO:0071014	C	nucleus	ath03019	Messenger RNA biogenesis
PoCG_E28012_L143	Po	CG	-22.2222	AT1G28340	AT1G28340.1	NA	NA	45	46.667	94	4.12e-08	GO:0005802	C	other intracellular components	NA	NA
PoCG_E29043_L143	Po	CG	-33.3333	AT3G05930	AT3G05930.1	GLP8	Germin-like protein subfamily 2 member 3	46	56.522	97	1.24e-11	GO:0009506	C	other cellular components	NA	NA
PoCG_E29654_L143	Po	CG	23.1884	AT2G15220	AT2G15220.1	NA	NA	46	82.609	97	2.7e-23	GO:0005576	C	extracellular region	NA	NA
PoCG_E29857_L143	Po	CG	15.873	AT3G14690	AT3G14690.1	CYP72A15	Cytochrome P450 72A15	46	50	94	5e-09	GO:0016705	F	catalytic activity	NA	NA
PoCG_E30369_L143	Po	CG	-27.0833	ATCG00670	ATCG00670.1	NA	NA	47	72.34	99	2.26e-19	GO:0004176	F	catalytic activity	NA	NA
PoCG_E30534_L143	Po	CG	-43.5897	AT4G10320	AT4G10320.1	NA	Isoleucine--tRNA ligase, cytoplasmic	47	85.106	99	5.68e-24	GO:0005829	C	cytosol	ath00970	Aminoacyl-tRNA biosynthesis
PoCG_E31176_L143	Po	CG	29.2929	AT3G57660	AT3G57660.2	NRPA1	DNA-directed RNA polymerase I subunit 1	46	58.696	97	9.49e-13	GO:0003899	F	transferase activity	ath03020	RNA polymerase
PoCG_E34022_L143	Po	CG	35.5556	AT3G50440	AT3G50440.1	MES10	Methylesterase 10	47	40.426	99	2.22e-06	GO:0009696	P	other cellular processes	NA	NA
PoCG_E35811_L143	Po	CG	44.4444	AT3G48350	AT3G48350.2	CEP3	KDEL-tailed cysteine endopeptidase CEP3	44	65.909	92	1.5e-15	GO:0005764	C	lysosome	ath01002	Peptidases and inhibitors
PoCG_E35975_L143	Po	CG	31.1111	AT1G11340	AT1G11340.3	RKS1	G-type lectin S-receptor-like serine/threonine-protein kinase RKS1	47	38.298	97	5.98e-09	GO:0006468	P	cellular protein modification process	NA	NA
PoCG_E35977_L143	Po	CG	20.5128	AT1G11340	AT1G11340.3	RKS1	G-type lectin S-receptor-like serine/threonine-protein kinase RKS1	47	34.043	97	6.67e-08	GO:0006468	P	cellular protein modification process	NA	NA
PoCG_E36216_L143	Po	CG	46.0317	AT4G28320	AT4G28320.1	MAN5	Mannan endo-1,4-beta-mannosidase 5	44	63.636	92	9.32e-12	GO:0000138	C	Golgi apparatus	ath00051	Fructose and mannose metabolism
PoCG_E36680_L143	Po	CG	-41.6667	AT4G08350	AT4G08350.1	NA	Putative transcription elongation factor SPT5 homolog 1	59	50.847	97	3.71e-08	GO:0003729	F	RNA binding	ath03019	Messenger RNA biogenesis
PoCG_E36831_L143	Po	CG	-27.7778	AT4G28050	AT4G28050.1	TET7	Tetraspanin-7	47	61.702	99	4.36e-17	GO:0009506	C	other cellular components	NA	NA
PoCG_E36933_L143	Po	CG	-40.4762	AT1G65480	AT1G65480.2	FT	Protein FLOWERING LOCUS T	45	40	94	2.26e-06	GO:0048573	P	anatomical structure development	ath04712	Circadian rhythm - plant
PoCG_E37003_L143	Po	CG	26.6667	ATMG00820	ATMG00820.1	NA	Uncharacterized mitochondrial protein AtMg00820	47	55.319	99	3.29e-11	GO:0008150	P	unknown biological processes	NA	NA
PoCG_E37491_L143	Po	CG	26.3158	AT5G52030	AT5G52030.2	NA	NA	43	81.395	90	2.95e-10	GO:0009507	C	chloroplast	NA	NA
PoCG_E38170_L143	Po	CG	33.3333	AT4G35060	AT4G35060.1	HIPP25	Heavy metal-associated isoprenylated plant protein 25	44	50	90	7.44e-08	GO:0009506	C	other cellular components	NA	NA
PoCG_E38451_L143	Po	CG	25	AT1G70530	AT1G70530.1	CRK3	Cysteine-rich receptor-like protein kinase 3	44	43.182	92	1.09e-06	GO:0006468	P	other metabolic processes	NA	NA
PoCG_E38525_L143	Po	CG	-43.9394	ATCG01100	ATCG01100.1	NDHA	NAD(P)H-quinone oxidoreductase subunit 1, chloroplastic	44	84.091	92	2.99e-18	GO:0009060	P	other metabolic processes	NA	NA
PoCG_E38818_L143	Po	CG	24.5614	AT2G41770	AT2G41770.1	STL1	Probable glycosyltransferase STELLO1	47	72.34	99	2.36e-18	GO:0005802	C	other intracellular components	NA	NA
PoCG_E39377_L143	Po	CG	-26.3158	AT4G08950	AT4G08950.1	EXO	Protein EXORDIUM	46	76.087	97	7.58e-18	GO:0005576	C	extracellular region	NA	NA
PoCG_E39428_L143	Po	CG	-33.3333	AT3G52590	AT3G52590.1	RPL40B	Ubiquitin-60S ribosomal protein L40-1	53	49.057	97	8.31e-09	GO:0031625	F	protein binding	ath03010	Ribosome
PoCG_E39815_L143	Po	CG	18.1818	AT3G59530	AT3G59530.1	SSL13	Protein STRICTOSIDINE SYNTHASE-LIKE 13	45	80	94	8.3e-22	GO:0010584	P	multicellular organism development	NA	NA
PoCG_E40972_L143	Po	CG	19.2982	AT1G10370	AT1G10370.1	GSTU17	Glutathione S-transferase U17	43	51.163	90	1.07e-09	GO:0080148	P	response to abiotic stimulus	ath00480	Glutathione metabolism
PoCG_E41260_L143	Po	CG	30.303	AT5G66770	AT5G66770.1	SCL4	Scarecrow-like protein 4	44	52.273	92	3.39e-08	GO:0005515	F	protein binding	NA	NA
PoCG_E42323_L143	Po	CG	-40.3509	AT4G15310	AT4G15310.1	NA	NA	44	45.455	92	6.99e-08	GO:0016125	P	lipid metabolic process	NA	NA
PoCG_E44686_L143	Po	CG	34.7826	AT5G42510	AT5G42510.1	DIR1	Dirigent protein 1	43	51.163	90	7.74e-06	GO:0005576	C	extracellular region	NA	NA
PoCG_E45701_L143	Po	CG	17.5439	AT2G22590	AT2G22590.1	UGT91A1	UDP-glycosyltransferase 91A1	45	51.111	94	1.61e-10	GO:0008194	F	transferase activity	NA	NA
PoCG_E47705_L143	Po	CG	13.9535	AT2G37050	AT2G37050.3	NA	NA	48	79.167	99	6.56e-21	GO:0004672	F	catalytic activity	NA	NA
PoCG_E48347_L143	Po	CG	21.3333	AT1G67940	AT1G67940.1	ABCI17	ABC transporter I family member 17	47	65.957	99	1.91e-13	GO:0005886	C	plasma membrane	NA	NA
PoCG_E49379_L143	Po	CG	33.3333	AT5G42590	AT5G42590.1	CYP71A16	Cytochrome P450 71A16	47	48.936	99	1.66e-10	GO:0009507	C	chloroplast	ath00199	Cytochrome P450
PoCG_E49391_L143	Po	CG	-33.3333	AT2G03200	AT2G03200.1	NA	NA	48	50	97	5.47e-08	GO:0004190	F	hydrolase activity	NA	NA
PoCG_E49469_L143	Po	CG	-33.3333	AT3G28540	AT3G28540.2	NA	AAA-ATPase At3g28540	46	71.739	97	2.98e-16	GO:0005739	C	mitochondrion	NA	NA
PoCG_E50779_L143	Po	CG	54.1667	AT1G79670	AT1G79670.2	WAKL22	Wall-associated receptor kinase-like 22	48	43.75	97	8.52e-08	GO:0006468	P	other metabolic processes	NA	NA
PoCG_E51515_L143	Po	CG	-26.6667	AT5G38520	AT5G38520.2	NA	NA	43	83.721	90	1.2e-09	GO:0009507	C	chloroplast	NA	NA
PoCG_E51779_L143	Po	CG	45.614	AT3G16030	AT3G16030.3	CES101	G-type lectin S-receptor-like serine/threonine-protein kinase CES101	45	60	94	4.12e-14	GO:0004674	F	catalytic activity	NA	NA
PoCG_E51789_L143	Po	CG	-42.5926	AT1G02190	AT1G02190.1	NA	Protein CER1-like 1	47	63.83	99	4.45e-17	GO:0016491	F	catalytic activity	ath00073	Cutin, suberine and wax biosynthesis
PoCG_E52644_L143	Po	CG	-39.6825	AT5G62710	AT5G62710.2	NA	NA	46	45.652	97	2.93e-07	GO:0005515	F	protein binding	NA	NA
PoCG_E52648_L143	Po	CG	30.303	AT3G13050	AT3G13050.3	2007-10-01	Organic cation/carnitine transporter 7	47	55.319	99	1.95e-12	GO:0005886	C	plasma membrane	NA	NA
PoCG_E54233_L143	Po	CG	-28.5714	AT1G03230	AT1G03230.1	NA	NA	44	56.818	92	2.83e-12	GO:0005794	C	Golgi apparatus	NA	NA
PoCG_E54381_L143	Po	CG	-33.3333	AT5G66280	AT5G66280.1	GMD1	GDP-mannose 4,6 dehydratase 1	47	72.34	99	1.23e-19	GO:0042351	P	other metabolic processes	ath00051	Fructose and mannose metabolism
PoCG_E55082_L143	Po	CG	-43.75	AT5G03980	AT5G03980.1	NA	GDSL esterase/lipase At5g03980	46	56.522	97	1.84e-08	GO:0005576	C	extracellular region	NA	NA
PoCG_E55172_L143	Po	CG	-34.4828	AT3G17840	AT3G17840.1	RLK902	Probable inactive receptor kinase RLK902	47	61.702	99	3.64e-13	GO:0005515	F	protein binding	NA	NA
PoCG_E56102_L143	Po	CG	-33.3333	AT1G17890	AT1G17890.3	GER2	Putative GDP-L-fucose synthase 2	47	78.723	99	7.96e-21	GO:0050577	F	catalytic activity	ath00051	Fructose and mannose metabolism
PoCG_E56643_L143	Po	CG	40.7407	AT3G13900	AT3G13900.1	ALA7	Probable phospholipid-transporting ATPase 7	47	76.596	99	2.15e-19	GO:0015662	F	transporter activity	99980 Enzymes with EC numbers	Enzymes with EC numbers
PoCG_E56790_L143	Po	CG	-31.3725	AT5G05170	AT5G05170.1	CESA3	Cellulose synthase A catalytic subunit 3 UDP-forming	46	67.391	97	2.29e-10	GO:0009833	P	cell cycle	ath01003	Glycosyltransferases
PoCG_E57892_L143	Po	CG	-41.1765	AT5G25930	AT5G25930.1	NA	NA	49	40.816	97	7.6e-06	GO:0004672	F	kinase activity	99980 Enzymes with EC numbers	Enzymes with EC numbers
PoCG_E58215_L143	Po	CG	-42.4242	AT1G23220	AT1G23220.1	NA	NA	45	86.667	94	3.58e-26	GO:2000582	P	regulation of molecular function	ath04812	Cytoskeleton proteins
PoCG_E59867_L143	Po	CG	-51.5152	AT5G45460	AT5G45460.1	NA	NA	49	38.776	90	5.88e-06	GO:0008150	P	unknown biological processes	NA	NA
PoCG_E59930_L143	Po	CG	-39.5833	AT3G14610	AT3G14610.1	NA	NA	47	68.085	99	1.29e-20	GO:0020037	F	other binding	NA	NA
PoCG_E61871_L143	Po	CG	24.0741	AT2G23950	AT2G23950.1	NA	Probable LRR receptor-like serine/threonine-protein kinase At2g23950	46	54.348	97	7.49e-09	GO:0007639	P	growth	NA	NA
PoCG_E62709_L143	Po	CG	37.1429	AT5G55050	AT5G55050.1	NA	GDSL esterase/lipase At5g55050	46	56.522	97	7.1e-14	GO:0009536	C	plastid	NA	NA
PoCG_E62908_L143	Po	CG	-40	AT2G02150	AT2G02150.2	NA	Putative pentatricopeptide repeat-containing protein At2g02150	44	43.182	92	2.34e-08	GO:0009507	C	chloroplast	ath03016	Transfer RNA biogenesis
PoCG_E63217_L143	Po	CG	-58.6667	AT3G03600	AT3G03600.1	RPS2	Ribosomal protein S2, mitochondrial	46	52.174	97	1.41e-12	GO:0005763	C	mitochondrion	ath03010	Ribosome
PoCG_E64045_L143	Po	CG	33.3333	AT5G01620	AT5G01620.3	TBL35	Protein trichome birefringence-like 35	47	53.191	99	5.07e-13	GO:0045492	P	biosynthetic process	NA	NA
PoCG_E64659_L143	Po	CG	18.018	AT4G13420	AT4G13420.1	POT5	Potassium transporter 5	47	53.191	99	4.43e-11	GO:0016020	C	other membranes	ath02000	Transporters
PoCG_E65779_L143	Po	CG	33.3333	AT2G17510	AT2G17510.2	RRP44A	Exosome complex exonuclease RRP44 homolog A	48	62.5	99	4.96e-14	GO:0016075	P	other cellular processes	ath03018	RNA degradation
PoCG_E66803_L143	Po	CG	-66.6667	ATCG00170	ATCG00170.1	RPOC2	DNA-directed RNA polymerase subunit beta''	46	67.391	97	2.06e-15	GO:0009507	C	chloroplast	NA	NA
PoCG_E66841_L143	Po	CG	28.2051	AT3G61490	AT3G61490.2	NA	NA	46	58.696	97	3.3e-13	GO:0009507	C	chloroplast	NA	NA
PoCG_E68491_L143	Po	CG	30.7692	AT1G35710	AT1G35710.1	NA	Probable leucine-rich repeat receptor-like protein kinase At1g35710	47	61.702	99	6.12e-11	GO:0005886	C	plasma membrane	NA	NA
PoCG_E68861_L143	Po	CG	-30.9524	AT4G35260	AT4G35260.1	IDH1	Isocitrate dehydrogenase NAD regulatory subunit 1, mitochondrial	47	85.106	99	3.99e-23	GO:0006099	P	other metabolic processes	ath00020	Citrate cycle (TCA cycle)
PoCG_E69770_L143	Po	CG	-28.2051	AT3G15800	AT3G15800.1	NA	NA	46	65.217	97	3.31e-14	GO:0005576	C	extracellular region	NA	NA
PoCG_E69834_L143	Po	CG	28.2051	AT3G02050	AT3G02050.1	POT4	Potassium transporter 4	47	59.574	99	1.26e-08	GO:0016020	C	other membranes	ath02000	Transporters
PoCG_E72277_L143	Po	CG	43.3333	AT3G10340	AT3G10340.1	PAL4	Phenylalanine ammonia-lyase 4	43	95.349	90	9e-24	GO:0009800	P	secondary metabolic process	ath00360	Phenylalanine metabolism
PoCG_E72678_L143	Po	CG	-46.6667	AT5G18830	AT5G18830.2	SPL7	Squamosa promoter-binding-like protein 7	46	54.348	97	1.23e-10	GO:0003700	F	DNA-binding transcription factor activity	NA	NA
PoCG_E74461_L143	Po	CG	28.7879	AT5G36300	AT5G36300.1	NA	Putative pentatricopeptide repeat-containing protein At5g36300	46	52.174	97	4.02e-10	GO:0009507	C	chloroplast	NA	NA
PoCG_E74964_L143	Po	CG	33.3333	AT5G08640	AT5G08640.1	FLS1	Flavonol synthase/flavanone 3-hydroxylase	44	75	92	6.33e-20	GO:0051213	F	catalytic activity	ath00941	Flavonoid biosynthesis
PoCG_E75696_L143	Po	CG	20.2899	AT4G15560	AT4G15560.1	DXS	1-deoxy-D-xylulose-5-phosphate synthase, chloroplastic	47	63.83	99	5.15e-15	GO:0009507	C	chloroplast	ath00730	Thiamine metabolism
PoCG_E75848_L143	Po	CG	29.8246	AT2G37710	AT2G37710.1	LECRK41	L-type lectin-domain containing receptor kinase IV.1	47	57.447	99	1.83e-14	GO:0002229	P	response to biotic stimulus	NA	NA
PoCG_E76056_L143	Po	CG	36.1111	ATCG00020	ATCG00020.1	PSBA	Photosystem II protein D1	57	45.614	99	2.43e-06	GO:0009772	P	generation of precursor metabolites and energy	NA	NA
PoCG_E76506_L143	Po	CG	28.5714	AT1G26850	AT1G26850.2	NA	Probable methyltransferase PMT2	47	61.702	99	8.56e-15	GO:0005794	C	Golgi apparatus	NA	NA
PoCG_E76914_L143	Po	CG	-34.6667	ATCG00180	ATCG00180.1	RPOC1	DNA-directed RNA polymerase subunit beta'	47	74.468	99	2.1e-16	GO:0003899	F	catalytic activity	NA	NA
PoCG_E77297_L143	Po	CG	22.2222	AT1G59950	AT1G59950.1	NA	NA	46	56.522	97	4.71e-07	GO:0008106	F	catalytic activity	99980 Enzymes with EC numbers	Enzymes with EC numbers
PoCG_E78201_L143	Po	CG	30.303	AT2G30110	AT2G30110.1	UBA1	Ubiquitin-activating enzyme E1 1	47	61.702	99	4.41e-14	GO:0006974	P	response to stress	ath04120	Ubiquitin mediated proteolysis
PoCG_E78400_L143	Po	CG	-22.9885	AT2G02120	AT2G02120.1	PDF2.1	Defensin-like protein 4	46	60.87	97	3.75e-13	GO:0006952	P	response to stress	NA	NA
PoCG_E78500_L143	Po	CG	39.3939	AT5G37030	AT5G37030.1	NA	NA	44	68.182	92	6.14e-17	GO:0003723	F	RNA binding	ath03021	Transcription machinery
PoCG_E79468_L143	Po	CG	-37.2549	AT3G01580	AT3G01580.1	PCMP-E87	Putative pentatricopeptide repeat-containing protein At3g01580	46	45.652	97	2.27e-08	GO:0005739	C	mitochondrion	NA	NA
PoCG_E79614_L143	Po	CG	-26.9231	AT1G61430	AT1G61430.10	NA	G-type lectin S-receptor-like serine/threonine-protein kinase At1g61430	45	48.889	94	2.52e-06	GO:0006468	P	other metabolic processes	NA	NA
PoCG_E80949_L143	Po	CG	-26.6667	AT1G23090	AT1G23090.1	SULTR3;3	Probable sulfate transporter 3.3	47	68.085	99	2.06e-15	GO:0008271	F	transporter activity	ath02000	Transporters
PoCG_E81396_L143	Po	CG	-30.5556	AT2G39050	AT2G39050.1	NA	NA	47	57.447	99	7.71e-14	GO:0005515	F	protein binding	NA	NA
PoCG_E81498_L143	Po	CG	41.2698	AT4G11600	AT4G11600.1	GPX6	Probable phospholipid hydroperoxide glutathione peroxidase 6, mitochondrial	44	79.545	92	2.08e-19	GO:0046686	P	response to chemical	ath00480	Glutathione metabolism
PoCG_E82589_L143	Po	CG	23.4568	AT3G13120	AT3G13120.1	RPS10	30S ribosomal protein S10, chloroplastic	47	85.106	99	1.28e-24	GO:0003735	F	structural molecule activity	ath03010	Ribosome
PoCG_E83132_L143	Po	CG	19.0476	AT1G61370	AT1G61370.1	NA	G-type lectin S-receptor-like serine/threonine-protein kinase At1g61370	46	47.826	97	4.87e-09	GO:0004674	F	kinase activity	NA	NA
PoCG_E83558_L143	Po	CG	27.1605	AT1G21590	AT1G21590.2	NA	NA	43	48.837	90	1.97e-11	GO:0006468	P	cellular protein modification process	NA	NA
PoCG_E83657_L143	Po	CG	28.5714	AT4G28530	AT4G28530.1	NA	NA	47	80.851	99	1.04e-21	GO:0080187	P	anatomical structure development	NA	NA
PoCG_E84688_L143	Po	CG	25.641	AT5G52170	AT5G52170.2	HDG7	Homeobox-leucine zipper protein HDG7	46	73.913	97	1.18e-16	GO:0003700	F	DNA-binding transcription factor activity	NA	NA
PoCG_E85625_L143	Po	CG	20.8333	AT1G29260	AT1G29260.1	PEX7	Peroxisome biogenesis protein 7	45	73.333	94	2.94e-18	GO:0006625	P	transport	ath04146	Peroxisome
PoCG_E86354_L143	Po	CG	-36.6667	AT1G74310	AT1G74310.1	CLPB1	Chaperone protein ClpB1	47	72.34	99	3.84e-17	GO:0009570	C	chloroplast	ath03110	Chaperones and folding catalysts
PoCG_E88534_L143	Po	CG	19.4444	AT5G25630	AT5G25630.3	NA	Pentatricopeptide repeat-containing protein At5g25630	47	55.319	99	7.55e-14	GO:0005739	C	mitochondrion	NA	NA
PoCG_E88623_L143	Po	CG	38.0952	AT1G09850	AT1G09850.1	NA	NA	45	51.111	94	1.56e-08	GO:0051603	P	catabolic process	NA	NA
PoCG_E88882_L143	Po	CG	47.4359	AT1G77120	AT1G77120.1	ADH1	Alcohol dehydrogenase class-P	47	78.723	99	1.1e-20	GO:0006970	P	response to stress	ath00010	Glycolysis / Gluconeogenesis
PoCG_E89441_L143	Po	CG	16.6667	AT2G45220	AT2G45220.1	PME17	Probable pectinesterase/pectinesterase inhibitor 17	46	52.174	97	1.1e-08	GO:0050829	P	response to external stimulus	ath00040	Pentose and glucuronate interconversions
PoCG_E90564_L143	Po	CG	27.0833	AT3G05370	AT3G05370.1	NA	NA	46	50	97	2.53e-10	GO:0007165	P	signal transduction	NA	NA
PoCG_E92508_L143	Po	CG	31.6667	AT5G48060	AT5G48060.1	NA	NA	47	55.319	99	1.28e-12	GO:0005634	C	nucleus	NA	NA
PoCG_E92545_L143	Po	CG	33.3333	AT5G15630	AT5G15630.5	COBL4	COBRA-like protein 4	47	74.468	99	1.02e-19	GO:0005886	C	plasma membrane	NA	NA
PoCG_E93034_L143	Po	CG	40.6504	AT1G14590	AT1G14590.1	NA	NA	47	44.681	99	4.71e-09	GO:0009507	C	chloroplast	NA	NA
PoCG_E93697_L143	Po	CG	29.6296	AT4G23430	AT4G23430.3	TIC32	Short-chain dehydrogenase TIC 32, chloroplastic	47	57.447	99	1.45e-11	GO:0009941	C	plastid	NA	NA
PoCG_E93698_L143	Po	CG	21.6667	AT4G23430	AT4G23430.2	TIC32	Short-chain dehydrogenase TIC 32, chloroplastic	47	53.191	99	1.63e-10	GO:0009941	C	plastid	NA	NA
PoCG_E94123_L143	Po	CG	22.6667	AT5G17630	AT5G17630.1	XPT	Xylulose 5-phosphate/phosphate translocator, chloroplastic	47	63.83	99	2.95e-10	GO:0015713	P	other cellular processes	ath02000	Transporters
PoCG_E95804_L143	Po	CG	-54.023	AT2G20690	AT2G20690.1	NA	NA	47	51.064	99	1.29e-10	GO:0009231	P	other cellular processes	ath00740	Riboflavin metabolism
PoCG_E95985_L143	Po	CG	36.3636	AT1G15220	AT1G15220.2	CCMH	Cytochrome c-type biogenesis CcmH-like mitochondrial protein	46	71.739	97	1.88e-16	GO:0017004	P	other cellular processes	NA	NA
PoCG_E97755_L143	Po	CG	27.7778	AT1G22180	AT1G22180.1	NA	NA	47	53.191	97	1.98e-11	GO:0005737	C	cytoplasm	NA	NA
PoCG_E98051_L143	Po	CG	-26.6667	AT4G33430	AT4G33430.1	BAK1	BRASSINOSTEROID INSENSITIVE 1-associated receptor kinase 1	43	48.837	90	1.06e-07	GO:0005515	F	protein binding	ath01001	Protein kinases
PoCG_E99091_L143	Po	CG	17.4603	AT3G06270	AT3G06270.1	NA	Probable protein phosphatase 2C 35	45	75.556	94	1.01e-17	GO:0004722	F	catalytic activity	NA	NA
PoCG_E99752_L143	Po	CG	45.2381	AT3G56620	AT3G56620.1	NA	WAT1-related protein At3g56620	43	58.14	90	1.73e-09	GO:0022857	F	transporter activity	NA	NA
PoCG_E102183_L143	Po	CG	28.5714	AT5G63810	AT5G63810.1	BGAL10	Beta-galactosidase 10	44	47.727	92	6.41e-10	GO:0005773	C	vacuole	NA	NA
PoCG_E102731_L143	Po	CG	-36.6667	AT1G72140	AT1G72140.1	NPF5.12	Protein NRT1/ PTR FAMILY 5.12	48	64.583	99	3.82e-13	GO:0055085	P	other cellular processes	NA	NA
PoCG_E104767_L143	Po	CG	41.2698	AT2G26560	AT2G26560.1	PLP2	Patatin-like protein 2	45	66.667	94	1.86e-14	GO:0046686	P	response to chemical	NA	NA
PoCG_E105322_L143	Po	CG	-30.7692	AT3G11340	AT3G11340.1	NA	NA	47	63.83	99	2.78e-17	GO:0002239	P	response to biotic stimulus	NA	NA
PoCG_E106222_L143	Po	CG	-33.3333	AT3G06530	AT3G06530.3	NA	Uncharacterized protein At3g06530	43	55.814	90	2.3e-10	GO:0000462	P	other metabolic processes	ath03008	Ribosome biogenesis in eukaryotes
PoCG_E107286_L143	Po	CG	30.9524	AT3G29035	AT3G29035.1	NAC59	NAC domain-containing protein 59	44	63.636	92	3.64e-17	GO:0003700	F	DNA-binding transcription factor activity	NA	NA
PoCG_E107478_L143	Po	CG	21.2121	AT4G23140	AT4G23140.2	CRK6	Cysteine-rich receptor-like protein kinase 6	46	60.87	97	3.79e-13	GO:0042742	P	response to external stimulus	NA	NA
PoCG_E107812_L143	Po	CG	24.0741	AT5G54270	AT5G54270.1	LHCB3	Chlorophyll a-b binding protein 3, chloroplastic	47	100	99	3.69e-26	GO:0009535	C	thylakoid	ath00194	Photosynthesis proteins
PoCG_E108311_L143	Po	CG	16.6667	AT4G23240	AT4G23240.1	CRK16	Putative cysteine-rich receptor-like protein kinase 16	45	53.333	92	1.51e-11	GO:0042742	P	response to external stimulus	NA	NA
PoCG_E108583_L143	Po	CG	33.3333	AT1G21240	AT1G21240.2	WAK3	Wall-associated receptor kinase 3	48	47.917	94	5.58e-10	GO:0030247	F	carbohydrate binding	NA	NA
PoCG_E109449_L143	Po	CG	31.4815	AT2G27610	AT2G27610.1	PCMP-H60	Pentatricopeptide repeat-containing protein At2g27610	47	48.936	99	2.91e-11	GO:0009451	P	other metabolic processes	NA	NA
PoCG_E110080_L143	Po	CG	-22.2222	AT5G24620	AT5G24620.1	NA	NA	45	60	94	1.08e-11	GO:0005576	C	extracellular region	NA	NA
PoCG_E111368_L143	Po	CG	22.807	AT3G50950	AT3G50950.1	RPP13L4	Disease resistance RPP13-like protein 4	45	46.667	94	3.46e-09	GO:0005515	F	protein binding	NA	NA
PoCG_E111768_L143	Po	CG	20.2899	AT2G46950	AT2G46950.1	CYP709B2	Cytochrome P450 709B2	46	67.391	97	2.16e-16	GO:0055114	P	other metabolic processes	ath00199	Cytochrome P450
PoCG_E112368_L143	Po	CG	-22.6667	AT3G12250	AT3G12250.1	TGA6	Transcription factor TGA6	47	51.064	99	6e-11	GO:0005515	F	protein binding	ath03000	Transcription factors
PoCG_E112742_L143	Po	CG	-13.5135	AT3G03050	AT3G03050.1	CSLD3	Cellulose synthase-like protein D3	47	46.809	99	8.88e-11	GO:0005794	C	Golgi apparatus	ath01003	Glycosyltransferases
PoCG_E113658_L143	Po	CG	-59.5238	AT5G51430	AT5G51430.1	NA	NA	47	57.447	99	3.77e-16	GO:0006886	P	transport	ath04131	Membrane trafficking
PoCG_E113852_L143	Po	CG	38.0952	AT4G25650	AT4G25650.1	PTC52	Protochlorophyllide-dependent translocon component 52, chloroplastic	46	52.174	97	1.36e-06	GO:0009941	C	chloroplast	NA	NA
PoCG_E114965_L143	Po	CG	-20.6349	AT5G45470	AT5G45470.1	NA	NA	47	42.553	99	2.43e-09	GO:0008150	P	unknown biological processes	NA	NA
PoCG_E115310_L143	Po	CG	33.3333	AT4G11090	AT4G11090.1	TBL23	Protein trichome birefringence-like 23	51	45.098	99	1.7e-10	GO:0005797	C	Golgi apparatus	NA	NA
PoCG_E115460_L143	Po	CG	50	AT5G42090	AT5G42090.1	NA	NA	47	70.213	99	2.02e-18	GO:0005794	C	Golgi apparatus	ath04030	G protein-coupled receptors
PoCG_E116089_L143	Po	CG	21.5686	AT1G12600	AT1G12600.1	UTR4	UDP-galactose/UDP-glucose transporter 4	43	81.395	90	2.61e-19	GO:0030173	C	other membranes	ath02000	Transporters
PoCG_E116397_L143	Po	CG	39.6825	AT4G25300	AT4G25300.1	NA	NA	44	56.818	92	1.02e-12	GO:0009507	C	chloroplast	NA	NA
PoCG_E118113_L143	Po	CG	-35.7143	AT2G03220	AT2G03220.1	FUT1	Galactoside 2-alpha-L-fucosyltransferase	45	57.778	94	2.98e-10	GO:0005515	F	protein binding	ath01003	Glycosyltransferases
PoCG_E118583_L143	Po	CG	42.3077	AT2G35030	AT2G35030.1	PCMP-E15	Pentatricopeptide repeat-containing protein At2g35030, mitochondrial	46	67.391	97	8.48e-18	GO:0003723	F	RNA binding	NA	NA
PoCG_E119088_L143	Po	CG	-20.2899	AT2G36380	AT2G36380.1	ABCG34	ABC transporter G family member 34	44	65.909	92	2.68e-16	GO:0016887	F	hydrolase activity	NA	NA
PoCG_E119223_L143	Po	CG	47.3684	AT2G26910	AT2G26910.1	ABCG32	ABC transporter G family member 32	46	52.174	97	1.14e-12	GO:0005886	C	plasma membrane	NA	NA
PoCG_E119533_L143	Po	CG	26.6667	AT3G55550	AT3G55550.1	LECRKS4	L-type lectin-domain containing receptor kinase S.4	43	60.465	90	1.08e-12	GO:0002229	P	response to biotic stimulus	NA	NA
PoCG_E120106_L143	Po	CG	-29.6296	AT2G37460	AT2G37460.1	NA	WAT1-related protein At2g37460	46	58.696	97	1.96e-14	GO:0022857	F	transporter activity	NA	NA
PoCG_E120238_L143	Po	CG	22.6667	AT2G30630	AT2G30630.3	NA	NA	47	61.702	99	8.25e-12	GO:0005634	C	nucleus	NA	NA
PoCG_E120343_L143	Po	CG	23.1884	AT4G10350	AT4G10350.1	BRN2	Protein BEARSKIN2	45	80	94	2.36e-15	GO:0006355	P	biosynthetic process	NA	NA
PoCG_E121606_L143	Po	CG	30.9524	AT4G39830	AT4G39830.1	NA	NA	47	59.574	99	5.35e-12	GO:0005576	C	extracellular region	NA	NA
PoCG_E121743_L143	Po	CG	30.303	AT5G66390	AT5G66390.1	PER72	Peroxidase 72	47	76.596	99	4.03e-20	GO:0009809	P	secondary metabolic process	ath00940	Phenylpropanoid biosynthesis
PoCG_E122761_L143	Po	CG	30	AT4G03400	AT4G03400.1	NA	NA	47	48.936	99	3.77e-10	GO:0005634	C	nucleus	ath04075	Plant hormone signal transduction
PoCG_E123988_L143	Po	CG	-40	AT2G34190	AT2G34190.1	NAT2	Nucleobase-ascorbate transporter 2	47	59.574	99	3.52e-16	GO:0005739	C	mitochondrion	NA	NA
PoCG_E125176_L143	Po	CG	28.2051	AT3G08650	AT3G08650.2	NA	Putative zinc transporter At3g08650	44	56.818	92	1.96e-11	GO:0005576	C	extracellular region	NA	NA
PoCG_E125253_L143	Po	CG	-33.3333	AT2G44970	AT2G44970.1	NA	NA	47	68.085	99	7.01e-17	GO:0005634	C	nucleus	NA	NA
PoCG_E125647_L143	Po	CG	18.6667	AT5G56890	AT5G56890.1	NA	NA	47	48.936	99	2.18e-09	GO:0006468	P	other metabolic processes	NA	NA
PoCG_E127478_L143	Po	CG	-39.3939	AT1G09400	AT1G09400.2	NA	Putative 12-oxophytodienoate reductase-like protein 1	45	82.222	94	7.65e-20	GO:0010181	F	other binding	ath00592	alpha-Linolenic acid metabolism
PoCG_E128628_L143	Po	CG	21.6667	AT1G65730	AT1G65730.1	YSL7	Probable metal-nicotianamine transporter YSL7	43	72.093	90	5e-15	GO:0005634	C	nucleus	NA	NA
PoCG_E129300_L143	Po	CG	21.2121	AT2G29940	AT2G29940.1	ABCG31	ABC transporter G family member 31	43	65.116	90	6.65e-14	GO:0009738	P	other cellular processes	NA	NA
PoCG_E129882_L143	Po	CG	33.3333	AT3G06190	AT3G06190.1	BPM2	BTB/POZ and MATH domain-containing protein 2	47	65.957	99	6.41e-07	GO:0042631	P	cell communication	ath04121	Ubiquitin system
PoCG_E130536_L143	Po	CG	20.8333	AT4G14960	AT4G14960.1	TUBA6	Tubulin alpha-6 chain	47	85.106	99	1.58e-23	GO:0005525	F	nucleotide binding	ath03019	Messenger RNA biogenesis
PoCG_E131674_L143	Po	CG	-27.0833	AT4G11810	AT4G11810.1	NA	SPX domain-containing membrane protein At4g11810	47	80.851	99	5.42e-22	GO:0006817	P	transport	NA	NA
PoCG_E132830_L143	Po	CG	-18.8889	AT2G40900	AT2G40900.1	NA	WAT1-related protein At2g40900	44	45.455	92	5.09e-09	GO:0005886	C	plasma membrane	NA	NA
PoCG_E133671_L143	Po	CG	-33.3333	AT2G37650	AT2G37650.1	SCL9	Scarecrow-like protein 9	45	51.111	94	5.92e-14	GO:0005634	C	nucleus	NA	NA
PoCG_E133823_L143	Po	CG	25	AT5G57980	AT5G57980.1	NRPB5L1	DNA-directed RNA polymerase subunit 5-like protein 1	47	59.574	99	1.38e-11	GO:0006351	P	other metabolic processes	ath03020	RNA polymerase
PoCG_E136233_L143	Po	CG	33.3333	AT4G37550	AT4G37550.6	NA	NA	47	93.617	99	5.36e-27	GO:0005886	C	plasma membrane	ath00460	Cyanoamino acid metabolism
PoCG_E137582_L143	Po	CG	-24.5614	AT5G47910	AT5G47910.1	RBOHD	Respiratory burst oxidase homolog protein D	44	88.636	92	1.18e-21	GO:0005509	F	other binding	ath04016	MAPK signaling pathway plant
PoCG_E138172_L143	Po	CG	43.9394	AT3G49670	AT3G49670.1	BAM2	Leucine-rich repeat receptor-like serine/threonine-protein kinase BAM2	47	55.319	99	3.36e-14	GO:0005515	F	protein binding	NA	NA
PoCG_E138454_L143	Po	CG	45.8333	AT3G20015	AT3G20015.1	ASPG2	Protein ASPARTIC PROTEASE IN GUARD CELL 2	46	36.957	97	1.23e-07	GO:0005576	C	extracellular region	NA	NA
PoCG_E139223_L143	Po	CG	28.5714	AT4G15760	AT4G15760.1	NA	NA	47	44.681	99	8.84e-08	GO:0071949	F	nucleotide binding	NA	NA
PoCG_E139240_L143	Po	CG	-22.2222	AT3G48270	AT3G48270.1	CYP71A26	Cytochrome P450 71A26	44	50	92	4.41e-08	GO:0020037	F	other binding	NA	NA
PoCG_E140268_L143	Po	CG	34.6154	AT1G60980	AT1G60980.1	GA20OX4	Gibberellin 20 oxidase 4	43	65.116	90	3.74e-14	GO:0009826	P	anatomical structure development	ath00904	Diterpenoid biosynthesis
PoCG_E140316_L143	Po	CG	39.3939	AT1G15530	AT1G15530.1	LECRKS1	L-type lectin-domain containing receptor kinase S.1	47	59.574	99	3.84e-15	GO:0042742	P	response to external stimulus	NA	NA
PoCG_E141554_L143	Po	CG	-42.8571	AT2G33550	AT2G33550.1	ASR3	Trihelix transcription factor ASR3	45	62.222	94	8.57e-12	GO:0006355	P	other cellular processes	NA	NA
PoCG_E143854_L143	Po	CG	32	AT2G34400	AT2G34400.1	PCMP-E23	Pentatricopeptide repeat-containing protein At2g34400	47	53.191	99	1.08e-13	GO:0005739	C	mitochondrion	NA	NA
PoCG_E145046_L143	Po	CG	30.5556	AT5G18980	AT5G18980.1	NA	NA	46	56.522	94	1.14e-11	GO:0008150	P	unknown biological processes	NA	NA
PoCG_E145083_L143	Po	CG	36.8421	AT1G02060	AT1G02060.1	NA	Pentatricopeptide repeat-containing protein At1g02060, chloroplastic	43	51.163	90	2.04e-10	GO:0005739	C	mitochondrion	NA	NA
PoCG_E147100_L143	Po	CG	36.6667	AT1G03400	AT1G03400.2	NA	1-aminocyclopropane-1-carboxylate oxidase homolog 4	47	63.83	99	3.47e-14	GO:0009815	F	catalytic activity	NA	NA
PoCG_E147724_L143	Po	CG	-38.8889	AT4G27520	AT4G27520.1	NA	Early nodulin-like protein 2	47	57.447	99	4.41e-11	GO:0046658	C	other membranes	NA	NA
PoCG_E149046_L143	Po	CG	-27.0833	AT1G05670	AT1G05670.3	NA	Pentatricopeptide repeat-containing protein At1g05670, mitochondrial	45	53.333	94	2.11e-12	GO:0005783	C	endoplasmic reticulum	NA	NA
PoCG_E149332_L143	Po	CG	-27.2727	AT5G19390	AT5G19390.1	ROPGAP7	Rho GTPase-activating protein 7	46	67.391	90	3.88e-12	GO:0009535	C	other membranes	NA	NA
PoCG_E149412_L143	Po	CG	27.451	AT2G40435	AT2G40435.3	NA	NA	47	63.83	99	2.09e-15	GO:0006355	P	nucleobase-containing compound metabolic process	NA	NA
PoCG_E150423_L143	Po	CG	-43.5897	AT2G37050	AT2G37050.3	NA	NA	47	74.468	99	2.55e-18	GO:0004672	F	catalytic activity	NA	NA
PoCG_E150621_L143	Po	CG	38.5965	AT1G55120	AT1G55120.4	CWINV3	Beta-fructofuranosidase, insoluble isoenzyme CWINV3	44	68.182	92	1.66e-15	GO:0005773	C	vacuole	NA	NA
PoCG_E154313_L143	Po	CG	43.5897	AT4G02750	AT4G02750.1	PCMP-H24	Pentatricopeptide repeat-containing protein At4g02750	47	48.936	99	2.38e-06	GO:0003723	F	RNA binding	NA	NA
PoCG_E154597_L143	Po	CG	33.3333	AT3G21090	AT3G21090.1	ABCG15	ABC transporter G family member 15	47	65.957	99	1.18e-14	GO:0005886	C	plasma membrane	NA	NA
PoCG_E154640_L143	Po	CG	-30.5556	AT2G38240	AT2G38240.1	NA	NA	46	43.478	97	1.63e-08	GO:0005829	C	cytosol	NA	NA
PoCG_E156072_L143	Po	CG	-49.0196	AT4G00730	AT4G00730.1	ANL2	Homeobox-leucine zipper protein ANTHOCYANINLESS 2	43	74.419	90	8.72e-17	GO:0000981	F	DNA-binding transcription factor activity	ath03000	Transcription factors
PoCG_E157683_L143	Po	CG	39.5833	AT1G11820	AT1G11820.3	NA	Glucan endo-1,3-beta-glucosidase 1	47	61.702	99	1.37e-17	GO:0046658	C	other membranes	ath00500	Starch and sucrose metabolism
PoCG_E158161_L143	Po	CG	31.8182	AT1G32120	AT1G32120.1	NA	NA	47	55.319	99	2.93e-10	GO:0003674	F	unknown molecular functions	NA	NA
PoCG_E159187_L143	Po	CG	30.303	AT1G11960	AT1G11960.2	NA	CSC1-like protein At1g11960	47	76.596	99	1.25e-19	GO:0140426	P	response to biotic stimulus	ath02000	Transporters
PoCG_E159205_L143	Po	CG	-38.8889	AT4G15310	AT4G15310.1	NA	NA	44	43.182	92	4.09e-07	GO:0016125	P	lipid metabolic process	NA	NA
PoCG_E161205_L143	Po	CG	24.2424	AT5G01750	AT5G01750.1	NA	Protein LURP-one-related 15	52	42.308	99	4.56e-08	GO:0005737	C	cytoplasm	NA	NA
PoCG_E161724_L143	Po	CG	-31.25	AT5G43870	AT5G43870.1	NA	NA	47	48.936	97	3.11e-11	GO:0010305	P	multicellular organism development	NA	NA
PoCG_E162347_L143	Po	CG	-23.8095	AT5G07900	AT5G07900.1	NA	NA	44	40.909	92	6.78e-06	GO:0009507	C	chloroplast	ath03012	Translation factors
PoCG_E162966_L143	Po	CG	29.1667	AT3G54220	AT3G54220.1	SCR	Protein SCARECROW	44	77.273	92	2.08e-18	GO:0048364	P	multicellular organism development	NA	NA
PoCG_E163239_L143	Po	CG	-35.8974	AT5G45890	AT5G45890.1	SAG12	Senescence-specific cysteine protease SAG12	50	54	94	7.2e-07	GO:0080187	P	reproduction	NA	NA
PoCG_E163974_L143	Po	CG	23.8095	AT2G01170	AT2G01170.1	BAT1	Amino-acid permease BAT1	46	65.217	97	1.83e-15	GO:0022857	F	transporter activity	NA	NA
PoCG_E165265_L143	Po	CG	-31.1111	AT4G17080	AT4G17080.1	NA	NA	47	85.106	99	6.13e-12	GO:0005737	C	cytoplasm	NA	NA
PoCG_E168362_L143	Po	CG	29.6296	AT5G42930	AT5G42930.2	NA	NA	43	65.116	90	1.18e-18	GO:0005576	C	extracellular region	NA	NA
PoCG_E168999_L143	Po	CG	19.6078	AT5G45470	AT5G45470.1	NA	NA	44	40.909	92	9.93e-07	GO:0008150	P	unknown biological processes	NA	NA
PoCG_E170553_L143	Po	CG	39.2157	AT2G32440	AT2G32440.2	KAO2	Ent-kaurenoic acid oxidase 2	46	67.391	97	5.09e-18	GO:0010268	P	other biological processes	ath00199	Cytochrome P450
PoCG_E171963_L143	Po	CG	-24.2424	AT1G79640	AT1G79640.6	NA	NA	46	63.043	97	1.25e-15	GO:0005737	C	cytoplasm	ath01001	Protein kinases
PoCG_E173129_L143	Po	CG	50	AT2G33700	AT2G33700.1	PP2C27	Probable protein phosphatase 2C 27	47	74.468	99	2.94e-20	GO:0005634	C	nucleus	ath01009	Protein phosphatases and associated proteins
PoCG_E174184_L143	Po	CG	27.2727	AT3G50590	AT3G50590.1	NA	NA	47	74.468	99	4.78e-20	GO:0000421	C	other membranes	NA	NA
PoCG_E176304_L143	Po	CG	-30	AT1G55020	AT1G55020.1	LOX1	Linoleate 9S-lipoxygenase 1	47	74.468	97	1.58e-18	GO:0034440	P	lipid metabolic process	ath00591	Linoleic acid metabolism
PoCG_E177326_L143	Po	CG	-27.7778	AT4G08150	AT4G08150.1	KNAT1	Homeobox protein knotted-1-like 1	50	68	99	6.27e-18	GO:0005515	F	protein binding	NA	NA
PoCG_E180228_L143	Po	CG	27.2727	AT5G36170	AT5G36170.2	PRFB1	Peptide chain release factor PrfB1, chloroplastic	47	55.319	99	6.44e-12	GO:0009570	C	plastid	NA	NA
PoCG_E180348_L143	Po	CG	22.9167	ATMG01250	ATMG01250.1	NA	Uncharacterized mitochondrial protein AtMg01250	47	55.319	99	2.36e-13	GO:0005739	C	mitochondrion	NA	NA
PoCG_E180395_L143	Po	CG	-25.7576	AT5G47780	AT5G47780.1	GAUT4	Probable galacturonosyltransferase 4	47	68.085	99	7.07e-20	GO:0045489	P	other metabolic processes	ath00520	Amino sugar and nucleotide sugar metabolism
PoCG_E180516_L143	Po	CG	26.3158	AT2G36630	AT2G36630.1	NA	NA	43	48.837	90	2.13e-09	GO:0016567	P	cellular protein modification process	NA	NA
PoCG_E182495_L143	Po	CG	-30	AT5G02290	AT5G02290.2	NAK	Probable serine/threonine-protein kinase NAK	46	69.565	97	4.47e-19	GO:0005886	C	plasma membrane	NA	NA
PoCG_E182938_L143	Po	CG	26.6667	AT1G65960	AT1G65960.2	GAD2	Glutamate decarboxylase 2	47	93.617	99	9.07e-26	GO:0005634	C	nucleus	ath00250	Alanine, aspartate and glutamate metabolism
PoCG_E184103_L143	Po	CG	-27.7778	AT4G31240	AT4G31240.1	NA	Probable nucleoredoxin 3	47	48.936	99	8.92e-12	GO:0047134	F	catalytic activity	ath01009	Protein phosphatases and associated proteins
PoCG_E184718_L143	Po	CG	27.7778	AT4G30610	AT4G30610.1	SCPL24	Serine carboxypeptidase 24	48	52.083	92	4.03e-06	GO:0009742	P	signal transduction	ath01002	Peptidases and inhibitors
PoCG_E184869_L143	Po	CG	-46.6667	AT1G49750	AT1G49750.1	NA	NA	47	65.957	99	2.94e-16	GO:0005634	C	nucleus	NA	NA
PoCG_E186328_L143	Po	CG	36.1111	AT5G65090	AT5G65090.2	IP5P5	Type I inositol polyphosphate 5-phosphatase 5	47	80.851	99	3.98e-23	GO:0004439	F	hydrolase activity	NA	NA
PoCG_E186335_L143	Po	CG	-41.6667	AT4G37770	AT4G37770.1	ACS8	1-aminocyclopropane-1-carboxylate synthase 8	44	79.545	92	6.31e-21	GO:0009693	P	biosynthetic process	ath00270	Cysteine and methionine metabolism
PoCG_E188684_L143	Po	CG	30.7692	AT2G40890	AT2G40890.1	CYP98A3	Cytochrome P450 98A3	47	53.191	99	7.93e-14	GO:0005783	C	endoplasmic reticulum	ath00199	Cytochrome P450
PoCG_E189191_L143	Po	CG	33.3333	AT5G52450	AT5G52450.1	DTX16	Protein DETOXIFICATION 16	47	48.936	99	4.91e-08	GO:0005774	C	other membranes	ath02000	Transporters
PoCG_E189274_L143	Po	CG	-28.5714	AT3G16030	AT3G16030.4	CES101	G-type lectin S-receptor-like serine/threonine-protein kinase CES101	47	53.191	92	3.02e-11	GO:0004674	F	catalytic activity	NA	NA
PoCG_E189461_L143	Po	CG	-23.8095	AT1G14290	AT1G14290.1	SBH2	Sphinganine C4-monooxygenase 2	47	61.702	97	1.64e-10	GO:0005794	C	Golgi apparatus	ath00600	Sphingolipid metabolism
PoCG_E190261_L143	Po	CG	20	AT4G16370	AT4G16370.1	NA	NA	47	91.489	99	7.19e-24	GO:0046915	F	transporter activity	NA	NA
PoCG_E190622_L143	Po	CG	38.3333	AT1G76690	AT1G76690.1	OPR2	12-oxophytodienoate reductase 2	47	74.468	99	7.26e-23	GO:0016491	F	catalytic activity	ath00592	alpha-Linolenic acid metabolism
PoCG_E191280_L143	Po	CG	27.1605	AT1G09380	AT1G09380.1	NA	WAT1-related protein At1g09380	47	42.553	99	1.81e-07	GO:0022857	F	transporter activity	NA	NA
PoCG_E191431_L143	Po	CG	36.3636	AT1G25390	AT1G25390.1	LRK10L-1.1	LEAF RUST 10 DISEASE-RESISTANCE LOCUS RECEPTOR-LIKE PROTEIN KINASE-like 1.1	47	85.106	99	2.71e-22	GO:0005886	C	plasma membrane	NA	NA
PoCG_E194106_L143	Po	CG	50	AT5G07450	AT5G07450.1	CYCU4-2	Cyclin-U4-2	45	62.222	94	9.81e-15	GO:0000079	P	protein metabolic process	NA	NA
PoCG_E194163_L143	Po	CG	28.5714	AT1G56145	AT1G56145.2	NA	NA	45	75.556	94	3.67e-19	GO:0046777	P	other metabolic processes	NA	NA
PoCG_E195101_L143	Po	CG	-47.0588	AT2G31290	AT2G31290.1	NA	NA	47	68.085	99	1.08e-16	GO:0005739	C	mitochondrion	NA	NA
PoCG_E195241_L143	Po	CG	18.3333	AT5G54630	AT5G54630.1	NA	NA	48	68.75	99	7.04e-18	GO:0006355	P	biosynthetic process	NA	NA
PoCG_E196341_L143	Po	CG	29.7619	AT2G42850	AT2G42850.1	NA	NA	46	56.522	97	1.42e-15	GO:0004497	F	catalytic activity	NA	NA
PoCG_E196894_L143	Po	CG	-20.8333	AT2G29065	AT2G29065.1	SCL34	Scarecrow-like protein 34	46	50	94	1.66e-10	GO:0003700	F	DNA-binding transcription factor activity	NA	NA
PoCG_E198042_L143	Po	CG	64.6259	AT4G04890	AT4G04890.1	PDF2	Homeobox-leucine zipper protein PROTODERMAL FACTOR 2	44	93.182	92	3.6e-24	GO:0005515	F	protein binding	ath03000	Transcription factors
PoCG_E199380_L143	Po	CG	42.4242	AT1G80820	AT1G80820.1	CCR2	Cinnamoyl-CoA reductase 2	45	57.778	94	3.46e-12	GO:0016491	F	catalytic activity	ath00940	Phenylpropanoid biosynthesis
PoCG_E202209_L143	Po	CG	27.0833	AT3G14640	AT3G14640.2	NA	NA	49	51.02	99	1.59e-10	GO:0004497	F	catalytic activity	NA	NA
PoCG_E202320_L143	Po	CG	35.4167	AT5G52960	AT5G52960.1	NA	NA	44	65.909	92	6.63e-15	GO:0008150	P	unknown biological processes	NA	NA
PoCG_E202484_L143	Po	CG	39.3939	AT1G19440	AT1G19440.1	KCS4	3-ketoacyl-CoA synthase 4	47	31.915	99	5.33e-07	GO:0006633	P	lipid metabolic process	ath00062	Fatty acid elongation
PoCG_E202652_L143	Po	CG	29.4872	AT1G02190	AT1G02190.2	NA	Protein CER1-like 1	46	41.304	97	2.81e-06	GO:0016491	F	catalytic activity	ath00073	Cutin, suberine and wax biosynthesis
PoCG_E203573_L143	Po	CG	29.8246	AT5G43060	AT5G43060.1	RD21B	Probable cysteine protease RD21B	52	51.923	90	7.72e-11	GO:0099503	C	cytoplasm	NA	NA
PoCG_E204750_L143	Po	CG	-24.5614	AT2G03200	AT2G03200.1	NA	NA	47	59.574	99	1.11e-12	GO:0004190	F	hydrolase activity	NA	NA
PoCG_E204832_L143	Po	CG	-30.7692	AT3G55010	AT3G55010.2	PUR5	Phosphoribosylformylglycinamidine cyclo-ligase, chloroplastic	47	55.319	99	3.11e-13	GO:0006164	P	nucleobase-containing compound metabolic process	ath00230	Purine metabolism
PoCG_E206974_L143	Po	CG	45.4545	AT5G52470	AT5G52470.2	MED36B	Probable mediator of RNA polymerase II transcription subunit 36b	47	78.723	99	1.56e-20	GO:0001510	P	other cellular processes	ath03008	Ribosome biogenesis in eukaryotes
PoCG_E207129_L143	Po	CG	42.4242	ATMG00310	ATMG00310.1	NA	Uncharacterized mitochondrial protein AtMg00310	45	46.667	94	1.64e-09	GO:0003674	F	unknown molecular functions	NA	NA
PoCG_E207393_L143	Po	CG	-24.0741	AT1G04250	AT1G04250.1	IAA17	Auxin-responsive protein IAA17	46	39.13	97	1.31e-06	GO:0005515	F	protein binding	ath04075	Plant hormone signal transduction
PoCG_E208803_L143	Po	CG	25	AT1G18485	AT1G18485.1	PCMP-H8	Pentatricopeptide repeat-containing protein At1g18485	47	51.064	92	4.12e-09	GO:0008270	F	other binding	NA	NA
PoCG_E212258_L143	Po	CG	36.4583	AT4G19120	AT4G19120.1	ERD3	Probable methyltransferase PMT21	46	58.696	97	1.4e-12	GO:0005794	C	Golgi apparatus	NA	NA
PoCG_E213328_L143	Po	CG	-41.1765	AT1G79930	AT1G79930.1	HSP70-14	Heat shock 70 kDa protein 14	47	80.851	99	1.75e-22	GO:0005634	C	nucleus	ath03110	Chaperones and folding catalysts
PoCG_E215836_L143	Po	CG	35.0877	AT1G75820	AT1G75820.1	CLV1	Receptor protein kinase CLAVATA1	45	71.111	94	2.76e-17	GO:0033612	F	signaling receptor binding	99980 Enzymes with EC numbers	Enzymes with EC numbers
PoCG_E219086_L143	Po	CG	28.8889	AT1G02360	AT1G02360.3	NA	NA	44	59.091	92	1.97e-12	GO:0002239	P	response to biotic stimulus	NA	NA
PoCG_E222341_L143	Po	CG	35.4167	AT3G52760	AT3G52760.1	NA	NA	44	61.364	92	4.49e-15	GO:0008150	P	unknown biological processes	ath04131	Membrane trafficking
PoCG_E223221_L143	Po	CG	-27.7778	AT3G06790	AT3G06790.2	MORF3	Multiple organellar RNA editing factor 3, mitochondrial	45	82.222	94	4.1e-21	GO:0005739	C	mitochondrion	NA	NA
PoCG_E227247_L143	Po	CG	33.3333	AT5G47390	AT5G47390.1	NA	NA	47	78.723	99	6.78e-21	GO:0009733	P	response to endogenous stimulus	NA	NA
PoCG_E229406_L143	Po	CG	30	AT1G05310	AT1G05310.1	PME8	Probable pectinesterase 8	45	66.667	94	5.48e-14	GO:0045490	P	other metabolic processes	NA	NA
PoCG_E230095_L143	Po	CG	28.7879	AT5G11180	AT5G11180.2	GLR2.6	Glutamate receptor 2.6	47	48.936	99	5.44e-08	GO:0038023	F	signaling receptor activity	ath04040	Ion channels
PoCG_E231132_L143	Po	CG	22.2222	AT2G13770	AT2G13770.1	NA	NA	46	63.043	97	8.2e-15	GO:0005575	C	unknown cellular components	NA	NA
PoCG_E231157_L143	Po	CG	36.3636	AT5G55480	AT5G55480.1	GDPDL4	Glycerophosphodiester phosphodiesterase GDPDL4	47	53.191	99	4.55e-14	GO:0010442	P	multicellular organism development	NA	NA
PoCG_E231899_L143	Po	CG	-51.2821	AT3G53690	AT3G53690.1	NA	NA	48	58.333	97	5.03e-12	GO:0032436	P	other cellular processes	ath04121	Ubiquitin system
PoCG_E234312_L143	Po	CG	33.3333	AT1G28230	AT1G28230.1	PUP1	Purine permease 1	43	51.163	90	3.5e-09	GO:0005345	F	transporter activity	NA	NA
PoCG_E236001_L143	Po	CG	33.3333	AT4G30610	AT4G30610.1	SCPL24	Serine carboxypeptidase 24	45	71.111	94	9.88e-18	GO:0009742	P	signal transduction	ath01002	Peptidases and inhibitors
PoCG_E237619_L143	Po	CG	-24.7312	ATCG00740	ATCG00740.1	RPOA	DNA-directed RNA polymerase subunit alpha	47	57.447	99	5.88e-13	GO:0006354	P	other metabolic processes	NA	NA
PoCG_E239659_L143	Po	CG	33.3333	AT5G52600	AT5G52600.1	MYB82	Transcription factor MYB82	44	59.091	92	8.4e-12	GO:0000976	F	DNA binding	ath03000	Transcription factors
PoCG_E239909_L143	Po	CG	-27.2727	AT1G52150	AT1G52150.3	ATHB-15	Homeobox-leucine zipper protein ATHB-15	47	74.468	97	1.51e-16	GO:0080060	P	multicellular organism development	ath03000	Transcription factors
PoCG_E241049_L143	Po	CG	-27.2727	AT1G77405	AT1G77405.1	NA	Pentatricopeptide repeat-containing protein At1g77405	43	55.814	90	1.94e-11	GO:0005739	C	mitochondrion	NA	NA
PoCG_E244185_L143	Po	CG	-21.7391	AT3G51550	AT3G51550.1	FER	Receptor-like protein kinase FERONIA	46	60.87	97	2.07e-12	GO:0009741	P	response to endogenous stimulus	NA	NA
PoCG_E246054_L143	Po	CG	-45.4545	AT3G53260	AT3G53260.1	PAL2	Phenylalanine ammonia-lyase 2	47	78.723	99	8.37e-21	GO:0009699	P	biosynthetic process	ath00360	Phenylalanine metabolism
PoCG_E248292_L143	Po	CG	45	AT5G67330	AT5G67330.1	NRAMP4	Metal transporter Nramp4	47	70.213	99	3.49e-19	GO:0005773	C	vacuole	ath02000	Transporters
PoCG_E248777_L143	Po	CG	29.1667	AT5G03980	AT5G03980.1	NA	GDSL esterase/lipase At5g03980	47	48.936	99	4.5e-10	GO:0005576	C	extracellular region	NA	NA
PoCG_E256551_L143	Po	CG	-26.1905	ATMG00513	ATMG00513.1	NA	NA	47	91.489	99	4e-22	GO:0005747	C	other membranes	NA	NA
PoCG_E260909_L143	Po	CG	35.8974	AT5G55180	AT5G55180.2	NA	NA	45	62.222	94	1.1e-14	GO:0042973	F	hydrolase activity	NA	NA
PoCG_E262496_L143	Po	CG	41.1765	AT3G05590	AT3G05590.2	RPL18B	60S ribosomal protein L18-2	43	93.023	90	3.51e-24	GO:0022625	C	ribosome	ath03010	Ribosome
PoCG_E263210_L143	Po	CG	30	AT3G05480	AT3G05480.3	NA	NA	47	63.83	99	7.2e-13	GO:0005634	C	nucleus	ath03400	DNA repair and recombination proteins
PoCG_E271449_L143	Po	CG	33.3333	AT4G02560	AT4G02560.2	LD	Homeobox protein LUMINIDEPENDENS	50	52	90	2.36e-10	GO:0009911	P	multicellular organism development	NA	NA
PoCG_E274950_L143	Po	CG	18.5185	AT3G09210	AT3G09210.1	NA	NA	45	53.333	94	6.45e-11	GO:0042644	C	plastid	NA	NA
PoCG_E276165_L143	Po	CG	26.8817	AT1G33410	AT1G33410.1	NA	NA	43	48.837	90	1.9e-09	GO:0009409	P	response to stress	ath03013	RNA transport
PoCG_E279221_L143	Po	CG	33.3333	AT5G19670	AT5G19670.2	NA	NA	46	60.87	97	2.54e-13	GO:0016757	F	transferase activity	NA	NA
PoCG_E280464_L143	Po	CG	-30.5556	AT3G25840	AT3G25840.1	NA	NA	47	78.723	99	6.78e-24	GO:0005524	F	nucleotide binding	ath01001	Protein kinases
PoCG_E280910_L143	Po	CG	45.2381	AT3G22690	AT3G22690.1	PCMP-H56	Pentatricopeptide repeat-containing protein At3g22690	47	48.936	99	3.04e-09	GO:0009451	P	other metabolic processes	NA	NA
PoCG_E280915_L143	Po	CG	25	AT5G22070	AT5G22070.1	NA	NA	45	60	94	9.15e-15	GO:1900056	P	multicellular organism development	NA	NA
PoCG_E282048_L143	Po	CG	21.3333	AT4G22010	AT4G22010.1	NA	NA	46	78.261	97	1.63e-19	GO:0005576	C	extracellular region	NA	NA
PoCG_E282436_L143	Po	CG	20	AT1G23340	AT1G23340.1	NA	NA	47	74.468	99	5.88e-13	GO:0008150	P	unknown biological processes	NA	NA
PoCG_E283832_L143	Po	CG	-45.2381	AT3G55970	AT3G55970.2	NA	NA	47	63.83	99	9.81e-16	GO:2000022	P	signal transduction	NA	NA
PoCG_E283838_L143	Po	CG	45.4545	AT5G09220	AT5G09220.1	AAP2	Amino acid permease 2	46	52.174	97	1.52e-10	GO:0015800	P	transport	NA	NA
PoCG_E284811_L143	Po	CG	22.5806	AT4G35310	AT4G35310.1	CPK5	Calcium-dependent protein kinase 5	47	95.745	99	1.71e-26	GO:0004683	F	kinase activity	ath01001	Protein kinases
PoCG_E289338_L143	Po	CG	30.303	AT2G11810	AT2G11810.4	MGD3	Monogalactosyldiacylglycerol synthase 3, chloroplastic	44	63.636	92	1.51e-13	GO:0019375	P	biosynthetic process	ath00561	Glycerolipid metabolism
PoCG_E291894_L143	Po	CG	23.8095	AT1G62340	AT1G62340.1	SBT2.4	Subtilisin-like protease SBT2.4	44	52.273	92	3.07e-09	GO:0004252	F	hydrolase activity	NA	NA
PoCG_E292746_L143	Po	CG	29.6296	AT1G27600	AT1G27600.1	IRX9H	Probable beta-1,4-xylosyltransferase IRX9H	46	45.652	97	6.04e-07	GO:0010417	P	other metabolic processes	ath01003	Glycosyltransferases
PoCG_E295183_L143	Po	CG	42.8571	AT2G01510	AT2G01510.1	PCMP-H37	Pentatricopeptide repeat-containing protein At2g01510, mitochondrial	47	53.191	99	1.83e-10	GO:0005739	C	mitochondrion	NA	NA
PoCG_E301701_L143	Po	CG	44.4444	AT1G79620	AT1G79620.1	NA	NA	43	62.791	90	1.8e-13	GO:0006468	P	other cellular processes	NA	NA
PoCG_E301755_L143	Po	CG	48.7179	AT1G61490	AT1G61490.4	NA	G-type lectin S-receptor-like serine/threonine-protein kinase At1g61490	48	39.583	97	4.25e-06	GO:0004674	F	transferase activity	NA	NA
PoCG_E303694_L143	Po	CG	-19.4444	AT1G02260	AT1G02260.1	NA	NA	43	74.419	90	2.33e-12	GO:0016021	C	other membranes	NA	NA
PoCG_E305380_L143	Po	CG	24.4444	AT5G50400	AT5G50400.2	PAP27	Probable inactive purple acid phosphatase 27	47	85.106	99	7.71e-23	GO:0016311	P	other cellular processes	99999 Others	Others
PoCG_E305657_L143	Po	CG	31.1111	AT5G43320	AT5G43320.1	CKL8	Casein kinase 1-like protein 8	47	87.234	99	3.05e-26	GO:0016055	P	signal transduction	NA	NA
PoCG_E305936_L143	Po	CG	21.0526	AT5G22380	AT5G22380.1	NAC090	NAC domain-containing protein 90	45	60	94	2.14e-10	GO:0006355	P	other metabolic processes	NA	NA
PoCG_E308217_L143	Po	CG	-52.7778	AT3G28345	AT3G28345.1	ABCB15	ABC transporter B family member 15	47	87.234	99	8.89e-22	GO:0042626	F	transporter activity	ath02000	Transporters
PoCG_E309477_L143	Po	CG	-28.2051	AT2G39760	AT2G39760.2	BPM3	BTB/POZ and MATH domain-containing protein 3	45	44.444	94	1.67e-07	GO:0005515	F	protein binding	ath04121	Ubiquitin system
PoCG_E311422_L143	Po	CG	35.8974	AT5G25930	AT5G25930.1	NA	NA	47	46.809	99	1.67e-09	GO:0004672	F	kinase activity	99980 Enzymes with EC numbers	Enzymes with EC numbers
PoCG_E312160_L143	Po	CG	23.0769	AT2G01320	AT2G01320.3	ABCG7	ABC transporter G family member 7	45	80	94	7.39e-17	GO:0005739	C	mitochondrion	NA	NA
PoCG_E314255_L143	Po	CG	-30.5556	AT5G23210	AT5G23210.2	SCPL34	Serine carboxypeptidase-like 34	47	65.957	99	3.52e-17	GO:0005739	C	mitochondrion	ath01002	Peptidases and inhibitors
PoCG_E318769_L143	Po	CG	26.6667	AT3G16030	AT3G16030.4	CES101	G-type lectin S-receptor-like serine/threonine-protein kinase CES101	47	48.936	99	2.1e-11	GO:0004674	F	catalytic activity	NA	NA
PoCG_E322949_L143	Po	CG	36.8421	AT5G04510	AT5G04510.2	PDPK1	3-phosphoinositide-dependent protein kinase 1	47	82.979	99	6.46e-23	GO:0004674	F	catalytic activity	ath01001	Protein kinases
PoCG_E323787_L143	Po	CG	33.3333	AT2G05710	AT2G05710.1	ACO2	Aconitate hydratase 2, mitochondrial	46	56.522	97	4.43e-11	GO:0009507	C	chloroplast	ath00020	Citrate cycle (TCA cycle)
PoCG_E325695_L143	Po	CG	-33.3333	AT5G35970	AT5G35970.1	NA	NA	44	56.818	92	4.58e-12	GO:0009941	C	other intracellular components	NA	NA
PoCG_E327139_L143	Po	CG	-27.2727	AT3G12580	AT3G12580.1	MED37C	Probable mediator of RNA polymerase II transcription subunit 37c	47	68.085	99	1.42e-17	GO:0031072	F	protein binding	ath01009	Protein phosphatases and associated proteins
PoCG_E330318_L143	Po	CG	-43.3333	AT4G20980	AT4G20980.3	TIF3D1	Eukaryotic translation initiation factor 3 subunit D	47	76.596	99	1.26e-19	GO:0005634	C	nucleus	ath03012	Translation factors
PoCG_E333427_L143	Po	CG	35.4167	AT3G18800	AT3G18800.1	NA	NA	45	60	94	2.9e-10	GO:0005739	C	mitochondrion	NA	NA
PoCG_E333788_L143	Po	CG	38.0952	AT5G04530	AT5G04530.1	KCS19	3-ketoacyl-CoA synthase 19	79	35.443	97	1e-09	GO:0102756	F	transferase activity	ath00062	Fatty acid elongation
PoCG_E333848_L143	Po	CG	24.359	AT2G22140	AT2G22140.2	EME1B	Crossover junction endonuclease EME1B	47	44.681	99	1.49e-06	GO:0005634	C	nucleus	ath03400	DNA repair and recombination proteins
PoCG_E333855_L143	Po	CG	20.6349	AT3G08970	AT3G08970.2	ERDJ3A	DnaJ protein ERDJ3A	46	76.087	94	6.02e-15	GO:0034605	P	response to stress	NA	NA
PoCG_E339488_L143	Po	CG	25.641	AT5G60270	AT5G60270.1	LECRK17	L-type lectin-domain containing receptor kinase I.7	47	55.319	99	1.75e-13	GO:0002229	P	response to biotic stimulus	NA	NA
PoCG_E344921_L143	Po	CG	57.1429	AT5G39390	AT5G39390.1	NA	NA	46	47.826	97	1.16e-07	GO:0006468	P	other metabolic processes	NA	NA
PoCG_E351675_L143	Po	CG	41.6667	AT3G50120	AT3G50120.1	NA	NA	46	47.826	97	2.76e-08	GO:0008150	P	unknown biological processes	NA	NA
PoCG_E354201_L143	Po	CG	50.9804	AT3G16340	AT3G16340.1	ABCG29	ABC transporter G family member 29	46	71.739	97	2.7e-16	GO:0016887	F	hydrolase activity	NA	NA
PoCG_E370136_L143	Po	CG	-33.3333	AT3G49990	AT3G49990.1	NA	NA	45	53.333	94	1.22e-06	GO:0000056	P	transport	ath03009	Ribosome biogenesis
PoCG_E371216_L143	Po	CG	27.7778	AT4G38810	AT4G38810.1	NA	NA	44	52.273	92	1.76e-09	GO:0005509	F	other binding	NA	NA
PoCG_E375474_L143	Po	CG	30	AT3G16620	AT3G16620.1	TOC120	Translocase of chloroplast 120, chloroplastic	47	65.957	99	3.16e-17	GO:0009707	C	other intracellular components	NA	NA
PoCG_E383263_L143	Po	CG	-31.1111	AT4G33410	AT4G33410.1	SPPL1	Signal peptide peptidase-like 1	47	87.234	99	1.91e-20	GO:0071458	C	endoplasmic reticulum	ath01002	Peptidases and inhibitors
PoCG_E384023_L143	Po	CG	35.8974	AT1G21240	AT1G21240.1	WAK3	Wall-associated receptor kinase 3	45	51.111	94	5.82e-06	GO:0030247	F	carbohydrate binding	NA	NA
PoCG_E395230_L143	Po	CG	36.6667	AT1G09610	AT1G09610.1	GXM1	Glucuronoxylan 4-O-methyltransferase 1	47	51.064	99	1.27e-12	GO:0045491	P	carbohydrate metabolic process	99980 Enzymes with EC numbers	Enzymes with EC numbers
PoCG_E398737_L143	Po	CG	19.1919	AT1G20020	AT1G20020.1	LFNR2	Ferredoxin--NADP reductase, leaf isozyme 2, chloroplastic	45	68.889	94	6.72e-17	GO:0004324	F	catalytic activity	ath00194	Photosynthesis proteins
PoCG_E399429_L143	Po	CG	36.3636	AT4G38320	AT4G38320.1	HHP5	Heptahelical transmembrane protein 5	44	56.818	92	4.69e-13	GO:0005739	C	mitochondrion	NA	NA
PoCG_E407409_L143	Po	CG	31.1111	AT4G20140	AT4G20140.1	GSO1	LRR receptor-like serine/threonine-protein kinase GSO1	46	50	97	3.15e-07	GO:0035987	P	cell differentiation	NA	NA
PoCG_E409732_L143	Po	CG	39.5833	AT4G05140	AT4G05140.1	ENT5	Equilibrative nucleotide transporter 5	47	72.34	99	2.35e-18	GO:1901642	P	other cellular processes	ath02000	Transporters
PoCG_E420230_L143	Po	CG	39.0244	AT3G27690	AT3G27690.2	NA	NA	47	93.617	99	4.92e-26	GO:0009644	P	response to light stimulus	ath00194	Photosynthesis proteins
PoCG_E426132_L143	Po	CG	28.8889	AT3G14070	AT3G14070.1	CCX3	Cation/calcium exchanger 3	47	80.851	99	4.64e-22	GO:0015079	F	transporter activity	NA	NA
PoCG_E426949_L143	Po	CG	28.8889	AT5G64290	AT5G64290.1	DIT2-1	Dicarboxylate transporter 2.1, chloroplastic	47	76.596	99	5.26e-19	GO:0009941	C	chloroplast	NA	NA
PoCG_E430850_L143	Po	CG	21.2963	AT5G19880	AT5G19880.1	PER58	Peroxidase 58	48	47.917	99	3.14e-06	GO:0020037	F	other binding	ath00940	Phenylpropanoid biosynthesis
PoCG_E435070_L143	Po	CG	23.8095	AT1G33490	AT1G33490.3	NA	NA	45	71.111	94	6.63e-17	GO:0005739	C	mitochondrion	NA	NA
PoCG_E437800_L143	Po	CG	-26.6667	AT1G56130	AT1G56130.2	NA	Probable LRR receptor-like serine/threonine-protein kinase At1g56130	44	43.182	92	9.75e-07	GO:0004672	F	transferase activity	NA	NA
PoCG_E447646_L143	Po	CG	35.5556	AT5G57900	AT5G57900.1	SKIP1	F-box protein SKIP1	47	48.936	99	1.2e-09	GO:0031146	P	catabolic process	NA	NA
PoCG_E455478_L143	Po	CG	-46.1538	AT3G45430	AT3G45430.1	LECRK15	Probable L-type lectin-domain containing receptor kinase I.5	44	50	92	5.87e-08	GO:0004675	F	kinase activity	NA	NA
PoCG_E464015_L143	Po	CG	40	AT1G33110	AT1G33110.2	DTX21	Protein DETOXIFICATION 21	46	67.391	97	3.99e-18	GO:0022857	F	transporter activity	ath02000	Transporters
PoCG_E475686_L143	Po	CG	30.303	AT1G09900	AT1G09900.1	NA	Pentatricopeptide repeat-containing protein At1g09900	46	50	97	3.05e-11	GO:0008150	P	unknown biological processes	NA	NA
PoCG_E480718_L143	Po	CG	36.3636	AT4G26590	AT4G26590.1	OPT5	Oligopeptide transporter 5	47	80.851	99	2.85e-22	GO:0005887	C	plasma membrane	NA	NA
PoCG_E482750_L143	Po	CG	35.4839	AT4G29910	AT4G29910.2	ORC5	Origin of replication complex subunit 5	46	36.957	97	8.43e-08	GO:0006270	P	other metabolic processes	ath01009	Protein phosphatases and associated proteins
PoCG_E484317_L143	Po	CG	30.4348	AT1G51990	AT1G51990.2	NA	NA	45	44.444	94	4.85e-08	GO:0019438	P	biosynthetic process	NA	NA
PoCG_E527806_L143	Po	CG	18.6667	AT1G05200	AT1G05200.1	GLR3.4	Glutamate receptor 3.4	46	54.348	97	7.8e-13	GO:0004970	F	transporter activity	ath04040	Ion channels
PoCG_E537670_L143	Po	CG	33.3333	AT4G23160	AT4G23160.2	NA	NA	44	45.455	92	3.31e-07	GO:0005524	F	other binding	NA	NA
PoCG_E539839_L143	Po	CG	12.963	AT1G10750	AT1G10750.1	NA	NA	43	62.791	90	1.61e-14	GO:0005739	C	mitochondrion	NA	NA
PoCG_E558025_L143	Po	CG	38.0952	AT4G15490	AT4G15490.1	UGT84A3	UDP-glycosyltransferase 84A3	43	53.488	90	6.27e-10	GO:0016757	F	transferase activity	NA	NA
PoCG_E576215_L143	Po	CG	-26.1905	AT3G53700	AT3G53700.1	MEE40	Pentatricopeptide repeat-containing protein At3g53700, chloroplastic	47	55.319	99	6.08e-12	GO:0003729	F	RNA binding	NA	NA
PoCG_E603906_L143	Po	CG	-27.7778	AT5G13530	AT5G13530.1	KEG	E3 ubiquitin-protein ligase KEG	44	70.455	92	5.22e-10	GO:0005802	C	other intracellular components	ath01001	Protein kinases
PoCG_E612420_L143	Po	CG	-18.4211	AT2G28815	AT2G28815.1	NA	60S ribosomal protein L16-like, mitochondrial	46	60.87	94	2.37e-09	GO:0019843	F	RNA binding	NA	NA
PoCG_E618391_L143	Po	CG	39.3939	AT5G01670	AT5G01670.2	NA	NA	46	69.565	97	1.83e-15	GO:0005737	C	cytoplasm	NA	NA
[truncated: 1,387 more rows]

## Sheet: Section3_DMC_GTApn_ID
ID	Stage	Context	Delta	Transcript	alingDMCvsGTApn	DMCvsGTApn_pident	DMCvsGTApn_qcovs	DMCvsGTApn_evalue
[truncated: 7,278 more rows]

[truncated: 1 more sheets: Section4_DMC_AllBlastID_GO_KEGG]
