# Supplementary material for: Differential Epigenetic Marks Are Associated with Apospory Expressivity in Diploid Hybrids of Paspalum rufum
Source: Plants (Basel). 2021 Apr 17;10(4):793. doi: 10.3390/plants10040793 (PMC8072704; doi:10.3390/plants10040793)
Supplement: Supplementary file 1 [file plants-10-00793-s001.zip › TableS4_Repeat-MP3.xlsx]

## Sheet: Legend
Table S4: List of DMCs BLAST search against PGSB Repeat Element Database.

## Sheet: All_DEm_vs_RepeatPoacea_pi70_qv
ID	Stage	Context	Delta	DMCvsRepeatDB_Code	DMCvsRepeatDB_ID	DMCvsRepeatDB_Class	DMCvsRepeatDB_genus	alingDMCvsRepeatDB	DMCvsRepeatDB_pident	DMCvsRepeatDB_qcovs	DMCvsRepeatDB_evalue
PmCHG_E95713_L143	PM	CHG	50.9804	RLG_68238	Bd1_RLG_50	LTR/Gypsy	Brachypodium	134	83.582	94	2.6e-28
PmCHG_E107864_L143	PM	CHG	-73.913	RLC_59581	LTR_Os_chr_05_1031	LTR/Copia	Oryza	136	83.824	94	7.22e-29
PmCHH_E132072_L143	PM	CHH	21.7949	RLG_59204	LTR_Os_chr_03_517	LTR/Gypsy	Oryza	140	82.143	97	4.35e-26
PmCHH_E141544_L143	PM	CHH	57.7778	RLC_68151	Bd1_RLC_69	LTR/Copia	Brachypodium	137	83.212	94	3.36e-27
PmCHH_E184917_L143	PM	CHH	-13.6905	RLG_59204	LTR_Os_chr_03_517	LTR/Gypsy	Oryza	138	82.609	95	4.35e-26
PmCHH_E184978_L143	PM	CHH	-49.2754	RLG_60372	LTR_Os_chr_11_2051	LTR/Gypsy	Oryza	138	81.159	97	7.27e-24
PmCHH_E185046_L143	PM	CHH	-28.2051	RLG_60479	LTR_Os_chr_12_2177	LTR/Gypsy	Oryza	140	82.143	97	1.56e-25
PmCHH_E185061_L143	PM	CHH	-38.4615	RLX_60089	LTR_Os_chr_09_1689	LTR	Oryza	137	80.292	94	1.57e-20
PmCHH_E185062_L143	PM	CHH	-19.3548	RLX_60089	LTR_Os_chr_09_1689	LTR	Oryza	139	81.295	97	7.27e-24
PmCHH_E208486_L143	PM	CHH	26.6667	RLX_39657	LTR_Sb_chr_04_828	LTR	Sorghum	132	88.636	92	7.12e-39
PmCHH_E299178_L143	PM	CHH	22	RLG_31925	LTR_Sb_chr_06_917	LTR/Gypsy	Sorghum	138	84.058	97	1.55e-30
PmCHH_E335367_L143	PM	CHH	30.5556	RLX_52651	LTR_AC188009.2_15139	LTR	Zea	143	90.909	100	2.53e-48
PmCHH_E343382_L143	PM	CHH	-29.1667	RLX_53780	LTR_AC194463.2_4286	LTR	Zea	145	88.966	100	2.54e-43
PmCHH_E354343_L143	PM	CHH	18.8406	RLC_32842	LTR_Sb_chr_07_957	LTR/Copia	Sorghum	143	88.811	100	2.54e-43
PmCHH_E360905_L143	PM	CHH	-33.3333	RLC_43406	LTR_AC194061.2_3589	LTR/Copia	Zea	144	81.25	100	2.02e-24
PmCHH_E366525_L143	PM	CHH	13.8528	RLC_60309	LTR_Os_chr_11_1974	LTR/Copia	Oryza	143	93.706	100	5.39e-55
PmCHH_E368429_L143	PM	CHH	30.9524	RLG_47002	LTR_AC191587.2_8108	LTR/Gypsy	Zea	138	77.536	95	2.05e-14
PmCHH_E369870_L143	PM	CHH	-15.1515	RLX_32951	LTR_Sb_chr_03_54	LTR	Sorghum	141	90.071	99	1.52e-45
PmCHH_E369999_L143	PM	CHH	26.6667	RLX_52651	LTR_AC188009.2_15139	LTR	Zea	136	88.235	98	7.12e-39
PmCHH_E376042_L143	PM	CHH	-33.3333	RLX_41341	LTR_AC184137.2_1031	LTR	Zea	129	79.07	90	1.23e-16
PmCHH_E378747_L143	PM	CHH	23.8095	RLX_52651	LTR_AC188009.2_15139	LTR	Zea	142	88.732	99	9.15e-43
PmCHH_E378753_L143	PM	CHH	24	RLX_52651	LTR_AC188009.2_15139	LTR	Zea	142	90.141	99	4.23e-46
PmCHH_E378833_L143	PM	CHH	-28.0702	RLX_52651	LTR_AC188009.2_15139	LTR	Zea	134	85.821	94	2.58e-33
PmCHH_E388567_L143	PM	CHH	33.3333	RLX_52651	LTR_AC188009.2_15139	LTR	Zea	143	88.112	100	4.26e-41
PmCHH_E389079_L143	PM	CHH	22.2222	RLX_52651	LTR_AC188009.2_15139	LTR	Zea	134	90.299	100	9.15e-43
PmCHH_E391157_L143	PM	CHH	-28.0702	RLX_41662	LTR_AC185238.3_1428	LTR	Zea	134	83.582	94	9.34e-28
PmCHH_E397335_L143	PM	CHH	-10.6996	RLC_34492	LTR_Sb_chr_05_757	LTR/Copia	Sorghum	141	92.908	99	1.17e-51
PmCHH_E398499_L143	PM	CHH	-29.4118	RLC_33472	LTR_Sb_chr_03_954	LTR/Copia	Sorghum	141	92.908	99	3.24e-52
PmCHH_E406964_L143	PM	CHH	9.67742	RLX_53879	LTR_AC191363.2_7835	LTR	Zea	135	90.37	94	2.54e-43
PmCHH_E439627_L143	PM	CHH	-33.3333	RLX_52907	LTR_AC188960.3_15477	LTR	Zea	133	84.962	91	5.58e-30
PmCHH_E443987_L143	PM	CHH	16.6667	RLX_38826	LTR_Sb_chr_02_152	LTR	Sorghum	139	81.295	95	9.41e-23
PmCHH_E457727_L143	PM	CHH	27.7778	DXX_12867	ZRSiTERT00100076	DNA	Zea	134	88.806	94	5.5e-40
PmCHH_E495432_L143	PM	CHH	26.6667	RLX_160738	LTR_HVVMRXALLhA0055O11_v29_c2_1942	LTR	Hordeum	152	79.605	99	5.66e-20
PmCHH_E500187_L143	PM	CHH	17.7778	RLC_36333	LTR_Sb_chr_08_831	LTR/Copia	Sorghum	143	87.413	99	1.98e-39
PmCHH_E506132_L143	PM	CHH	26.9841	RLG_43732	LTR_AC194293.2_3998	LTR/Gypsy	Zea	143	97.203	100	2.47e-63
PmCHH_E518466_L143	PM	CHH	-27.7778	RLX_32183	LTR_Sb_chr_10_26	LTR	Sorghum	132	81.061	90	1.57e-20
PmCHH_E529626_L143	PM	CHH	19.0476	RLX_52651	LTR_AC188009.2_15139	LTR	Zea	134	85.075	92	1.55e-30
PmCHH_E546696_L143	PM	CHH	-41.6667	RLC_52204	LTR_AC187212.3_14565	LTR/Copia	Zea	143	88.811	100	2.54e-43
PmCHH_E553743_L143	PM	CHH	50	RLG_156596	RLG_Cereba_3B_100_L17-18	LTR/Gypsy	Triticum	141	86.525	99	3.31e-37
PmCHH_E559879_L143	PM	CHH	30.5556	RLX_42417	LTR_AC186322.3_2360	LTR	Zea	142	90.141	99	4.23e-46
PmCHH_E563491_L143	PM	CHH	40.1709	RLX_59825	LTR_Os_chr_07_1329	LTR	Oryza	134	85.075	92	1.55e-30
PmCHH_E569072_L143	PM	CHH	24.2424	RLC_32748	LTR_Sb_chr_02_153	LTR/Copia	Sorghum	141	78.014	99	3.41e-17
PmCHH_E576096_L143	PM	CHH	-37.2093	RLC_32936	LTR_Sb_chr_03_32	LTR/Copia	Sorghum	128	84.375	90	2.6e-28
PmCHH_E588092_L143	PM	CHH	21.0526	RLX_52651	LTR_AC188009.2_15139	LTR	Zea	128	87.5	95	5.54e-35
PmCHH_E588278_L143	PM	CHH	25	RLX_34181	LTR_Sb_chr_05_229	LTR	Sorghum	140	82.857	98	1.21e-26
PmCHH_E589696_L143	PM	CHH	36.6667	RLG_32492	LTR_Sb_chr_03_48	LTR/Gypsy	Sorghum	146	84.247	99	1.55e-30
PmCHH_E592296_L143	PM	CHH	15.0538	RLX_53187	LTR_AC186583.2_13936_2frag	LTR	Zea	142	84.507	99	9.28e-33
PmCHH_E592825_L143	PM	CHH	19.0476	RLC_40706	LTR_AC177889.2_230	LTR/Copia	Zea	128	86.719	90	2.58e-33
PmCHH_E598895_L143	PM	CHH	-33.3333	RLC_36422	LTR_Sb_chr_09_107	LTR/Copia	Sorghum	142	84.507	99	1.2e-31
PmCHH_E604883_L143	PM	CHH	-55.5556	RLG_47325	LTR_AC191999.1_8512	LTR/Gypsy	Zea	140	80.714	97	9.41e-23
PmCHH_E606006_L143	PM	CHH	-27.2727	XXX_10078	ORSiRGRR00000006	rRNA	Oryza	136	86.029	94	2.58e-33
PmCHH_E609663_L143	PM	CHH	-35.4167	RLX_17394	Zm9L_105L	LTR	Zea	146	78.082	100	5.7e-15
PmCHH_E617568_L143	PM	CHH	37.037	RLC_51580	LTR_AC190563.2_13749	LTR/Copia	Zea	143	88.112	100	1.18e-41
PmCHH_E631470_L143	PM	CHH	39.3939	RLG_37467	LTR_Sb_chr_10_858	LTR/Gypsy	Sorghum	142	90.141	99	4.23e-46
PmCHH_E643315_L143	PM	CHH	-30.303	RLX_34181	LTR_Sb_chr_05_229	LTR	Sorghum	144	90.972	100	2.53e-48
PmCHH_E645864_L143	PM	CHH	20.8333	RLC_59247	LTR_Os_chr_03_568	LTR/Copia	Oryza	139	78.417	97	9.48e-18
PmCHH_E657533_L143	PM	CHH	35.8974	RLX_53674	LTR_AC199201.2_11350	LTR	Zea	131	86.26	91	1.2e-31
PmCHH_E677078_L143	PM	CHH	54.1667	DXX_12867	ZRSiTERT00100076	DNA	Zea	142	86.62	99	9.21e-38
PmCHH_E681626_L143	PM	CHH	-45.2381	RLG_45559	LTR_AC190599.3_6305	LTR/Gypsy	Zea	132	93.182	92	7.02e-49
PmCHH_E708593_L143	PM	CHH	25	RLX_58928	LTR_Os_chr_01_169	LTR	Oryza	142	78.169	93	2.05e-14
PmCHH_E720788_L143	PM	CHH	23.8095	RLX_39617	LTR_Sb_chr_05_919	LTR	Sorghum	133	86.466	92	1.55e-30
PmCHH_E747788_L143	PM	CHH	45.4545	RLG_45025	LTR_AC195833.2_5624	LTR/Gypsy	Zea	142	82.394	99	9.34e-28
PmCHH_E792624_L143	PM	CHH	60	RLG_49244	LTR_AC198756.2_10857	LTR/Gypsy	Zea	136	91.176	95	1.52e-45
PmCHH_E810423_L143	PM	CHH	43.3333	RLX_47007	LTR_AC191590.2_8115	LTR	Zea	129	94.574	90	1.51e-50
PmCHH_E815410_L143	PM	CHH	33.3333	RLX_17369	Zm1S_80L	LTR	Zea	133	84.962	92	2.6e-28
PoCG_E553_L143	Po	CG	-25.641	XXX_11399	TRSiRGRR00000062	rRNA	Triticum	143	97.203	100	2.47e-63
PoCG_E37346_L143	Po	CG	-28.2051	XXX_12723	ZRSiRGRR00000035	rRNA	Zea	143	100	100	5.28e-70
PoCG_E39919_L143	Po	CG	35	RLX_51224	LTR_AC203023.1_13305	LTR	Zea	137	84.672	94	2.01e-29
PoCG_E49178_L143	Po	CG	-61.5385	XXX_12723	ZRSiRGRR00000035	rRNA	Zea	143	100	100	5.28e-70
PoCG_E50115_L143	Po	CG	-30.7692	XXX_10695	SRSiRGRR00000001	rRNA	Sorghum	143	97.902	100	5.31e-65
PoCG_E63217_L143	Po	CG	-58.6667	XXX_12732	ZRSiRGRR00500007	rRNA	Zea	139	90.647	97	4.23e-46
PoCG_E75823_L143	Po	CG	-43.75	RLG_46215	LTR_AC190975.3_7128	LTR/Gypsy	Zea	143	95.105	100	2.49e-58
PoCG_E98564_L143	Po	CG	-28.5714	RLX_59322	LTR_Os_chr_04_669	LTR	Oryza	143	87.413	100	2.56e-38
PoCG_E112866_L143	Po	CG	-43.8596	RLX_59322	LTR_Os_chr_04_669	LTR	Oryza	144	84.028	100	9.34e-28
PoCG_E122674_L143	Po	CG	-36.2319	XXX_11281	TRSiRGRR00000016	rRNA	Triticum	143	98.601	100	1.14e-66
PoCG_E133823_L143	Po	CG	25	RLX_39545	LTR_Sb_chr_03_929	LTR	Sorghum	135	93.333	94	1.51e-50
PoCG_E136007_L143	Po	CG	-56.8627	XXX_10081	ORSiRGRR00000008	rRNA	Poaceae	143	95.804	100	1.92e-59
PoCG_E141277_L143	Po	CG	-37.9845	XXX_11399	TRSiRGRR00000062	rRNA	Triticum	143	100	100	5.28e-70
PoCG_E169186_L143	Po	CG	-54.1667	RLX_59322	LTR_Os_chr_04_669	LTR	Oryza	141	93.617	99	6.97e-54
PoCG_E256503_L143	Po	CG	-43.3333	XXX_12723	ZRSiRGRR00000035	rRNA	Zea	143	99.301	100	8.83e-68
PoCHG_E4757_L143	Po	CHG	39.5833	RLX_52907	LTR_AC188960.3_15477	LTR	Zea	150	76.667	100	3.43e-12
PoCHG_E6571_L143	Po	CHG	45	RLC_41639	LTR_AC185227.2_1405	LTR/Copia	Zea	143	89.51	100	5.47e-45
PoCHG_E9974_L143	Po	CHG	-26.1905	RLG_38317	LTR_Sb1_00012_501	LTR/Gypsy	Sorghum	143	91.608	100	5.43e-50
PoCHG_E31677_L143	Po	CHG	27.7778	RLX_52651	LTR_AC188009.2_15139	LTR	Zea	130	86.923	91	1.99e-34
PoCHG_E40391_L143	Po	CHG	40.7407	RLG_2550	retro_Z195D10-1	LTR/Gypsy	Zea	143	88.112	100	1.18e-41
PoCHG_E46382_L143	Po	CHG	-19.1919	RLG_32682	LTR_Sb_chr_10_214	LTR/Gypsy	Sorghum	138	87.681	97	7.12e-39
PoCHG_E48113_L143	Po	CHG	33.3333	RLG_32682	LTR_Sb_chr_10_214	LTR/Gypsy	Sorghum	138	87.681	97	7.12e-39
PoCHG_E58850_L143	Po	CHG	-40.8805	XXX_10708	SRSiRGRR00000024	rRNA	Sorghum	142	86.62	99	9.21e-38
PoCHG_E63778_L143	Po	CHG	23.6842	RLX_36343	LTR_Sb_chr_08_846	LTR	Sorghum	136	88.235	94	2.56e-38
PoCHG_E70038_L143	Po	CHG	-42.0635	RLX_48560	LTR_AC197720.2_10018	LTR	Zea	143	93.007	99	9.02e-53
PoCHG_E73727_L143	Po	CHG	-31.25	RLC_50763	LTR_AC201917.1_12740	LTR/Copia	Zea	141	93.617	99	6.97e-54
PoCHG_E78940_L143	Po	CHG	-21.7391	RLX_59322	LTR_Os_chr_04_669	LTR	Oryza	142	95.775	99	1.92e-59
PoCHG_E99936_L143	Po	CHG	-36.3636	RLC_31966	LTR_Sb_chr_09_836	LTR/Copia	Sorghum	138	86.232	97	1.54e-35
PoCHG_E102605_L143	Po	CHG	28.4314	RLX_36343	LTR_Sb_chr_08_846	LTR	Sorghum	129	90.698	90	3.29e-42
PoCHG_E114089_L143	Po	CHG	-35.1852	RLG_41483	LTR_AC184832.2_1215	LTR/Gypsy	Zea	137	82.482	95	4.35e-26
PoCHG_E115996_L143	Po	CHG	-27.2727	RLG_68238	Bd1_RLG_50	LTR/Gypsy	Brachypodium	134	83.582	94	2.6e-28
PoCHG_E130808_L143	Po	CHG	-50.8772	RLX_17480	Zm9L_78L	LTR	Zea	134	83.582	93	4.35e-26
PoCHG_E141435_L143	Po	CHG	-31.1111	RLG_51490	LTR_AC190510.1_13636	LTR/Gypsy	Zea	145	83.448	100	5.58e-30
PoCHG_E157803_L143	Po	CHG	41.6667	RLC_33472	LTR_Sb_chr_03_954	LTR/Copia	Sorghum	141	94.326	99	1.5e-55
PoCHG_E183996_L143	Po	CHG	23.6111	DTC_158687	trep3439	DNA/En-Spm	Zea	140	86.429	98	1.19e-36
PoCHG_E187603_L143	Po	CHG	-42.5926	RLX_58532	LTR_Os_chr_04_834	LTR	Oryza	143	88.811	100	2.54e-43
PoCHH_E132083_L143	Po	CHH	-29.1667	RLX_53681	LTR_AC188755.2_15389	LTR	Zea	145	90.345	100	4.23e-46
PoCHH_E201547_L143	Po	CHH	-28.8889	RLX_58805	LTR_Os_chr_12_2342	LTR	Oryza	144	82.639	97	1.56e-25
PoCHH_E254744_L143	Po	CHH	45.8333	RLX_50830	LTR_AC202027.1_12820	LTR	Zea	134	87.313	92	1.54e-35
PoCHH_E275678_L143	Po	CHH	-36.3636	RLG_43732	LTR_AC194293.2_3998	LTR/Gypsy	Zea	143	96.503	100	1.15e-61
PoCHH_E280858_L143	Po	CHH	-48.3333	RLX_53879	LTR_AC191363.2_7835	LTR	Zea	144	88.194	100	1.18e-41
PoCHH_E328624_L143	Po	CHH	-57.4074	RLX_46852	LTR_AC191412.2_7925	LTR	Zea	142	82.394	98	1.21e-26
PoCHH_E349081_L143	Po	CHH	-28.0702	RLX_52651	LTR_AC188009.2_15139	LTR	Zea	131	87.023	91	1.99e-34
PoCHH_E355610_L143	Po	CHH	48.4848	RLX_53187	LTR_AC186583.2_13936_2frag	LTR	Zea	142	84.507	99	9.28e-33
