# Supplementary material for: Differential Epigenetic Marks Are Associated with Apospory Expressivity in Diploid Hybrids of Paspalum rufum
Source: Plants (Basel). 2021 Apr 17;10(4):793. doi: 10.3390/plants10040793 (PMC8072704; doi:10.3390/plants10040793)
Supplement: Supplementary file 1 [file plants-10-00793-s001.zip › TableS5_Aporelated-MP3.xlsx]

## Sheet: Legend
Table S5: List of DMCs BLAST search against apomictic related sequences.

## Sheet: tblastx_DMvsApo4
ID	Stage	Context	Delta	DMCvsNCBI_ID	DMCvsNCBI_info	alingDMCvsNCBI	DMCvsNCBI_pident	DMCvsNCBI_qcovs	DMCvsNCBI_evalue
PoCHG_E110825_L143	Po	CHG	-33.3333	AJ786392.1	AJ786392.1 Poa pratensis APOSTART1 gene for START domain-containing protein, exons 1-22	47	93.617	100	1.28e-27
PoCHG_E105508_L143	Po	CHG	-50	AJ810709.1	AJ810709.1 Poa pratensis mRNA for Ankyrin protein kinase-like (apk gene)	43	72.093	97	4.57e-19
PoCHG_E144640_L143	Po	CHG	16.092	AJ810709.1	AJ810709.1 Poa pratensis mRNA for Ankyrin protein kinase-like (apk gene)	46	71.739	97	1.5e-21
PoCHG_E176839_L143	Po	CHG	-15.3846	AJ841697.1	AJ841697.1 Poa pratensis serk2 gene for somatic embryogenesis receptor-like kinase 2, exons 1-11, allele 1	45	88.889	99	1.28e-23
PoCHG_E100557_L143	Po	CHG	33.3333	AJ841697.1	AJ841697.1 Poa pratensis serk2 gene for somatic embryogenesis receptor-like kinase 2, exons 1-11, allele 1	45	84.444	99	1.63e-22
PmCHG_E216648_L143	PM	CHG	-38.8889	AJ841697.1	AJ841697.1 Poa pratensis serk2 gene for somatic embryogenesis receptor-like kinase 2, exons 1-11, allele 1	45	84.444	99	1.63e-22
PmCHH_E711543_L143	PM	CHH	37.7778	C1069_RFLP_Marker	C1069_RFLP_Marker	47	100	100	7.97e-30
PoCG_E141277_L143	Po	CG	-37.9845	HS521811.1	HS521811.1 13 Substractive libraries from Brachiaria hybrid cultivar apomictic and sexual ovaries Urochloa brizantha/decumbens/ruziziensis mixed EST library cDNA similar to putative puroindoline b related, partial, mRNA sequence	43	100	91	6.28e-27
PmCHH_E465722_L143	PM	CHH	36.1111	KF705603.1	KF705603.1 Boechera sp. IPK Bsp 9 isolate BAC2b_4 APOLLO gene, complete cds	47	72.34	99	3.08e-18
PmCHH_E580026_L143	PM	CHH	23.5294	KF705604.1	KF705604.1 Boechera sp. IPK Bsp 9 isolate BAC5_7 APOLLO gene, complete cds	47	72.34	99	4.22e-22
PmCHH_E849538_L143	PM	CHH	30.5556	KF705604.1	KF705604.1 Boechera sp. IPK Bsp 9 isolate BAC5_7 APOLLO gene, complete cds	47	70.213	99	1.5e-21
PmCHH_E760051_L143	PM	CHH	51.2821	KF705605.1	KF705605.1 Boechera sp. IPK Bsp 9 isolate BAC6 APOLLO gene, complete cds	47	70.213	100	4.95e-20
PmCHH_E355570_L143	PM	CHH	-22.2222	KX900513.1	KX900513.1 Paspalum notatum N13 lncRNA, partial sequence	44	86.364	94	1.01e-20
PmCHH_E355576_L143	PM	CHH	-29.4118	KX900513.1	KX900513.1 Paspalum notatum N13 lncRNA, partial sequence	44	72.727	93	1.76e-15
PoCHG_E164873_L143	Po	CHG	21.7949	LN832400.1	LN832400.1 Paspalum simplex ORC3c pseudogene	47	91.489	100	8.63e-27
PmCHH_E673104_L143	PM	CHH	51.1111	MH106546.1	MH106546.1 Paspalum simplex ATP-dependent DNA helicase (fge_1_PS127F06_c1_203), hypothetical protein (fge_3_PS127F06_c1_8926), hypothetical protein (fge_4_PS127F06_c1_12849), hypothetical protein (fge_6_PS127F06_c1_18978), hypothetical protein (fge_8_PS127F06_c1_33910), putative gypsy type transposon (fge_9_PS127F06_c1_36299), splicing factor PWI domain containing protein (fge_10_PS127F06_c1_4078…	47	91.489	100	1.5e-25
PmCHH_E210916_L143	PM	CHH	18.8889	MH106546.1	MH106546.1 Paspalum simplex ATP-dependent DNA helicase (fge_1_PS127F06_c1_203), hypothetical protein (fge_3_PS127F06_c1_8926), hypothetical protein (fge_4_PS127F06_c1_12849), hypothetical protein (fge_6_PS127F06_c1_18978), hypothetical protein (fge_8_PS127F06_c1_33910), putative gypsy type transposon (fge_9_PS127F06_c1_36299), splicing factor PWI domain containing protein (fge_10_PS127F06_c1_4078…	47	89.362	99	1.63e-26
PmCHH_E210900_L143	PM	CHH	-26.1905	MH106546.1	MH106546.1 Paspalum simplex ATP-dependent DNA helicase (fge_1_PS127F06_c1_203), hypothetical protein (fge_3_PS127F06_c1_8926), hypothetical protein (fge_4_PS127F06_c1_12849), hypothetical protein (fge_6_PS127F06_c1_18978), hypothetical protein (fge_8_PS127F06_c1_33910), putative gypsy type transposon (fge_9_PS127F06_c1_36299), splicing factor PWI domain containing protein (fge_10_PS127F06_c1_4078…	43	88.372	91	1.1e-21
PmCHH_E210550_L143	PM	CHH	-16.6667	MH106546.1	MH106546.1 Paspalum simplex ATP-dependent DNA helicase (fge_1_PS127F06_c1_203), hypothetical protein (fge_3_PS127F06_c1_8926), hypothetical protein (fge_4_PS127F06_c1_12849), hypothetical protein (fge_6_PS127F06_c1_18978), hypothetical protein (fge_8_PS127F06_c1_33910), putative gypsy type transposon (fge_9_PS127F06_c1_36299), splicing factor PWI domain containing protein (fge_10_PS127F06_c1_4078…	47	85.106	99	1.5e-25
PmCHH_E210587_L143	PM	CHH	-37.7778	MH106546.1	MH106546.1 Paspalum simplex ATP-dependent DNA helicase (fge_1_PS127F06_c1_203), hypothetical protein (fge_3_PS127F06_c1_8926), hypothetical protein (fge_4_PS127F06_c1_12849), hypothetical protein (fge_6_PS127F06_c1_18978), hypothetical protein (fge_8_PS127F06_c1_33910), putative gypsy type transposon (fge_9_PS127F06_c1_36299), splicing factor PWI domain containing protein (fge_10_PS127F06_c1_4078…	47	85.106	99	2.07e-25
PmCHH_E210595_L143	PM	CHH	35.5556	MH106546.1	MH106546.1 Paspalum simplex ATP-dependent DNA helicase (fge_1_PS127F06_c1_203), hypothetical protein (fge_3_PS127F06_c1_8926), hypothetical protein (fge_4_PS127F06_c1_12849), hypothetical protein (fge_6_PS127F06_c1_18978), hypothetical protein (fge_8_PS127F06_c1_33910), putative gypsy type transposon (fge_9_PS127F06_c1_36299), splicing factor PWI domain containing protein (fge_10_PS127F06_c1_4078…	47	85.106	99	1.5e-25
PmCHH_E210545_L143	PM	CHH	33.3333	MH106546.1	MH106546.1 Paspalum simplex ATP-dependent DNA helicase (fge_1_PS127F06_c1_203), hypothetical protein (fge_3_PS127F06_c1_8926), hypothetical protein (fge_4_PS127F06_c1_12849), hypothetical protein (fge_6_PS127F06_c1_18978), hypothetical protein (fge_8_PS127F06_c1_33910), putative gypsy type transposon (fge_9_PS127F06_c1_36299), splicing factor PWI domain containing protein (fge_10_PS127F06_c1_4078…	47	82.979	99	2.84e-25
PmCHH_E210607_L143	PM	CHH	-30.303	MH106546.1	MH106546.1 Paspalum simplex ATP-dependent DNA helicase (fge_1_PS127F06_c1_203), hypothetical protein (fge_3_PS127F06_c1_8926), hypothetical protein (fge_4_PS127F06_c1_12849), hypothetical protein (fge_6_PS127F06_c1_18978), hypothetical protein (fge_8_PS127F06_c1_33910), putative gypsy type transposon (fge_9_PS127F06_c1_36299), splicing factor PWI domain containing protein (fge_10_PS127F06_c1_4078…	47	82.979	100	1.01e-24
PoCHH_E585585_L143	Po	CHH	-51.5152	MH106546.1	MH106546.1 Paspalum simplex ATP-dependent DNA helicase (fge_1_PS127F06_c1_203), hypothetical protein (fge_3_PS127F06_c1_8926), hypothetical protein (fge_4_PS127F06_c1_12849), hypothetical protein (fge_6_PS127F06_c1_18978), hypothetical protein (fge_8_PS127F06_c1_33910), putative gypsy type transposon (fge_9_PS127F06_c1_36299), splicing factor PWI domain containing protein (fge_10_PS127F06_c1_4078…	47	80.851	100	3.33e-23
PmCHH_E560350_L143	PM	CHH	-37.8788	MH106546.1	MH106546.1 Paspalum simplex ATP-dependent DNA helicase (fge_1_PS127F06_c1_203), hypothetical protein (fge_3_PS127F06_c1_8926), hypothetical protein (fge_4_PS127F06_c1_12849), hypothetical protein (fge_6_PS127F06_c1_18978), hypothetical protein (fge_8_PS127F06_c1_33910), putative gypsy type transposon (fge_9_PS127F06_c1_36299), splicing factor PWI domain containing protein (fge_10_PS127F06_c1_4078…	47	80.851	100	3.33e-23
PmCHH_E516895_L143	PM	CHH	-17.9487	MH106546.1	MH106546.1 Paspalum simplex ATP-dependent DNA helicase (fge_1_PS127F06_c1_203), hypothetical protein (fge_3_PS127F06_c1_8926), hypothetical protein (fge_4_PS127F06_c1_12849), hypothetical protein (fge_6_PS127F06_c1_18978), hypothetical protein (fge_8_PS127F06_c1_33910), putative gypsy type transposon (fge_9_PS127F06_c1_36299), splicing factor PWI domain containing protein (fge_10_PS127F06_c1_4078…	47	80.851	99	5.8e-22
PmCHH_E764405_L143	PM	CHH	35.5556	MH106546.1	MH106546.1 Paspalum simplex ATP-dependent DNA helicase (fge_1_PS127F06_c1_203), hypothetical protein (fge_3_PS127F06_c1_8926), hypothetical protein (fge_4_PS127F06_c1_12849), hypothetical protein (fge_6_PS127F06_c1_18978), hypothetical protein (fge_8_PS127F06_c1_33910), putative gypsy type transposon (fge_9_PS127F06_c1_36299), splicing factor PWI domain containing protein (fge_10_PS127F06_c1_4078…	45	80	99	4.23e-18
PoCHG_E138065_L143	Po	CHG	-47.619	MH106546.1	MH106546.1 Paspalum simplex ATP-dependent DNA helicase (fge_1_PS127F06_c1_203), hypothetical protein (fge_3_PS127F06_c1_8926), hypothetical protein (fge_4_PS127F06_c1_12849), hypothetical protein (fge_6_PS127F06_c1_18978), hypothetical protein (fge_8_PS127F06_c1_33910), putative gypsy type transposon (fge_9_PS127F06_c1_36299), splicing factor PWI domain containing protein (fge_10_PS127F06_c1_4078…	44	72.727	96	1.39e-20
PmCHH_E511895_L143	PM	CHH	22.2222	MH106546.1	MH106546.1 Paspalum simplex ATP-dependent DNA helicase (fge_1_PS127F06_c1_203), hypothetical protein (fge_3_PS127F06_c1_8926), hypothetical protein (fge_4_PS127F06_c1_12849), hypothetical protein (fge_6_PS127F06_c1_18978), hypothetical protein (fge_8_PS127F06_c1_33910), putative gypsy type transposon (fge_9_PS127F06_c1_36299), splicing factor PWI domain containing protein (fge_10_PS127F06_c1_4078…	44	72.727	93	5.36e-21
PmCHH_E700983_L143	PM	CHH	17.6471	MH106547.1	MH106547.1 Paspalum simplex hypothetical protein (fge_1_PS366H01_c1_967), hypothetical protein (fge_3_PS366H01_c1_11047), F-box protein (fge_4_PS366H01_c1_12806), hypothetical protein (fge_5_PS366H01_c1_18104), cupredoxin domain containing protein (fge_8_PS366H01_c1_28509), retrotransposon protein (fge_10_PS366H01_c1_46343), hypothetical protein (fge_12_PS366H01_c1_54737), Di-glucose binding prot…	47	100	100	1.63e-30
PmCHH_E339305_L143	PM	CHH	34.188	MH106547.1	MH106547.1 Paspalum simplex hypothetical protein (fge_1_PS366H01_c1_967), hypothetical protein (fge_3_PS366H01_c1_11047), F-box protein (fge_4_PS366H01_c1_12806), hypothetical protein (fge_5_PS366H01_c1_18104), cupredoxin domain containing protein (fge_8_PS366H01_c1_28509), retrotransposon protein (fge_10_PS366H01_c1_46343), hypothetical protein (fge_12_PS366H01_c1_54737), Di-glucose binding prot…	47	97.872	100	1.16e-28
PmCHH_E397106_L143	PM	CHH	21.5686	MH106547.1	MH106547.1 Paspalum simplex hypothetical protein (fge_1_PS366H01_c1_967), hypothetical protein (fge_3_PS366H01_c1_11047), F-box protein (fge_4_PS366H01_c1_12806), hypothetical protein (fge_5_PS366H01_c1_18104), cupredoxin domain containing protein (fge_8_PS366H01_c1_28509), retrotransposon protein (fge_10_PS366H01_c1_46343), hypothetical protein (fge_12_PS366H01_c1_54737), Di-glucose binding prot…	46	97.826	99	5.32e-26
PoCHG_E104637_L143	Po	CHG	23.3333	MH106547.1	MH106547.1 Paspalum simplex hypothetical protein (fge_1_PS366H01_c1_967), hypothetical protein (fge_3_PS366H01_c1_11047), F-box protein (fge_4_PS366H01_c1_12806), hypothetical protein (fge_5_PS366H01_c1_18104), cupredoxin domain containing protein (fge_8_PS366H01_c1_28509), retrotransposon protein (fge_10_PS366H01_c1_46343), hypothetical protein (fge_12_PS366H01_c1_54737), Di-glucose binding prot…	47	93.617	100	1.28e-27
PmCHH_E339428_L143	PM	CHH	28.8889	MH106547.1	MH106547.1 Paspalum simplex hypothetical protein (fge_1_PS366H01_c1_967), hypothetical protein (fge_3_PS366H01_c1_11047), F-box protein (fge_4_PS366H01_c1_12806), hypothetical protein (fge_5_PS366H01_c1_18104), cupredoxin domain containing protein (fge_8_PS366H01_c1_28509), retrotransposon protein (fge_10_PS366H01_c1_46343), hypothetical protein (fge_12_PS366H01_c1_54737), Di-glucose binding prot…	47	91.489	100	2.27e-25
PoCHG_E48636_L143	Po	CHG	-11.1111	MH106547.1	MH106547.1 Paspalum simplex hypothetical protein (fge_1_PS366H01_c1_967), hypothetical protein (fge_3_PS366H01_c1_11047), F-box protein (fge_4_PS366H01_c1_12806), hypothetical protein (fge_5_PS366H01_c1_18104), cupredoxin domain containing protein (fge_8_PS366H01_c1_28509), retrotransposon protein (fge_10_PS366H01_c1_46343), hypothetical protein (fge_12_PS366H01_c1_54737), Di-glucose binding prot…	45	91.111	99	2.07e-25
PoCHG_E197278_L143	Po	CHG	-35	MH106547.1	MH106547.1 Paspalum simplex hypothetical protein (fge_1_PS366H01_c1_967), hypothetical protein (fge_3_PS366H01_c1_11047), F-box protein (fge_4_PS366H01_c1_12806), hypothetical protein (fge_5_PS366H01_c1_18104), cupredoxin domain containing protein (fge_8_PS366H01_c1_28509), retrotransposon protein (fge_10_PS366H01_c1_46343), hypothetical protein (fge_12_PS366H01_c1_54737), Di-glucose binding prot…	43	90.698	93	3.9e-21
PoCHH_E124429_L143	Po	CHH	28.7879	MH106547.1	MH106547.1 Paspalum simplex hypothetical protein (fge_1_PS366H01_c1_967), hypothetical protein (fge_3_PS366H01_c1_11047), F-box protein (fge_4_PS366H01_c1_12806), hypothetical protein (fge_5_PS366H01_c1_18104), cupredoxin domain containing protein (fge_8_PS366H01_c1_28509), retrotransposon protein (fge_10_PS366H01_c1_46343), hypothetical protein (fge_12_PS366H01_c1_54737), Di-glucose binding prot…	47	89.362	100	4.95e-24
PmCHH_E67092_L143	PM	CHH	31.4815	MH106547.1	MH106547.1 Paspalum simplex hypothetical protein (fge_1_PS366H01_c1_967), hypothetical protein (fge_3_PS366H01_c1_11047), F-box protein (fge_4_PS366H01_c1_12806), hypothetical protein (fge_5_PS366H01_c1_18104), cupredoxin domain containing protein (fge_8_PS366H01_c1_28509), retrotransposon protein (fge_10_PS366H01_c1_46343), hypothetical protein (fge_12_PS366H01_c1_54737), Di-glucose binding prot…	47	89.362	100	4.95e-24
PmCHH_E642166_L143	PM	CHH	-20.5128	MH106547.1	MH106547.1 Paspalum simplex hypothetical protein (fge_1_PS366H01_c1_967), hypothetical protein (fge_3_PS366H01_c1_11047), F-box protein (fge_4_PS366H01_c1_12806), hypothetical protein (fge_5_PS366H01_c1_18104), cupredoxin domain containing protein (fge_8_PS366H01_c1_28509), retrotransposon protein (fge_10_PS366H01_c1_46343), hypothetical protein (fge_12_PS366H01_c1_54737), Di-glucose binding prot…	43	88.372	95	4.95e-20
PoCHG_E81752_L143	Po	CHG	-60	MH106547.1	MH106547.1 Paspalum simplex hypothetical protein (fge_1_PS366H01_c1_967), hypothetical protein (fge_3_PS366H01_c1_11047), F-box protein (fge_4_PS366H01_c1_12806), hypothetical protein (fge_5_PS366H01_c1_18104), cupredoxin domain containing protein (fge_8_PS366H01_c1_28509), retrotransposon protein (fge_10_PS366H01_c1_46343), hypothetical protein (fge_12_PS366H01_c1_54737), Di-glucose binding prot…	43	86.047	92	9.34e-24
PoCHH_E124492_L143	Po	CHH	-45.8333	MH106547.1	MH106547.1 Paspalum simplex hypothetical protein (fge_1_PS366H01_c1_967), hypothetical protein (fge_3_PS366H01_c1_11047), F-box protein (fge_4_PS366H01_c1_12806), hypothetical protein (fge_5_PS366H01_c1_18104), cupredoxin domain containing protein (fge_8_PS366H01_c1_28509), retrotransposon protein (fge_10_PS366H01_c1_46343), hypothetical protein (fge_12_PS366H01_c1_54737), Di-glucose binding prot…	47	82.979	100	1.21e-20
PmCHH_E67123_L143	PM	CHH	20	MH106547.1	MH106547.1 Paspalum simplex hypothetical protein (fge_1_PS366H01_c1_967), hypothetical protein (fge_3_PS366H01_c1_11047), F-box protein (fge_4_PS366H01_c1_12806), hypothetical protein (fge_5_PS366H01_c1_18104), cupredoxin domain containing protein (fge_8_PS366H01_c1_28509), retrotransposon protein (fge_10_PS366H01_c1_46343), hypothetical protein (fge_12_PS366H01_c1_54737), Di-glucose binding prot…	47	82.979	100	6e-21
PmCHH_E151970_L143	PM	CHH	45.098	MH106547.1	MH106547.1 Paspalum simplex hypothetical protein (fge_1_PS366H01_c1_967), hypothetical protein (fge_3_PS366H01_c1_11047), F-box protein (fge_4_PS366H01_c1_12806), hypothetical protein (fge_5_PS366H01_c1_18104), cupredoxin domain containing protein (fge_8_PS366H01_c1_28509), retrotransposon protein (fge_10_PS366H01_c1_46343), hypothetical protein (fge_12_PS366H01_c1_54737), Di-glucose binding prot…	47	80.851	100	4.22e-26
PmCHH_E152015_L143	PM	CHH	11.4428	MH106547.1	MH106547.1 Paspalum simplex hypothetical protein (fge_1_PS366H01_c1_967), hypothetical protein (fge_3_PS366H01_c1_11047), F-box protein (fge_4_PS366H01_c1_12806), hypothetical protein (fge_5_PS366H01_c1_18104), cupredoxin domain containing protein (fge_8_PS366H01_c1_28509), retrotransposon protein (fge_10_PS366H01_c1_46343), hypothetical protein (fge_12_PS366H01_c1_54737), Di-glucose binding prot…	47	80.851	100	3.68e-25
PoCHG_E12497_L143	Po	CHG	-51.6129	MH106547.1	MH106547.1 Paspalum simplex hypothetical protein (fge_1_PS366H01_c1_967), hypothetical protein (fge_3_PS366H01_c1_11047), F-box protein (fge_4_PS366H01_c1_12806), hypothetical protein (fge_5_PS366H01_c1_18104), cupredoxin domain containing protein (fge_8_PS366H01_c1_28509), retrotransposon protein (fge_10_PS366H01_c1_46343), hypothetical protein (fge_12_PS366H01_c1_54737), Di-glucose binding prot…	47	78.723	100	1.5e-21
PmCHH_E67017_L143	PM	CHH	33.3333	MH106547.1	MH106547.1 Paspalum simplex hypothetical protein (fge_1_PS366H01_c1_967), hypothetical protein (fge_3_PS366H01_c1_11047), F-box protein (fge_4_PS366H01_c1_12806), hypothetical protein (fge_5_PS366H01_c1_18104), cupredoxin domain containing protein (fge_8_PS366H01_c1_28509), retrotransposon protein (fge_10_PS366H01_c1_46343), hypothetical protein (fge_12_PS366H01_c1_54737), Di-glucose binding prot…	47	78.723	100	1.11e-19
PmCHH_E67146_L143	PM	CHH	41.6667	MH106547.1	MH106547.1 Paspalum simplex hypothetical protein (fge_1_PS366H01_c1_967), hypothetical protein (fge_3_PS366H01_c1_11047), F-box protein (fge_4_PS366H01_c1_12806), hypothetical protein (fge_5_PS366H01_c1_18104), cupredoxin domain containing protein (fge_8_PS366H01_c1_28509), retrotransposon protein (fge_10_PS366H01_c1_46343), hypothetical protein (fge_12_PS366H01_c1_54737), Di-glucose binding prot…	47	78.723	100	2.92e-19
PmCHH_E67178_L143	PM	CHH	24	MH106547.1	MH106547.1 Paspalum simplex hypothetical protein (fge_1_PS366H01_c1_967), hypothetical protein (fge_3_PS366H01_c1_11047), F-box protein (fge_4_PS366H01_c1_12806), hypothetical protein (fge_5_PS366H01_c1_18104), cupredoxin domain containing protein (fge_8_PS366H01_c1_28509), retrotransposon protein (fge_10_PS366H01_c1_46343), hypothetical protein (fge_12_PS366H01_c1_54737), Di-glucose binding prot…	47	78.723	100	6.8e-20
PmCHH_E537549_L143	PM	CHH	-30.7692	MH106547.1	MH106547.1 Paspalum simplex hypothetical protein (fge_1_PS366H01_c1_967), hypothetical protein (fge_3_PS366H01_c1_11047), F-box protein (fge_4_PS366H01_c1_12806), hypothetical protein (fge_5_PS366H01_c1_18104), cupredoxin domain containing protein (fge_8_PS366H01_c1_28509), retrotransposon protein (fge_10_PS366H01_c1_46343), hypothetical protein (fge_12_PS366H01_c1_54737), Di-glucose binding prot…	47	78.723	100	2.84e-21
PmCHH_E151993_L143	PM	CHH	30.5556	MH106547.1	MH106547.1 Paspalum simplex hypothetical protein (fge_1_PS366H01_c1_967), hypothetical protein (fge_3_PS366H01_c1_11047), F-box protein (fge_4_PS366H01_c1_12806), hypothetical protein (fge_5_PS366H01_c1_18104), cupredoxin domain containing protein (fge_8_PS366H01_c1_28509), retrotransposon protein (fge_10_PS366H01_c1_46343), hypothetical protein (fge_12_PS366H01_c1_54737), Di-glucose binding prot…	47	78.723	100	1.01e-24
PmCHH_E397335_L143	PM	CHH	-10.6996	MH106547.1	MH106547.1 Paspalum simplex hypothetical protein (fge_1_PS366H01_c1_967), hypothetical protein (fge_3_PS366H01_c1_11047), F-box protein (fge_4_PS366H01_c1_12806), hypothetical protein (fge_5_PS366H01_c1_18104), cupredoxin domain containing protein (fge_8_PS366H01_c1_28509), retrotransposon protein (fge_10_PS366H01_c1_46343), hypothetical protein (fge_12_PS366H01_c1_54737), Di-glucose binding prot…	45	77.778	94	3.9e-21
PmCHH_E598895_L143	PM	CHH	-33.3333	MH106547.1	MH106547.1 Paspalum simplex hypothetical protein (fge_1_PS366H01_c1_967), hypothetical protein (fge_3_PS366H01_c1_11047), F-box protein (fge_4_PS366H01_c1_12806), hypothetical protein (fge_5_PS366H01_c1_18104), cupredoxin domain containing protein (fge_8_PS366H01_c1_28509), retrotransposon protein (fge_10_PS366H01_c1_46343), hypothetical protein (fge_12_PS366H01_c1_54737), Di-glucose binding prot…	45	77.778	94	2.62e-20
PoCHG_E9251_L143	Po	CHG	-46.1538	MH106547.1	MH106547.1 Paspalum simplex hypothetical protein (fge_1_PS366H01_c1_967), hypothetical protein (fge_3_PS366H01_c1_11047), F-box protein (fge_4_PS366H01_c1_12806), hypothetical protein (fge_5_PS366H01_c1_18104), cupredoxin domain containing protein (fge_8_PS366H01_c1_28509), retrotransposon protein (fge_10_PS366H01_c1_46343), hypothetical protein (fge_12_PS366H01_c1_54737), Di-glucose binding prot…	46	76.087	99	9.35e-20
PmCHH_E370811_L143	PM	CHH	-22.2222	MH106547.1	MH106547.1 Paspalum simplex hypothetical protein (fge_1_PS366H01_c1_967), hypothetical protein (fge_3_PS366H01_c1_11047), F-box protein (fge_4_PS366H01_c1_12806), hypothetical protein (fge_5_PS366H01_c1_18104), cupredoxin domain containing protein (fge_8_PS366H01_c1_28509), retrotransposon protein (fge_10_PS366H01_c1_46343), hypothetical protein (fge_12_PS366H01_c1_54737), Di-glucose binding prot…	45	75.556	94	7.98e-18
PoCHG_E9204_L143	Po	CHG	-39.3939	MH106547.1	MH106547.1 Paspalum simplex hypothetical protein (fge_1_PS366H01_c1_967), hypothetical protein (fge_3_PS366H01_c1_11047), F-box protein (fge_4_PS366H01_c1_12806), hypothetical protein (fge_5_PS366H01_c1_18104), cupredoxin domain containing protein (fge_8_PS366H01_c1_28509), retrotransposon protein (fge_10_PS366H01_c1_46343), hypothetical protein (fge_12_PS366H01_c1_54737), Di-glucose binding prot…	47	74.468	100	4.57e-19
PoCHG_E9454_L143	Po	CHG	-43.1373	MH106547.1	MH106547.1 Paspalum simplex hypothetical protein (fge_1_PS366H01_c1_967), hypothetical protein (fge_3_PS366H01_c1_11047), F-box protein (fge_4_PS366H01_c1_12806), hypothetical protein (fge_5_PS366H01_c1_18104), cupredoxin domain containing protein (fge_8_PS366H01_c1_28509), retrotransposon protein (fge_10_PS366H01_c1_46343), hypothetical protein (fge_12_PS366H01_c1_54737), Di-glucose binding prot…	47	74.468	100	1.01e-20
PoCHG_E9478_L143	Po	CHG	-46.2366	MH106547.1	MH106547.1 Paspalum simplex hypothetical protein (fge_1_PS366H01_c1_967), hypothetical protein (fge_3_PS366H01_c1_11047), F-box protein (fge_4_PS366H01_c1_12806), hypothetical protein (fge_5_PS366H01_c1_18104), cupredoxin domain containing protein (fge_8_PS366H01_c1_28509), retrotransposon protein (fge_10_PS366H01_c1_46343), hypothetical protein (fge_12_PS366H01_c1_54737), Di-glucose binding prot…	47	74.468	100	4.95e-20
PmCHH_E576070_L143	PM	CHH	25	MH106547.1	MH106547.1 Paspalum simplex hypothetical protein (fge_1_PS366H01_c1_967), hypothetical protein (fge_3_PS366H01_c1_11047), F-box protein (fge_4_PS366H01_c1_12806), hypothetical protein (fge_5_PS366H01_c1_18104), cupredoxin domain containing protein (fge_8_PS366H01_c1_28509), retrotransposon protein (fge_10_PS366H01_c1_46343), hypothetical protein (fge_12_PS366H01_c1_54737), Di-glucose binding prot…	47	74.468	99	5.49e-21
PmCHH_E452076_L143	PM	CHH	-25.641	MH106547.1	MH106547.1 Paspalum simplex hypothetical protein (fge_1_PS366H01_c1_967), hypothetical protein (fge_3_PS366H01_c1_11047), F-box protein (fge_4_PS366H01_c1_12806), hypothetical protein (fge_5_PS366H01_c1_18104), cupredoxin domain containing protein (fge_8_PS366H01_c1_28509), retrotransposon protein (fge_10_PS366H01_c1_46343), hypothetical protein (fge_12_PS366H01_c1_54737), Di-glucose binding prot…	46	73.913	100	7.37e-21
PmCHH_E152724_L143	PM	CHH	27.5362	MH106547.1	MH106547.1 Paspalum simplex hypothetical protein (fge_1_PS366H01_c1_967), hypothetical protein (fge_3_PS366H01_c1_11047), F-box protein (fge_4_PS366H01_c1_12806), hypothetical protein (fge_5_PS366H01_c1_18104), cupredoxin domain containing protein (fge_8_PS366H01_c1_28509), retrotransposon protein (fge_10_PS366H01_c1_46343), hypothetical protein (fge_12_PS366H01_c1_54737), Di-glucose binding prot…	44	70.455	97	6.19e-17
PoCHG_E23425_L143	Po	CHG	13.0435	MH106548.1	MH106548.1 Paspalum simplex hypothetical protein (PSXXXXF00950_2297) gene, partial cds	47	91.489	100	4.31e-27
PoCHG_E102813_L143	Po	CHG	-39.5833	MH106548.1	MH106548.1 Paspalum simplex hypothetical protein (PSXXXXF00950_2297) gene, partial cds	47	85.106	100	1.5e-25
PoCHG_E62010_L143	Po	CHG	19.0476	MH106548.1	MH106548.1 Paspalum simplex hypothetical protein (PSXXXXF00950_2297) gene, partial cds	47	82.979	100	1.92e-23
PoCHG_E118238_L143	Po	CHG	-18.8406	MH106548.1	MH106548.1 Paspalum simplex hypothetical protein (PSXXXXF00950_2297) gene, partial cds	44	79.545	92	1.49e-20
PoCHG_E95404_L143	Po	CHG	-21.6667	AJ786392.1	AJ786392.1 Poa pratensis APOSTART1 gene for START domain-containing protein, exons 1-22	45	48.889	94	1.19e-10
PoCHG_E77602_L143	Po	CHG	30.5556	AJ786393.1	AJ786393.1 Poa pratensis APOSTART2 gene for START domain-containing protein, exons 1-22	46	58.696	98	1.28e-11
PoCHG_E70527_L143	Po	CHG	-53.3333	AJ810707.1	AJ810707.1 Poa pratensis mRNA for RAB1-like (rab1-1 gene)	43	51.163	90	3.46e-11
PoCHG_E7771_L143	Po	CHG	-40	AJ810707.1	AJ810707.1 Poa pratensis mRNA for RAB1-like (rab1-1 gene)	46	45.652	97	3.9e-13
PoCHG_E25431_L143	Po	CHG	-14.4928	AJ810709.1	AJ810709.1 Poa pratensis mRNA for Ankyrin protein kinase-like (apk gene)	47	61.702	99	3.79e-17
PoCG_E76506_L143	Po	CG	28.5714	AJ810709.1	AJ810709.1 Poa pratensis mRNA for Ankyrin protein kinase-like (apk gene)	47	61.702	99	2.42e-15
PoCHG_E125478_L143	Po	CHG	-26.1905	AJ841697.1	AJ841697.1 Poa pratensis serk2 gene for somatic embryogenesis receptor-like kinase 2, exons 1-11, allele 1	47	53.191	99	3.08e-14
PoCHG_E73758_L143	Po	CHG	53.8462	AJ841697.1	AJ841697.1 Poa pratensis serk2 gene for somatic embryogenesis receptor-like kinase 2, exons 1-11, allele 1	44	50	92	1.61e-09
PmCHH_E431141_L143	PM	CHH	18.75	AJ841697.1	AJ841697.1 Poa pratensis serk2 gene for somatic embryogenesis receptor-like kinase 2, exons 1-11, allele 1	45	48.889	94	2.07e-09
PoCG_E339488_L143	Po	CG	25.641	AJ841697.1	AJ841697.1 Poa pratensis serk2 gene for somatic embryogenesis receptor-like kinase 2, exons 1-11, allele 1	43	48.837	90	1.19e-10
PoCHG_E49885_L143	Po	CHG	-59.6491	AJ841697.1	AJ841697.1 Poa pratensis serk2 gene for somatic embryogenesis receptor-like kinase 2, exons 1-11, allele 1	46	47.826	97	8.73e-10
PoCHG_E73755_L143	Po	CHG	-36.2319	AJ841697.1	AJ841697.1 Poa pratensis serk2 gene for somatic embryogenesis receptor-like kinase 2, exons 1-11, allele 1	44	45.455	92	2.93e-08
PoCHG_E108099_L143	Po	CHG	36.5079	AJ841697.1	AJ841697.1 Poa pratensis serk2 gene for somatic embryogenesis receptor-like kinase 2, exons 1-11, allele 1	43	41.86	90	6.56e-07
PoCHG_E84669_L143	Po	CHG	-47.619	AJ841697.1	AJ841697.1 Poa pratensis serk2 gene for somatic embryogenesis receptor-like kinase 2, exons 1-11, allele 1	44	40.909	92	4.58e-07
PoCHG_E33441_L143	Po	CHG	-52.0833	Ank11445_(isotig11445)	Ank11445_(isotig11445)	46	50	97	1.01e-08
PoCG_E72678_L143	Po	CG	-46.6667	BD237777.1	BD237777.1 Apomixis imparted by the expression of SERK-interactive proteins	46	39.13	97	9.35e-08
PmCHH_E559593_L143	PM	CHH	-19.2982	C1069_ISOTIG17513_apo	C1069_ISOTIG17513_apo	47	57.447	99	4.58e-15
PmCHH_E182095_L143	PM	CHH	-41.6667	C1069_ISOTIG17513_apo	C1069_ISOTIG17513_apo	46	47.826	97	1.39e-08
PmCHH_E393650_L143	PM	CHH	11.1111	C1069_ISOTIG17513_apo	C1069_ISOTIG17513_apo	46	47.826	97	1.63e-10
PmCHH_E668905_L143	PM	CHH	22.2222	C1069_ISOTIG17513_apo	C1069_ISOTIG17513_apo	46	45.652	97	2.63e-08
PmCHH_E562968_L143	PM	CHH	33.3333	C1069_ISOTIG17513_apo	C1069_ISOTIG17513_apo	43	41.86	90	1.77e-07
PoCHH_E298901_L143	Po	CHH	-68.254	C1069_ISOTIG17513_apo	C1069_ISOTIG17513_apo	46	39.13	97	2.07e-09
PmCHH_E651681_L143	PM	CHH	-26.3158	C1069_ISOTIG17513_apo	C1069_ISOTIG17513_apo	44	36.364	92	3.08e-06
PoCHG_E120757_L143	Po	CHG	-21.3333	HQ317444.1	HQ317444.1 Cenchrus ciliaris clone C164L13 AP2 domain-containing protein gene, complete cds	47	55.319	99	7.6e-15
PoCG_E125253_L143	Po	CG	-33.3333	JZ515929.1	JZ515929.1 CC10 ovaries 3 hs after pollination Paspalum notatum cDNA, mRNA sequence	43	46.512	90	1.19e-06
PoCHG_E54408_L143	Po	CHG	27.6596	KC792581.1	KC792581.1 Paspalum notatum somatic embryogenesis receptor kinase 1 (SERK1) gene, partial cds	44	45.455	92	1.77e-07
PmCHH_E407728_L143	PM	CHH	-17.5926	KC792581.1	KC792581.1 Paspalum notatum somatic embryogenesis receptor kinase 1 (SERK1) gene, partial cds	45	35.556	94	1.29e-07
PoCHG_E176635_L143	Po	CHG	23.5294	KC792582.2	KC792582.2 UNVERIFIED: Paspalum notatum somatic embryogenesis receptor kinase 2-like (SERK2) gene, partial sequence	43	55.814	90	1.46e-10
PoCG_E98051_L143	Po	CG	-26.6667	KC792582.2	KC792582.2 UNVERIFIED: Paspalum notatum somatic embryogenesis receptor kinase 2-like (SERK2) gene, partial sequence	43	51.163	90	1.1e-09
PoCHH_E522452_L143	Po	CHH	-61.5385	KC792582.2	KC792582.2 UNVERIFIED: Paspalum notatum somatic embryogenesis receptor kinase 2-like (SERK2) gene, partial sequence	43	48.837	90	6.29e-11
PoCG_E119533_L143	Po	CG	26.6667	KC792582.2	KC792582.2 UNVERIFIED: Paspalum notatum somatic embryogenesis receptor kinase 2-like (SERK2) gene, partial sequence	44	38.636	92	7.98e-06
PmCHH_E549918_L143	PM	CHH	28.7879	KF705603.1	KF705603.1 Boechera sp. IPK Bsp 9 isolate BAC2b_4 APOLLO gene, complete cds	45	68.889	94	6.29e-15
PmCHH_E512402_L143	PM	CHH	48.4848	KF705603.1	KF705603.1 Boechera sp. IPK Bsp 9 isolate BAC2b_4 APOLLO gene, complete cds	46	67.391	97	7.37e-17
PmCHH_E135695_L143	PM	CHH	25.1572	KF705603.1	KF705603.1 Boechera sp. IPK Bsp 9 isolate BAC2b_4 APOLLO gene, complete cds	45	66.667	98	3.08e-18
PmCHH_E366375_L143	PM	CHH	-51.8519	KF705603.1	KF705603.1 Boechera sp. IPK Bsp 9 isolate BAC2b_4 APOLLO gene, complete cds	47	65.957	99	1.63e-18
PoCHH_E420482_L143	Po	CHH	-50	KF705603.1	KF705603.1 Boechera sp. IPK Bsp 9 isolate BAC2b_4 APOLLO gene, complete cds	47	65.957	99	6.28e-19
PoCHG_E191544_L143	Po	CHG	-33.3333	KF705603.1	KF705603.1 Boechera sp. IPK Bsp 9 isolate BAC2b_4 APOLLO gene, complete cds	44	65.909	94	3.61e-16
PmCHH_E508252_L143	PM	CHH	33.3333	KF705603.1	KF705603.1 Boechera sp. IPK Bsp 9 isolate BAC2b_4 APOLLO gene, complete cds	45	64.444	99	4.23e-18
PmCHH_E553743_L143	PM	CHH	50	KF705603.1	KF705603.1 Boechera sp. IPK Bsp 9 isolate BAC2b_4 APOLLO gene, complete cds	47	63.83	99	1.63e-18
PoCHG_E138939_L143	Po	CHG	43.3333	KF705603.1	KF705603.1 Boechera sp. IPK Bsp 9 isolate BAC2b_4 APOLLO gene, complete cds	44	63.636	97	6.81e-12
PoCHG_E9974_L143	Po	CHG	-26.1905	KF705603.1	KF705603.1 Boechera sp. IPK Bsp 9 isolate BAC2b_4 APOLLO gene, complete cds	43	62.791	91	1.1e-13
PoCHH_E233897_L143	Po	CHH	52.381	KF705603.1	KF705603.1 Boechera sp. IPK Bsp 9 isolate BAC2b_4 APOLLO gene, complete cds	47	61.702	99	1.1e-13
PmCHH_E506132_L143	PM	CHH	26.9841	KF705603.1	KF705603.1 Boechera sp. IPK Bsp 9 isolate BAC2b_4 APOLLO gene, complete cds	47	61.702	100	4.23e-18
PoCHG_E40391_L143	Po	CHG	40.7407	KF705603.1	KF705603.1 Boechera sp. IPK Bsp 9 isolate BAC2b_4 APOLLO gene, complete cds	43	60.465	91	1.91e-12
PmCHH_E759004_L143	PM	CHH	-38.4615	KF705603.1	KF705603.1 Boechera sp. IPK Bsp 9 isolate BAC2b_4 APOLLO gene, complete cds	43	60.465	90	1.1e-12
PoCHH_E275678_L143	Po	CHH	-36.3636	KF705603.1	KF705603.1 Boechera sp. IPK Bsp 9 isolate BAC2b_4 APOLLO gene, complete cds	47	59.574	100	2.84e-17
PmCHH_E372936_L143	PM	CHH	-13.6905	KF705603.1	KF705603.1 Boechera sp. IPK Bsp 9 isolate BAC2b_4 APOLLO gene, complete cds	47	59.574	99	5.36e-17
PoCHG_E23007_L143	Po	CHG	-47.8632	KF705603.1	KF705603.1 Boechera sp. IPK Bsp 9 isolate BAC2b_4 APOLLO gene, complete cds	44	59.091	92	4.58e-11
PmCHH_E342794_L143	PM	CHH	-35.2381	KF705603.1	KF705603.1 Boechera sp. IPK Bsp 9 isolate BAC2b_4 APOLLO gene, complete cds	46	58.696	97	6.29e-15
PoCHH_E223801_L143	Po	CHH	-38.8889	KF705603.1	KF705603.1 Boechera sp. IPK Bsp 9 isolate BAC2b_4 APOLLO gene, complete cds	43	58.14	99	1.19e-10
PoCHG_E79418_L143	Po	CHG	17.6471	KF705603.1	KF705603.1 Boechera sp. IPK Bsp 9 isolate BAC2b_4 APOLLO gene, complete cds	47	57.447	99	2.42e-15
PmCHG_E107922_L143	PM	CHG	62.963	KF705603.1	KF705603.1 Boechera sp. IPK Bsp 9 isolate BAC2b_4 APOLLO gene, complete cds	47	57.447	99	2.42e-15
PoCHG_E65470_L143	Po	CHG	-33.3333	KF705603.1	KF705603.1 Boechera sp. IPK Bsp 9 isolate BAC2b_4 APOLLO gene, complete cds	46	56.522	97	6.29e-15
PoCHG_E184065_L143	Po	CHG	-29.6296	KF705603.1	KF705603.1 Boechera sp. IPK Bsp 9 isolate BAC2b_4 APOLLO gene, complete cds	46	56.522	97	1.28e-11
PmCHH_E537327_L143	PM	CHH	-36.1111	KF705603.1	KF705603.1 Boechera sp. IPK Bsp 9 isolate BAC2b_4 APOLLO gene, complete cds	46	56.522	97	2.63e-12
PmCHH_E372945_L143	PM	CHH	24	KF705603.1	KF705603.1 Boechera sp. IPK Bsp 9 isolate BAC2b_4 APOLLO gene, complete cds	47	55.319	99	2.62e-16
PmCHH_E328247_L143	PM	CHH	36	KF705603.1	KF705603.1 Boechera sp. IPK Bsp 9 isolate BAC2b_4 APOLLO gene, complete cds	47	55.319	99	9.51e-15
PoCHG_E174170_L143	Po	CHG	33.3333	KF705603.1	KF705603.1 Boechera sp. IPK Bsp 9 isolate BAC2b_4 APOLLO gene, complete cds	46	54.348	97	7.37e-09
PoCHH_E249549_L143	Po	CHH	-36.3636	KF705603.1	KF705603.1 Boechera sp. IPK Bsp 9 isolate BAC2b_4 APOLLO gene, complete cds	46	54.348	97	6.81e-12
PmCHH_E702722_L143	PM	CHH	19.0476	KF705603.1	KF705603.1 Boechera sp. IPK Bsp 9 isolate BAC2b_4 APOLLO gene, complete cds	46	54.348	97	6.81e-12
PmCHH_E700981_L143	PM	CHH	20.6897	KF705603.1	KF705603.1 Boechera sp. IPK Bsp 9 isolate BAC2b_4 APOLLO gene, complete cds	46	54.348	97	7.98e-14
PmCHH_E569072_L143	PM	CHH	24.2424	KF705603.1	KF705603.1 Boechera sp. IPK Bsp 9 isolate BAC2b_4 APOLLO gene, complete cds	43	53.488	99	1.51e-09
PmCHH_E619173_L143	PM	CHH	-50	KF705603.1	KF705603.1 Boechera sp. IPK Bsp 9 isolate BAC2b_4 APOLLO gene, complete cds	45	53.333	94	3.91e-09
PoCG_E299102_L143	Po	CG	34.6154	KF705603.1	KF705603.1 Boechera sp. IPK Bsp 9 isolate BAC2b_4 APOLLO gene, complete cds	47	53.191	100	3.08e-10
PmCHH_E527708_L143	PM	CHH	14.8148	KF705603.1	KF705603.1 Boechera sp. IPK Bsp 9 isolate BAC2b_4 APOLLO gene, complete cds	44	52.273	92	2.05e-11
PoCHH_E101072_L143	Po	CHH	49.0196	KF705603.1	KF705603.1 Boechera sp. IPK Bsp 9 isolate BAC2b_4 APOLLO gene, complete cds	44	52.273	92	1.76e-11
PoCHG_E115996_L143	Po	CHG	-27.2727	KF705603.1	KF705603.1 Boechera sp. IPK Bsp 9 isolate BAC2b_4 APOLLO gene, complete cds	46	52.174	97	3.9e-13
PmCHG_E95713_L143	PM	CHG	50.9804	KF705603.1	KF705603.1 Boechera sp. IPK Bsp 9 isolate BAC2b_4 APOLLO gene, complete cds	46	52.174	97	3.9e-13
PmCHH_E390764_L143	PM	CHH	-53.8462	KF705603.1	KF705603.1 Boechera sp. IPK Bsp 9 isolate BAC2b_4 APOLLO gene, complete cds	46	52.174	97	1.19e-10
PmCHH_E151339_L143	PM	CHH	-48.4848	KF705603.1	KF705603.1 Boechera sp. IPK Bsp 9 isolate BAC2b_4 APOLLO gene, complete cds	46	52.174	97	1.28e-11
PoCHG_E29080_L143	Po	CHG	-55.5556	KF705603.1	KF705603.1 Boechera sp. IPK Bsp 9 isolate BAC2b_4 APOLLO gene, complete cds	46	52.174	97	2.07e-13
PoCHH_E213969_L143	Po	CHH	-48.7179	KF705603.1	KF705603.1 Boechera sp. IPK Bsp 9 isolate BAC2b_4 APOLLO gene, complete cds	46	52.174	97	8.64e-15
PmCHH_E1881_L143	PM	CHH	-27.7778	KF705603.1	KF705603.1 Boechera sp. IPK Bsp 9 isolate BAC2b_4 APOLLO gene, complete cds	46	52.174	97	8.64e-15
PoCHH_E277596_L143	Po	CHH	41.6667	KF705603.1	KF705603.1 Boechera sp. IPK Bsp 9 isolate BAC2b_4 APOLLO gene, complete cds	43	51.163	90	2.63e-12
PmCHH_E576096_L143	PM	CHH	-37.2093	KF705603.1	KF705603.1 Boechera sp. IPK Bsp 9 isolate BAC2b_4 APOLLO gene, complete cds	45	51.111	94	7.12e-12
PmCHH_E471921_L143	PM	CHH	14.9425	KF705603.1	KF705603.1 Boechera sp. IPK Bsp 9 isolate BAC2b_4 APOLLO gene, complete cds	47	51.064	99	2.84e-13
PoCHG_E99223_L143	Po	CHG	-27.7778	KF705603.1	KF705603.1 Boechera sp. IPK Bsp 9 isolate BAC2b_4 APOLLO gene, complete cds	47	51.064	99	3.33e-11
PmCHH_E176720_L143	PM	CHH	19.697	KF705603.1	KF705603.1 Boechera sp. IPK Bsp 9 isolate BAC2b_4 APOLLO gene, complete cds	47	51.064	99	3.33e-11
PmCHH_E337204_L143	PM	CHH	-16.092	KF705603.1	KF705603.1 Boechera sp. IPK Bsp 9 isolate BAC2b_4 APOLLO gene, complete cds	47	51.064	99	2.63e-12
PoCHG_E70103_L143	Po	CHG	29.0598	KF705603.1	KF705603.1 Boechera sp. IPK Bsp 9 isolate BAC2b_4 APOLLO gene, complete cds	46	50	97	1.63e-10
PoCHG_E141603_L143	Po	CHG	30	KF705603.1	KF705603.1 Boechera sp. IPK Bsp 9 isolate BAC2b_4 APOLLO gene, complete cds	46	50	97	1.39e-08
PoCHH_E483589_L143	Po	CHH	-48.4848	KF705603.1	KF705603.1 Boechera sp. IPK Bsp 9 isolate BAC2b_4 APOLLO gene, complete cds	46	50	97	5.81e-10
PmCHH_E299178_L143	PM	CHH	22	KF705603.1	KF705603.1 Boechera sp. IPK Bsp 9 isolate BAC2b_4 APOLLO gene, complete cds	46	50	97	3.33e-11
PmCHH_E651945_L143	PM	CHH	-36.6667	KF705603.1	KF705603.1 Boechera sp. IPK Bsp 9 isolate BAC2b_4 APOLLO gene, complete cds	46	50	97	1.63e-10
PoCHG_E140655_L143	Po	CHG	-44.4444	KF705603.1	KF705603.1 Boechera sp. IPK Bsp 9 isolate BAC2b_4 APOLLO gene, complete cds	46	50	97	1.29e-07
PmCHH_E1948_L143	PM	CHH	24.6032	KF705603.1	KF705603.1 Boechera sp. IPK Bsp 9 isolate BAC2b_4 APOLLO gene, complete cds	46	50	97	1.19e-14
PoCHH_E100969_L143	Po	CHH	36.2319	KF705603.1	KF705603.1 Boechera sp. IPK Bsp 9 isolate BAC2b_4 APOLLO gene, complete cds	44	50	92	2.24e-10
PoCHH_E101032_L143	Po	CHH	24.8227	KF705603.1	KF705603.1 Boechera sp. IPK Bsp 9 isolate BAC2b_4 APOLLO gene, complete cds	44	50	92	1.76e-11
PmCHH_E174397_L143	PM	CHH	-12.2807	KF705603.1	KF705603.1 Boechera sp. IPK Bsp 9 isolate BAC2b_4 APOLLO gene, complete cds	44	50	92	2.24e-10
PmCHH_E174540_L143	PM	CHH	33.3333	KF705603.1	KF705603.1 Boechera sp. IPK Bsp 9 isolate BAC2b_4 APOLLO gene, complete cds	44	50	92	2.24e-10
PmCHH_E174569_L143	PM	CHH	36.6667	KF705603.1	KF705603.1 Boechera sp. IPK Bsp 9 isolate BAC2b_4 APOLLO gene, complete cds	44	50	92	8.64e-11
PoCHG_E156136_L143	Po	CHG	41.6667	KF705603.1	KF705603.1 Boechera sp. IPK Bsp 9 isolate BAC2b_4 APOLLO gene, complete cds	47	48.936	99	6.29e-11
PoCHG_E124087_L143	Po	CHG	30.9524	KF705603.1	KF705603.1 Boechera sp. IPK Bsp 9 isolate BAC2b_4 APOLLO gene, complete cds	47	48.936	99	4.23e-10
PmCHH_E402111_L143	PM	CHH	-18.6667	KF705603.1	KF705603.1 Boechera sp. IPK Bsp 9 isolate BAC2b_4 APOLLO gene, complete cds	43	48.837	90	1.1e-13
PmCHH_E631317_L143	PM	CHH	34.0741	KF705603.1	KF705603.1 Boechera sp. IPK Bsp 9 isolate BAC2b_4 APOLLO gene, complete cds	43	48.837	90	7.98e-10
PmCHH_E556430_L143	PM	CHH	20	KF705603.1	KF705603.1 Boechera sp. IPK Bsp 9 isolate BAC2b_4 APOLLO gene, complete cds	46	47.826	97	9.35e-08
PmCHH_E736043_L143	PM	CHH	36.6667	KF705603.1	KF705603.1 Boechera sp. IPK Bsp 9 isolate BAC2b_4 APOLLO gene, complete cds	46	47.826	97	1.63e-10
PmCHH_E299160_L143	PM	CHH	-57.1429	KF705603.1	KF705603.1 Boechera sp. IPK Bsp 9 isolate BAC2b_4 APOLLO gene, complete cds	46	47.826	97	2.24e-10
PmCHH_E436149_L143	PM	CHH	26.9841	KF705603.1	KF705603.1 Boechera sp. IPK Bsp 9 isolate BAC2b_4 APOLLO gene, complete cds	46	47.826	97	1.01e-08
PmCHH_E664224_L143	PM	CHH	41.1765	KF705603.1	KF705603.1 Boechera sp. IPK Bsp 9 isolate BAC2b_4 APOLLO gene, complete cds	46	47.826	97	2.63e-08
PmCHH_E174454_L143	PM	CHH	27.0833	KF705603.1	KF705603.1 Boechera sp. IPK Bsp 9 isolate BAC2b_4 APOLLO gene, complete cds	46	47.826	97	3.33e-11
PmCHH_E499504_L143	PM	CHH	-23.5294	KF705603.1	KF705603.1 Boechera sp. IPK Bsp 9 isolate BAC2b_4 APOLLO gene, complete cds	44	47.727	94	1.1e-09
PmCHH_E549519_L143	PM	CHH	43.8596	KF705603.1	KF705603.1 Boechera sp. IPK Bsp 9 isolate BAC2b_4 APOLLO gene, complete cds	44	47.727	92	2.43e-07
PmCHH_E534086_L143	PM	CHH	28.8889	KF705603.1	KF705603.1 Boechera sp. IPK Bsp 9 isolate BAC2b_4 APOLLO gene, complete cds	44	47.727	92	2.07e-13
PmCHH_E174412_L143	PM	CHH	-23.8095	KF705603.1	KF705603.1 Boechera sp. IPK Bsp 9 isolate BAC2b_4 APOLLO gene, complete cds	44	47.727	92	2.07e-09
PmCHH_E174587_L143	PM	CHH	-21.0526	KF705603.1	KF705603.1 Boechera sp. IPK Bsp 9 isolate BAC2b_4 APOLLO gene, complete cds	44	47.727	92	3.91e-09
PoCHG_E153033_L143	Po	CHG	38.8889	KF705603.1	KF705603.1 Boechera sp. IPK Bsp 9 isolate BAC2b_4 APOLLO gene, complete cds	47	46.809	99	4.23e-10
PmCHH_E643264_L143	PM	CHH	-30.5556	KF705603.1	KF705603.1 Boechera sp. IPK Bsp 9 isolate BAC2b_4 APOLLO gene, complete cds	47	46.809	99	1.29e-07
PmCHH_E611185_L143	PM	CHH	-57.5758	KF705603.1	KF705603.1 Boechera sp. IPK Bsp 9 isolate BAC2b_4 APOLLO gene, complete cds	45	46.667	94	5.36e-09
PmCHH_E523353_L143	PM	CHH	-57.971	KF705603.1	KF705603.1 Boechera sp. IPK Bsp 9 isolate BAC2b_4 APOLLO gene, complete cds	45	46.667	94	1.81e-11
PoCG_E207129_L143	Po	CG	42.4242	KF705603.1	KF705603.1 Boechera sp. IPK Bsp 9 isolate BAC2b_4 APOLLO gene, complete cds	45	46.667	94	8.64e-11
PmCHH_E562169_L143	PM	CHH	31.4815	KF705603.1	KF705603.1 Boechera sp. IPK Bsp 9 isolate BAC2b_4 APOLLO gene, complete cds	45	46.667	94	1.19e-10
PoCHG_E22527_L143	Po	CHG	-40	KF705603.1	KF705603.1 Boechera sp. IPK Bsp 9 isolate BAC2b_4 APOLLO gene, complete cds	43	46.512	90	3.61e-08
PmCHH_E174346_L143	PM	CHH	24.0741	KF705603.1	KF705603.1 Boechera sp. IPK Bsp 9 isolate BAC2b_4 APOLLO gene, complete cds	43	46.512	90	3.91e-09
PmCHH_E299167_L143	PM	CHH	-29.4118	KF705603.1	KF705603.1 Boechera sp. IPK Bsp 9 isolate BAC2b_4 APOLLO gene, complete cds	46	45.652	97	2.07e-09
PmCHH_E511031_L143	PM	CHH	-43.5897	KF705603.1	KF705603.1 Boechera sp. IPK Bsp 9 isolate BAC2b_4 APOLLO gene, complete cds	46	45.652	97	7.98e-10
PmCHH_E556367_L143	PM	CHH	-23.0769	KF705603.1	KF705603.1 Boechera sp. IPK Bsp 9 isolate BAC2b_4 APOLLO gene, complete cds	46	45.652	97	2.65e-08
PmCHH_E176453_L143	PM	CHH	-40	KF705603.1	KF705603.1 Boechera sp. IPK Bsp 9 isolate BAC2b_4 APOLLO gene, complete cds	46	45.652	97	6.29e-11
PoCG_E107870_L143	Po	CG	23.1884	KF705603.1	KF705603.1 Boechera sp. IPK Bsp 9 isolate BAC2b_4 APOLLO gene, complete cds	46	45.652	97	2.07e-13
PmCHH_E685382_L143	PM	CHH	40	KF705603.1	KF705603.1 Boechera sp. IPK Bsp 9 isolate BAC2b_4 APOLLO gene, complete cds	46	45.652	97	1.63e-10
PmCHH_E603475_L143	PM	CHH	46.6667	KF705603.1	KF705603.1 Boechera sp. IPK Bsp 9 isolate BAC2b_4 APOLLO gene, complete cds	44	45.455	92	4.23e-10
PoCHG_E140670_L143	Po	CHG	-39.8148	KF705603.1	KF705603.1 Boechera sp. IPK Bsp 9 isolate BAC2b_4 APOLLO gene, complete cds	44	45.455	92	3.08e-06
PoCHH_E338197_L143	Po	CHH	41.6667	KF705603.1	KF705603.1 Boechera sp. IPK Bsp 9 isolate BAC2b_4 APOLLO gene, complete cds	44	45.455	92	4.58e-07
PmCHH_E129623_L143	PM	CHH	-41.6667	KF705603.1	KF705603.1 Boechera sp. IPK Bsp 9 isolate BAC2b_4 APOLLO gene, complete cds	44	45.455	92	1.63e-10
PmCHH_E129681_L143	PM	CHH	-24.2424	KF705603.1	KF705603.1 Boechera sp. IPK Bsp 9 isolate BAC2b_4 APOLLO gene, complete cds	44	45.455	92	8.64e-11
PmCHH_E129731_L143	PM	CHH	-25.9259	KF705603.1	KF705603.1 Boechera sp. IPK Bsp 9 isolate BAC2b_4 APOLLO gene, complete cds	44	45.455	92	1.28e-11
PmCHH_E129781_L143	PM	CHH	-21.4286	KF705603.1	KF705603.1 Boechera sp. IPK Bsp 9 isolate BAC2b_4 APOLLO gene, complete cds	44	45.455	92	1.01e-12
PmCHH_E129829_L143	PM	CHH	-33.3333	KF705603.1	KF705603.1 Boechera sp. IPK Bsp 9 isolate BAC2b_4 APOLLO gene, complete cds	44	45.455	92	1.28e-11
PoCHH_E101082_L143	Po	CHH	44.4444	KF705603.1	KF705603.1 Boechera sp. IPK Bsp 9 isolate BAC2b_4 APOLLO gene, complete cds	44	45.455	92	9.35e-08
PoCHH_E101084_L143	Po	CHH	30.1587	KF705603.1	KF705603.1 Boechera sp. IPK Bsp 9 isolate BAC2b_4 APOLLO gene, complete cds	44	45.455	92	2.84e-09
PmCHH_E174431_L143	PM	CHH	22.2222	KF705603.1	KF705603.1 Boechera sp. IPK Bsp 9 isolate BAC2b_4 APOLLO gene, complete cds	44	45.455	92	5.36e-09
PmCHH_E747788_L143	PM	CHH	45.4545	KF705603.1	KF705603.1 Boechera sp. IPK Bsp 9 isolate BAC2b_4 APOLLO gene, complete cds	47	44.681	99	4.23e-10
PoCG_E180348_L143	Po	CG	22.9167	KF705603.1	KF705603.1 Boechera sp. IPK Bsp 9 isolate BAC2b_4 APOLLO gene, complete cds	47	44.681	99	7.37e-09
PmCHH_E562415_L143	PM	CHH	-39.3939	KF705603.1	KF705603.1 Boechera sp. IPK Bsp 9 isolate BAC2b_4 APOLLO gene, complete cds	47	44.681	99	8.64e-07
PoCHG_E71653_L143	Po	CHG	24.2424	KF705603.1	KF705603.1 Boechera sp. IPK Bsp 9 isolate BAC2b_4 APOLLO gene, complete cds	47	44.681	99	2.24e-10
PmCHH_E431800_L143	PM	CHH	33.3333	KF705603.1	KF705603.1 Boechera sp. IPK Bsp 9 isolate BAC2b_4 APOLLO gene, complete cds	45	44.444	94	7.98e-10
PmCHH_E493750_L143	PM	CHH	24.4444	KF705603.1	KF705603.1 Boechera sp. IPK Bsp 9 isolate BAC2b_4 APOLLO gene, complete cds	45	44.444	94	3.08e-10
PmCHH_E513322_L143	PM	CHH	26.087	KF705603.1	KF705603.1 Boechera sp. IPK Bsp 9 isolate BAC2b_4 APOLLO gene, complete cds	45	44.444	94	1.19e-10
PoCHG_E40029_L143	Po	CHG	-35.8974	KF705603.1	KF705603.1 Boechera sp. IPK Bsp 9 isolate BAC2b_4 APOLLO gene, complete cds	43	44.186	90	1.63e-06
PoCHH_E100964_L143	Po	CHH	41.1765	KF705603.1	KF705603.1 Boechera sp. IPK Bsp 9 isolate BAC2b_4 APOLLO gene, complete cds	43	44.186	90	9.35e-08
PmCHH_E528218_L143	PM	CHH	30.5556	KF705603.1	KF705603.1 Boechera sp. IPK Bsp 9 isolate BAC2b_4 APOLLO gene, complete cds	46	43.478	97	1.29e-07
PoCHH_E369098_L143	Po	CHH	-47.9167	KF705603.1	KF705603.1 Boechera sp. IPK Bsp 9 isolate BAC2b_4 APOLLO gene, complete cds	46	43.478	97	7.37e-09
PmCHH_E537646_L143	PM	CHH	30.5556	KF705603.1	KF705603.1 Boechera sp. IPK Bsp 9 isolate BAC2b_4 APOLLO gene, complete cds	46	43.478	97	9.35e-08
PmCHH_E141325_L143	PM	CHH	25	KF705603.1	KF705603.1 Boechera sp. IPK Bsp 9 isolate BAC2b_4 APOLLO gene, complete cds	46	43.478	97	3.15e-07
PmCHH_E141492_L143	PM	CHH	45.4545	KF705603.1	KF705603.1 Boechera sp. IPK Bsp 9 isolate BAC2b_4 APOLLO gene, complete cds	46	43.478	97	1.46e-07
PmCHH_E176430_L143	PM	CHH	-28.9855	KF705603.1	KF705603.1 Boechera sp. IPK Bsp 9 isolate BAC2b_4 APOLLO gene, complete cds	46	43.478	97	2.36e-10
PoCG_E37003_L143	Po	CG	26.6667	KF705603.1	KF705603.1 Boechera sp. IPK Bsp 9 isolate BAC2b_4 APOLLO gene, complete cds	46	43.478	97	7.12e-12
PmCHH_E643315_L143	PM	CHH	-30.303	KF705603.1	KF705603.1 Boechera sp. IPK Bsp 9 isolate BAC2b_4 APOLLO gene, complete cds	44	43.182	92	6.81e-08
PoCHH_E66566_L143	Po	CHH	31.6092	KF705603.1	KF705603.1 Boechera sp. IPK Bsp 9 isolate BAC2b_4 APOLLO gene, complete cds	44	43.182	92	2.07e-09
PmCHH_E129677_L143	PM	CHH	-29.7619	KF705603.1	KF705603.1 Boechera sp. IPK Bsp 9 isolate BAC2b_4 APOLLO gene, complete cds	44	43.182	92	1.91e-12
PmCHH_E129686_L143	PM	CHH	-27.2727	KF705603.1	KF705603.1 Boechera sp. IPK Bsp 9 isolate BAC2b_4 APOLLO gene, complete cds	44	43.182	92	1.1e-09
PmCHH_E129786_L143	PM	CHH	-25.641	KF705603.1	KF705603.1 Boechera sp. IPK Bsp 9 isolate BAC2b_4 APOLLO gene, complete cds	44	43.182	92	7.98e-10
PoCHG_E141435_L143	Po	CHG	-31.1111	KF705603.1	KF705603.1 Boechera sp. IPK Bsp 9 isolate BAC2b_4 APOLLO gene, complete cds	47	42.553	99	1.76e-11
PoCHH_E211570_L143	Po	CHH	44.4444	KF705603.1	KF705603.1 Boechera sp. IPK Bsp 9 isolate BAC2b_4 APOLLO gene, complete cds	47	42.553	99	1.01e-08
PmCHH_E377436_L143	PM	CHH	-24.4444	KF705603.1	KF705603.1 Boechera sp. IPK Bsp 9 isolate BAC2b_4 APOLLO gene, complete cds	47	42.553	99	5.36e-09
PmCHH_E377488_L143	PM	CHH	38.0952	KF705603.1	KF705603.1 Boechera sp. IPK Bsp 9 isolate BAC2b_4 APOLLO gene, complete cds	47	42.553	99	5.36e-09
PmCHH_E377491_L143	PM	CHH	-20.8333	KF705603.1	KF705603.1 Boechera sp. IPK Bsp 9 isolate BAC2b_4 APOLLO gene, complete cds	47	42.553	99	1.01e-08
PmCHH_E538628_L143	PM	CHH	35	KF705603.1	KF705603.1 Boechera sp. IPK Bsp 9 isolate BAC2b_4 APOLLO gene, complete cds	47	42.553	99	5.66e-10
PmCHH_E541932_L143	PM	CHH	30.1587	KF705603.1	KF705603.1 Boechera sp. IPK Bsp 9 isolate BAC2b_4 APOLLO gene, complete cds	47	42.553	99	8.3e-11
PoCHG_E83618_L143	Po	CHG	30.5556	KF705603.1	KF705603.1 Boechera sp. IPK Bsp 9 isolate BAC2b_4 APOLLO gene, complete cds	47	42.553	99	4.58e-07
PmCHH_E329845_L143	PM	CHH	25.7576	KF705603.1	KF705603.1 Boechera sp. IPK Bsp 9 isolate BAC2b_4 APOLLO gene, complete cds	47	42.553	99	6.81e-08
PmCHH_E42269_L143	PM	CHH	-39.5833	KF705603.1	KF705603.1 Boechera sp. IPK Bsp 9 isolate BAC2b_4 APOLLO gene, complete cds	45	42.222	94	1.91e-08
PmCHH_E141642_L143	PM	CHH	33.3333	KF705603.1	KF705603.1 Boechera sp. IPK Bsp 9 isolate BAC2b_4 APOLLO gene, complete cds	45	42.222	94	1.05e-06
PmCHH_E725348_L143	PM	CHH	25	KF705603.1	KF705603.1 Boechera sp. IPK Bsp 9 isolate BAC2b_4 APOLLO gene, complete cds	43	41.86	90	1.39e-08
PmCHH_E528689_L143	PM	CHH	-39.3939	KF705603.1	KF705603.1 Boechera sp. IPK Bsp 9 isolate BAC2b_4 APOLLO gene, complete cds	43	41.86	90	9.35e-08
PmCHH_E631470_L143	PM	CHH	39.3939	KF705603.1	KF705603.1 Boechera sp. IPK Bsp 9 isolate BAC2b_4 APOLLO gene, complete cds	46	41.304	97	1.19e-10
PoCHG_E7621_L143	Po	CHG	20.6897	KF705603.1	KF705603.1 Boechera sp. IPK Bsp 9 isolate BAC2b_4 APOLLO gene, complete cds	46	41.304	97	4.96e-08
PmCHH_E141379_L143	PM	CHH	-11.1111	KF705603.1	KF705603.1 Boechera sp. IPK Bsp 9 isolate BAC2b_4 APOLLO gene, complete cds	46	41.304	97	1.32e-07
PmCHH_E141627_L143	PM	CHH	23.8095	KF705603.1	KF705603.1 Boechera sp. IPK Bsp 9 isolate BAC2b_4 APOLLO gene, complete cds	46	41.304	97	2.88e-06
PmCHH_E141848_L143	PM	CHH	-31.5789	KF705603.1	KF705603.1 Boechera sp. IPK Bsp 9 isolate BAC2b_4 APOLLO gene, complete cds	46	41.304	97	8.35e-06
PmCHH_E500187_L143	PM	CHH	17.7778	KF705603.1	KF705603.1 Boechera sp. IPK Bsp 9 isolate BAC2b_4 APOLLO gene, complete cds	46	41.304	97	2.07e-09
PmCHH_E129670_L143	PM	CHH	-44.4444	KF705603.1	KF705603.1 Boechera sp. IPK Bsp 9 isolate BAC2b_4 APOLLO gene, complete cds	44	40.909	92	9.35e-12
PmCHH_E129761_L143	PM	CHH	-30.7692	KF705603.1	KF705603.1 Boechera sp. IPK Bsp 9 isolate BAC2b_4 APOLLO gene, complete cds	44	40.909	92	1.39e-08
PmCHH_E129839_L143	PM	CHH	-29.8246	KF705603.1	KF705603.1 Boechera sp. IPK Bsp 9 isolate BAC2b_4 APOLLO gene, complete cds	44	40.909	92	1.1e-09
PmCHH_E377505_L143	PM	CHH	-30	KF705603.1	KF705603.1 Boechera sp. IPK Bsp 9 isolate BAC2b_4 APOLLO gene, complete cds	47	40.426	99	6.29e-07
PoCHG_E147470_L143	Po	CHG	20.3704	KF705603.1	KF705603.1 Boechera sp. IPK Bsp 9 isolate BAC2b_4 APOLLO gene, complete cds	47	40.426	99	3.33e-07
PmCHH_E42291_L143	PM	CHH	-36.6667	KF705603.1	KF705603.1 Boechera sp. IPK Bsp 9 isolate BAC2b_4 APOLLO gene, complete cds	45	40	94	3.08e-06
PmCHH_E431790_L143	PM	CHH	33.3333	KF705603.1	KF705603.1 Boechera sp. IPK Bsp 9 isolate BAC2b_4 APOLLO gene, complete cds	45	40	94	1.29e-07
PoCHH_E155150_L143	Po	CHH	43.5897	KF705603.1	KF705603.1 Boechera sp. IPK Bsp 9 isolate BAC2b_4 APOLLO gene, complete cds	45	40	94	2.12e-06
PmCHH_E141753_L143	PM	CHH	33.3333	KF705603.1	KF705603.1 Boechera sp. IPK Bsp 9 isolate BAC2b_4 APOLLO gene, complete cds	45	40	94	2.12e-06
PoCHG_E189979_L143	Po	CHG	-54.1667	KF705603.1	KF705603.1 Boechera sp. IPK Bsp 9 isolate BAC2b_4 APOLLO gene, complete cds	45	40	94	3.61e-08
PoCG_E276259_L143	Po	CG	-33.3333	KF705603.1	KF705603.1 Boechera sp. IPK Bsp 9 isolate BAC2b_4 APOLLO gene, complete cds	43	39.535	90	3.08e-06
PmCHH_E603427_L143	PM	CHH	-30.5556	KF705603.1	KF705603.1 Boechera sp. IPK Bsp 9 isolate BAC2b_4 APOLLO gene, complete cds	43	39.535	90	3.61e-08
PoCHH_E155194_L143	Po	CHH	-44.4444	KF705603.1	KF705603.1 Boechera sp. IPK Bsp 9 isolate BAC2b_4 APOLLO gene, complete cds	46	39.13	97	6.46e-06
PmCHH_E141544_L143	PM	CHH	57.7778	KF705603.1	KF705603.1 Boechera sp. IPK Bsp 9 isolate BAC2b_4 APOLLO gene, complete cds	46	39.13	97	2.4e-06
PmCHH_E432602_L143	PM	CHH	9.09091	KF705603.1	KF705603.1 Boechera sp. IPK Bsp 9 isolate BAC2b_4 APOLLO gene, complete cds	46	39.13	97	3.61e-08
PmCHH_E810423_L143	PM	CHH	43.3333	KF705603.1	KF705603.1 Boechera sp. IPK Bsp 9 isolate BAC2b_4 APOLLO gene, complete cds	46	39.13	97	3.61e-11
PoCHG_E219727_L143	Po	CHG	57.7778	KF705603.1	KF705603.1 Boechera sp. IPK Bsp 9 isolate BAC2b_4 APOLLO gene, complete cds	47	38.298	99	1.91e-08
PmCHH_E42274_L143	PM	CHH	-42.2222	KF705603.1	KF705603.1 Boechera sp. IPK Bsp 9 isolate BAC2b_4 APOLLO gene, complete cds	45	37.778	94	1.63e-06
PmCHH_E549719_L143	PM	CHH	-18.1818	KF705603.1	KF705603.1 Boechera sp. IPK Bsp 9 isolate BAC2b_4 APOLLO gene, complete cds	45	37.778	94	1.63e-06
PoCHG_E39308_L143	Po	CHG	39.5062	KF705603.1	KF705603.1 Boechera sp. IPK Bsp 9 isolate BAC2b_4 APOLLO gene, complete cds	46	36.957	97	1.77e-07
PmCHH_E575937_L143	PM	CHH	30.5556	KF705603.1	KF705603.1 Boechera sp. IPK Bsp 9 isolate BAC2b_4 APOLLO gene, complete cds	44	36.364	92	3.7e-06
PoCHG_E65587_L143	Po	CHG	-28.2051	KF705603.1	KF705603.1 Boechera sp. IPK Bsp 9 isolate BAC2b_4 APOLLO gene, complete cds	47	36.17	99	4.96e-08
PoCHG_E145137_L143	Po	CHG	26.3889	KF705603.1	KF705603.1 Boechera sp. IPK Bsp 9 isolate BAC2b_4 APOLLO gene, complete cds	47	36.17	99	2.63e-08
PmCHH_E390828_L143	PM	CHH	53.0303	KF705603.1	KF705603.1 Boechera sp. IPK Bsp 9 isolate BAC2b_4 APOLLO gene, complete cds	47	36.17	99	1.01e-08
PmCHH_E390945_L143	PM	CHH	14.6667	KF705603.1	KF705603.1 Boechera sp. IPK Bsp 9 isolate BAC2b_4 APOLLO gene, complete cds	47	36.17	99	5.36e-09
PoCHG_E22681_L143	Po	CHG	-16.0494	KF705603.1	KF705603.1 Boechera sp. IPK Bsp 9 isolate BAC2b_4 APOLLO gene, complete cds	47	34.043	99	3.33e-07
PmCHH_E427081_L143	PM	CHH	-10.7143	KF705604.1	KF705604.1 Boechera sp. IPK Bsp 9 isolate BAC5_7 APOLLO gene, complete cds	46	60.87	97	9.35e-20
PmCHH_E552807_L143	PM	CHH	43.4343	KF705604.1	KF705604.1 Boechera sp. IPK Bsp 9 isolate BAC5_7 APOLLO gene, complete cds	46	60.87	97	3.9e-13
PoCHH_E356217_L143	Po	CHH	28.5714	KF705604.1	KF705604.1 Boechera sp. IPK Bsp 9 isolate BAC5_7 APOLLO gene, complete cds	47	59.574	99	5.81e-18
PoCHG_E88177_L143	Po	CHG	-57.7778	KF705604.1	KF705604.1 Boechera sp. IPK Bsp 9 isolate BAC5_7 APOLLO gene, complete cds	45	57.778	99	1.07e-11
PmCHH_E535757_L143	PM	CHH	29.6296	KF705604.1	KF705604.1 Boechera sp. IPK Bsp 9 isolate BAC5_7 APOLLO gene, complete cds	46	56.522	97	2.63e-12
PoCHH_E293541_L143	Po	CHH	-52.6316	KF705604.1	KF705604.1 Boechera sp. IPK Bsp 9 isolate BAC5_7 APOLLO gene, complete cds	46	56.522	97	3.33e-15
PmCHH_E426329_L143	PM	CHH	-15.1515	KF705604.1	KF705604.1 Boechera sp. IPK Bsp 9 isolate BAC5_7 APOLLO gene, complete cds	46	54.348	97	2.84e-17
PoCG_E68491_L143	Po	CG	30.7692	KF705604.1	KF705604.1 Boechera sp. IPK Bsp 9 isolate BAC5_7 APOLLO gene, complete cds	46	54.348	99	9.58e-10
PoCG_E191431_L143	Po	CG	36.3636	KF705604.1	KF705604.1 Boechera sp. IPK Bsp 9 isolate BAC5_7 APOLLO gene, complete cds	47	53.191	99	1.28e-11
PoCHG_E274229_L143	Po	CHG	-26.1905	KF705604.1	KF705604.1 Boechera sp. IPK Bsp 9 isolate BAC5_7 APOLLO gene, complete cds	46	52.174	97	3.33e-11
PmCHH_E693147_L143	PM	CHH	-28.8889	KF705604.1	KF705604.1 Boechera sp. IPK Bsp 9 isolate BAC5_7 APOLLO gene, complete cds	46	52.174	97	6.81e-12
PoCHG_E72914_L143	Po	CHG	-50.9804	KF705604.1	KF705604.1 Boechera sp. IPK Bsp 9 isolate BAC5_7 APOLLO gene, complete cds	43	51.163	90	1.01e-12
PmCHH_E515324_L143	PM	CHH	22.2222	KF705604.1	KF705604.1 Boechera sp. IPK Bsp 9 isolate BAC5_7 APOLLO gene, complete cds	47	51.064	99	1.28e-11
PoCHG_E117967_L143	Po	CHG	28.3951	KF705604.1	KF705604.1 Boechera sp. IPK Bsp 9 isolate BAC5_7 APOLLO gene, complete cds	46	50	97	4.95e-12
PmCHH_E612691_L143	PM	CHH	21.4286	KF705604.1	KF705604.1 Boechera sp. IPK Bsp 9 isolate BAC5_7 APOLLO gene, complete cds	43	48.837	90	4.23e-14
PoCHG_E34899_L143	Po	CHG	39.4558	KF705604.1	KF705604.1 Boechera sp. IPK Bsp 9 isolate BAC5_7 APOLLO gene, complete cds	43	48.837	90	7.98e-10
PoCHG_E65154_L143	Po	CHG	-48.2759	KF705604.1	KF705604.1 Boechera sp. IPK Bsp 9 isolate BAC5_7 APOLLO gene, complete cds	46	47.826	97	6.81e-12
PoCHG_E162509_L143	Po	CHG	-48.8889	KF705604.1	KF705604.1 Boechera sp. IPK Bsp 9 isolate BAC5_7 APOLLO gene, complete cds	44	47.727	92	4.58e-07
PmCHH_E502123_L143	PM	CHH	20.8333	KF705604.1	KF705604.1 Boechera sp. IPK Bsp 9 isolate BAC5_7 APOLLO gene, complete cds	47	46.809	99	7.98e-10
PoCHG_E109794_L143	Po	CHG	-45.8333	KF705604.1	KF705604.1 Boechera sp. IPK Bsp 9 isolate BAC5_7 APOLLO gene, complete cds	47	46.809	99	7.37e-13
PmCHG_E106360_L143	PM	CHG	31.5789	KF705604.1	KF705604.1 Boechera sp. IPK Bsp 9 isolate BAC5_7 APOLLO gene, complete cds	47	46.809	99	6.81e-12
PoCG_E61871_L143	Po	CG	24.0741	KF705604.1	KF705604.1 Boechera sp. IPK Bsp 9 isolate BAC5_7 APOLLO gene, complete cds	45	46.667	99	2.84e-09
PoCHG_E117910_L143	Po	CHG	-30.7692	KF705604.1	KF705604.1 Boechera sp. IPK Bsp 9 isolate BAC5_7 APOLLO gene, complete cds	44	45.455	92	2.63e-08
PoCHG_E39647_L143	Po	CHG	-34.9206	KF705604.1	KF705604.1 Boechera sp. IPK Bsp 9 isolate BAC5_7 APOLLO gene, complete cds	47	44.681	99	2.04e-07
PmCHH_E519390_L143	PM	CHH	27.7778	KF705604.1	KF705604.1 Boechera sp. IPK Bsp 9 isolate BAC5_7 APOLLO gene, complete cds	45	44.444	94	9.35e-08
PoCHG_E143829_L143	Po	CHG	38.8889	KF705604.1	KF705604.1 Boechera sp. IPK Bsp 9 isolate BAC5_7 APOLLO gene, complete cds	45	44.444	97	1.4e-09
PoCHG_E95658_L143	Po	CHG	32.1429	KF705604.1	KF705604.1 Boechera sp. IPK Bsp 9 isolate BAC5_7 APOLLO gene, complete cds	43	44.186	90	1.01e-08
PoCG_E273961_L143	Po	CG	30.303	KF705604.1	KF705604.1 Boechera sp. IPK Bsp 9 isolate BAC5_7 APOLLO gene, complete cds	43	44.186	90	4.88e-06
PmCHH_E644287_L143	PM	CHH	14.5833	KF705604.1	KF705604.1 Boechera sp. IPK Bsp 9 isolate BAC5_7 APOLLO gene, complete cds	46	43.478	97	2.63e-08
PmCHH_E563967_L143	PM	CHH	-33.3333	KF705604.1	KF705604.1 Boechera sp. IPK Bsp 9 isolate BAC5_7 APOLLO gene, complete cds	46	43.478	97	4.58e-07
PoCHH_E329722_L143	Po	CHH	45.4545	KF705604.1	KF705604.1 Boechera sp. IPK Bsp 9 isolate BAC5_7 APOLLO gene, complete cds	44	43.182	92	1.91e-08
PmCHH_E470466_L143	PM	CHH	-25.3968	KF705604.1	KF705604.1 Boechera sp. IPK Bsp 9 isolate BAC5_7 APOLLO gene, complete cds	44	43.182	92	1.91e-08
PmCHH_E597199_L143	PM	CHH	41.0256	KF705604.1	KF705604.1 Boechera sp. IPK Bsp 9 isolate BAC5_7 APOLLO gene, complete cds	47	42.553	99	1.51e-13
PoCG_E28012_L143	Po	CG	-22.2222	KF705604.1	KF705604.1 Boechera sp. IPK Bsp 9 isolate BAC5_7 APOLLO gene, complete cds	43	41.86	92	8.64e-07
PmCHH_E635174_L143	PM	CHH	-26.1905	KF705604.1	KF705604.1 Boechera sp. IPK Bsp 9 isolate BAC5_7 APOLLO gene, complete cds	46	41.304	97	2.61e-08
PoCHG_E41611_L143	Po	CHG	16.6667	KF705604.1	KF705604.1 Boechera sp. IPK Bsp 9 isolate BAC5_7 APOLLO gene, complete cds	43	39.535	99	1.63e-07
PmCHH_E671489_L143	PM	CHH	33.3333	KF705604.1	KF705604.1 Boechera sp. IPK Bsp 9 isolate BAC5_7 APOLLO gene, complete cds	44	38.636	92	1.01e-08
PoCHG_E15138_L143	Po	CHG	-37.3333	KF705604.1	KF705604.1 Boechera sp. IPK Bsp 9 isolate BAC5_7 APOLLO gene, complete cds	44	38.636	92	3.21e-06
PoCHG_E149315_L143	Po	CHG	52.9412	KF705604.1	KF705604.1 Boechera sp. IPK Bsp 9 isolate BAC5_7 APOLLO gene, complete cds	47	38.298	99	1.52e-08
PmCHH_E677385_L143	PM	CHH	-33.3333	KF705604.1	KF705604.1 Boechera sp. IPK Bsp 9 isolate BAC5_7 APOLLO gene, complete cds	45	37.778	94	7.98e-06
PoCHH_E411379_L143	Po	CHH	52.7778	KF705604.1	KF705604.1 Boechera sp. IPK Bsp 9 isolate BAC5_7 APOLLO gene, complete cds	43	37.209	94	4.23e-06
PmCHH_E539636_L143	PM	CHH	25.3968	KF705604.1	KF705604.1 Boechera sp. IPK Bsp 9 isolate BAC5_7 APOLLO gene, complete cds	46	36.957	97	9.35e-08
PoCHG_E108710_L143	Po	CHG	-46.6667	KF705604.1	KF705604.1 Boechera sp. IPK Bsp 9 isolate BAC5_7 APOLLO gene, complete cds	46	36.957	97	1.51e-09
PoCG_E143854_L143	Po	CG	32	KF705604.1	KF705604.1 Boechera sp. IPK Bsp 9 isolate BAC5_7 APOLLO gene, complete cds	47	36.17	99	1.19e-06
PmCHH_E857412_L143	PM	CHH	28.5714	KF705604.1	KF705604.1 Boechera sp. IPK Bsp 9 isolate BAC5_7 APOLLO gene, complete cds	47	34.043	99	2.43e-07
PoCG_E231132_L143	Po	CG	22.2222	KF705605.1	KF705605.1 Boechera sp. IPK Bsp 9 isolate BAC6 APOLLO gene, complete cds	47	61.702	99	2.62e-16
PoCHG_E198010_L143	Po	CHG	47.619	KF705605.1	KF705605.1 Boechera sp. IPK Bsp 9 isolate BAC6 APOLLO gene, complete cds	44	59.091	92	6.81e-12
PmCHH_E397784_L143	PM	CHH	20	KF705605.1	KF705605.1 Boechera sp. IPK Bsp 9 isolate BAC6 APOLLO gene, complete cds	47	53.191	99	2.84e-13
PoCHH_E439768_L143	Po	CHH	-65	KF705605.1	KF705605.1 Boechera sp. IPK Bsp 9 isolate BAC6 APOLLO gene, complete cds	47	46.809	99	2.24e-10
PmCHG_E30356_L143	PM	CHG	35	KF705605.1	KF705605.1 Boechera sp. IPK Bsp 9 isolate BAC6 APOLLO gene, complete cds	47	44.681	99	4.14e-08
PoCHG_E131072_L143	Po	CHG	-39.4737	KF705605.1	KF705605.1 Boechera sp. IPK Bsp 9 isolate BAC6 APOLLO gene, complete cds	45	44.444	94	1.77e-07
PoCHH_E211613_L143	Po	CHH	54.5455	KF705605.1	KF705605.1 Boechera sp. IPK Bsp 9 isolate BAC6 APOLLO gene, complete cds	47	38.298	99	9.35e-08
PmCHH_E583954_L143	PM	CHH	-41.6667	KS518272.1	KS518272.1 MP22 MSAP-derived sequences from Eragrostis curvula plants subjected to stress conditions Eragrostis curvula genomic, genomic survey sequence	46	56.522	97	3.9e-17
PoCHG_E154850_L143	Po	CHG	36.7816	KS518272.1	KS518272.1 MP22 MSAP-derived sequences from Eragrostis curvula plants subjected to stress conditions Eragrostis curvula genomic, genomic survey sequence	46	50	97	1.28e-11
PmCHG_E84596_L143	PM	CHG	35.5556	KS518272.1	KS518272.1 MP22 MSAP-derived sequences from Eragrostis curvula plants subjected to stress conditions Eragrostis curvula genomic, genomic survey sequence	46	50	97	1.28e-11
PmCHH_E376048_L143	PM	CHH	-23.5294	MH106546.1	MH106546.1 Paspalum simplex ATP-dependent DNA helicase (fge_1_PS127F06_c1_203), hypothetical protein (fge_3_PS127F06_c1_8926), hypothetical protein (fge_4_PS127F06_c1_12849), hypothetical protein (fge_6_PS127F06_c1_18978), hypothetical protein (fge_8_PS127F06_c1_33910), putative gypsy type transposon (fge_9_PS127F06_c1_36299), splicing factor PWI domain containing protein (fge_10_PS127F06_c1_4078…	46	67.391	97	4.23e-14
PmCHH_E548147_L143	PM	CHH	-43.5897	MH106546.1	MH106546.1 Paspalum simplex ATP-dependent DNA helicase (fge_1_PS127F06_c1_203), hypothetical protein (fge_3_PS127F06_c1_8926), hypothetical protein (fge_4_PS127F06_c1_12849), hypothetical protein (fge_6_PS127F06_c1_18978), hypothetical protein (fge_8_PS127F06_c1_33910), putative gypsy type transposon (fge_9_PS127F06_c1_36299), splicing factor PWI domain containing protein (fge_10_PS127F06_c1_4078…	46	67.391	97	2.42e-15
PmCHH_E461112_L143	PM	CHH	-36.5079	MH106546.1	MH106546.1 Paspalum simplex ATP-dependent DNA helicase (fge_1_PS127F06_c1_203), hypothetical protein (fge_3_PS127F06_c1_8926), hypothetical protein (fge_4_PS127F06_c1_12849), hypothetical protein (fge_6_PS127F06_c1_18978), hypothetical protein (fge_8_PS127F06_c1_33910), putative gypsy type transposon (fge_9_PS127F06_c1_36299), splicing factor PWI domain containing protein (fge_10_PS127F06_c1_4078…	46	65.217	100	3.33e-19
PmCHH_E376039_L143	PM	CHH	-35.7143	MH106546.1	MH106546.1 Paspalum simplex ATP-dependent DNA helicase (fge_1_PS127F06_c1_203), hypothetical protein (fge_3_PS127F06_c1_8926), hypothetical protein (fge_4_PS127F06_c1_12849), hypothetical protein (fge_6_PS127F06_c1_18978), hypothetical protein (fge_8_PS127F06_c1_33910), putative gypsy type transposon (fge_9_PS127F06_c1_36299), splicing factor PWI domain containing protein (fge_10_PS127F06_c1_4078…	46	65.217	97	2.41e-13
PmCHH_E376042_L143	PM	CHH	-33.3333	MH106546.1	MH106546.1 Paspalum simplex ATP-dependent DNA helicase (fge_1_PS127F06_c1_203), hypothetical protein (fge_3_PS127F06_c1_8926), hypothetical protein (fge_4_PS127F06_c1_12849), hypothetical protein (fge_6_PS127F06_c1_18978), hypothetical protein (fge_8_PS127F06_c1_33910), putative gypsy type transposon (fge_9_PS127F06_c1_36299), splicing factor PWI domain containing protein (fge_10_PS127F06_c1_4078…	46	65.217	97	2.84e-13
PmCHH_E376049_L143	PM	CHH	-33.3333	MH106546.1	MH106546.1 Paspalum simplex ATP-dependent DNA helicase (fge_1_PS127F06_c1_203), hypothetical protein (fge_3_PS127F06_c1_8926), hypothetical protein (fge_4_PS127F06_c1_12849), hypothetical protein (fge_6_PS127F06_c1_18978), hypothetical protein (fge_8_PS127F06_c1_33910), putative gypsy type transposon (fge_9_PS127F06_c1_36299), splicing factor PWI domain containing protein (fge_10_PS127F06_c1_4078…	46	65.217	97	1.01e-12
PmCHH_E210858_L143	PM	CHH	-31.25	MH106546.1	MH106546.1 Paspalum simplex ATP-dependent DNA helicase (fge_1_PS127F06_c1_203), hypothetical protein (fge_3_PS127F06_c1_8926), hypothetical protein (fge_4_PS127F06_c1_12849), hypothetical protein (fge_6_PS127F06_c1_18978), hypothetical protein (fge_8_PS127F06_c1_33910), putative gypsy type transposon (fge_9_PS127F06_c1_36299), splicing factor PWI domain containing protein (fge_10_PS127F06_c1_4078…	43	65.116	90	1.91e-12
PmCHH_E446491_L143	PM	CHH	-33.3333	MH106546.1	MH106546.1 Paspalum simplex ATP-dependent DNA helicase (fge_1_PS127F06_c1_203), hypothetical protein (fge_3_PS127F06_c1_8926), hypothetical protein (fge_4_PS127F06_c1_12849), hypothetical protein (fge_6_PS127F06_c1_18978), hypothetical protein (fge_8_PS127F06_c1_33910), putative gypsy type transposon (fge_9_PS127F06_c1_36299), splicing factor PWI domain containing protein (fge_10_PS127F06_c1_4078…	47	63.83	100	1.38e-17
PmCHH_E432159_L143	PM	CHH	-23.8095	MH106546.1	MH106546.1 Paspalum simplex ATP-dependent DNA helicase (fge_1_PS127F06_c1_203), hypothetical protein (fge_3_PS127F06_c1_8926), hypothetical protein (fge_4_PS127F06_c1_12849), hypothetical protein (fge_6_PS127F06_c1_18978), hypothetical protein (fge_8_PS127F06_c1_33910), putative gypsy type transposon (fge_9_PS127F06_c1_36299), splicing factor PWI domain containing protein (fge_10_PS127F06_c1_4078…	45	62.222	94	2.42e-11
PmCHH_E446492_L143	PM	CHH	-33.3333	MH106546.1	MH106546.1 Paspalum simplex ATP-dependent DNA helicase (fge_1_PS127F06_c1_203), hypothetical protein (fge_3_PS127F06_c1_8926), hypothetical protein (fge_4_PS127F06_c1_12849), hypothetical protein (fge_6_PS127F06_c1_18978), hypothetical protein (fge_8_PS127F06_c1_33910), putative gypsy type transposon (fge_9_PS127F06_c1_36299), splicing factor PWI domain containing protein (fge_10_PS127F06_c1_4078…	47	61.702	100	4.1e-17
PmCHH_E393403_L143	PM	CHH	-26.9841	MH106546.1	MH106546.1 Paspalum simplex ATP-dependent DNA helicase (fge_1_PS127F06_c1_203), hypothetical protein (fge_3_PS127F06_c1_8926), hypothetical protein (fge_4_PS127F06_c1_12849), hypothetical protein (fge_6_PS127F06_c1_18978), hypothetical protein (fge_8_PS127F06_c1_33910), putative gypsy type transposon (fge_9_PS127F06_c1_36299), splicing factor PWI domain containing protein (fge_10_PS127F06_c1_4078…	47	61.702	99	3.08e-18
PmCHH_E462122_L143	PM	CHH	14.8148	MH106546.1	MH106546.1 Paspalum simplex ATP-dependent DNA helicase (fge_1_PS127F06_c1_203), hypothetical protein (fge_3_PS127F06_c1_8926), hypothetical protein (fge_4_PS127F06_c1_12849), hypothetical protein (fge_6_PS127F06_c1_18978), hypothetical protein (fge_8_PS127F06_c1_33910), putative gypsy type transposon (fge_9_PS127F06_c1_36299), splicing factor PWI domain containing protein (fge_10_PS127F06_c1_4078…	46	60.87	97	1.51e-17
PoCHH_E347081_L143	Po	CHH	-42.029	MH106546.1	MH106546.1 Paspalum simplex ATP-dependent DNA helicase (fge_1_PS127F06_c1_203), hypothetical protein (fge_3_PS127F06_c1_8926), hypothetical protein (fge_4_PS127F06_c1_12849), hypothetical protein (fge_6_PS127F06_c1_18978), hypothetical protein (fge_8_PS127F06_c1_33910), putative gypsy type transposon (fge_9_PS127F06_c1_36299), splicing factor PWI domain containing protein (fge_10_PS127F06_c1_4078…	47	57.447	99	4.58e-15
PmCHH_E465326_L143	PM	CHH	50.8772	MH106546.1	MH106546.1 Paspalum simplex ATP-dependent DNA helicase (fge_1_PS127F06_c1_203), hypothetical protein (fge_3_PS127F06_c1_8926), hypothetical protein (fge_4_PS127F06_c1_12849), hypothetical protein (fge_6_PS127F06_c1_18978), hypothetical protein (fge_8_PS127F06_c1_33910), putative gypsy type transposon (fge_9_PS127F06_c1_36299), splicing factor PWI domain containing protein (fge_10_PS127F06_c1_4078…	47	57.447	99	4.58e-15
PmCHH_E209677_L143	PM	CHH	48.7179	MH106546.1	MH106546.1 Paspalum simplex ATP-dependent DNA helicase (fge_1_PS127F06_c1_203), hypothetical protein (fge_3_PS127F06_c1_8926), hypothetical protein (fge_4_PS127F06_c1_12849), hypothetical protein (fge_6_PS127F06_c1_18978), hypothetical protein (fge_8_PS127F06_c1_33910), putative gypsy type transposon (fge_9_PS127F06_c1_36299), splicing factor PWI domain containing protein (fge_10_PS127F06_c1_4078…	46	56.522	97	8.64e-11
PmCHH_E297806_L143	PM	CHH	-40.3509	MH106546.1	MH106546.1 Paspalum simplex ATP-dependent DNA helicase (fge_1_PS127F06_c1_203), hypothetical protein (fge_3_PS127F06_c1_8926), hypothetical protein (fge_4_PS127F06_c1_12849), hypothetical protein (fge_6_PS127F06_c1_18978), hypothetical protein (fge_8_PS127F06_c1_33910), putative gypsy type transposon (fge_9_PS127F06_c1_36299), splicing factor PWI domain containing protein (fge_10_PS127F06_c1_4078…	46	56.522	97	3.9e-13
PoCHH_E481457_L143	Po	CHH	-43.75	MH106546.1	MH106546.1 Paspalum simplex ATP-dependent DNA helicase (fge_1_PS127F06_c1_203), hypothetical protein (fge_3_PS127F06_c1_8926), hypothetical protein (fge_4_PS127F06_c1_12849), hypothetical protein (fge_6_PS127F06_c1_18978), hypothetical protein (fge_8_PS127F06_c1_33910), putative gypsy type transposon (fge_9_PS127F06_c1_36299), splicing factor PWI domain containing protein (fge_10_PS127F06_c1_4078…	43	55.814	90	1.76e-11
PmCHH_E332260_L143	PM	CHH	-42.2222	MH106546.1	MH106546.1 Paspalum simplex ATP-dependent DNA helicase (fge_1_PS127F06_c1_203), hypothetical protein (fge_3_PS127F06_c1_8926), hypothetical protein (fge_4_PS127F06_c1_12849), hypothetical protein (fge_6_PS127F06_c1_18978), hypothetical protein (fge_8_PS127F06_c1_33910), putative gypsy type transposon (fge_9_PS127F06_c1_36299), splicing factor PWI domain containing protein (fge_10_PS127F06_c1_4078…	45	55.556	94	1.51e-13
PoCHH_E347069_L143	Po	CHH	-52.381	MH106546.1	MH106546.1 Paspalum simplex ATP-dependent DNA helicase (fge_1_PS127F06_c1_203), hypothetical protein (fge_3_PS127F06_c1_8926), hypothetical protein (fge_4_PS127F06_c1_12849), hypothetical protein (fge_6_PS127F06_c1_18978), hypothetical protein (fge_8_PS127F06_c1_33910), putative gypsy type transposon (fge_9_PS127F06_c1_36299), splicing factor PWI domain containing protein (fge_10_PS127F06_c1_4078…	47	55.319	99	1.63e-14
PmCHH_E634733_L143	PM	CHH	41.6667	MH106546.1	MH106546.1 Paspalum simplex ATP-dependent DNA helicase (fge_1_PS127F06_c1_203), hypothetical protein (fge_3_PS127F06_c1_8926), hypothetical protein (fge_4_PS127F06_c1_12849), hypothetical protein (fge_6_PS127F06_c1_18978), hypothetical protein (fge_8_PS127F06_c1_33910), putative gypsy type transposon (fge_9_PS127F06_c1_36299), splicing factor PWI domain containing protein (fge_10_PS127F06_c1_4078…	47	55.319	99	1.19e-12
PmCHH_E551940_L143	PM	CHH	30.7692	MH106546.1	MH106546.1 Paspalum simplex ATP-dependent DNA helicase (fge_1_PS127F06_c1_203), hypothetical protein (fge_3_PS127F06_c1_8926), hypothetical protein (fge_4_PS127F06_c1_12849), hypothetical protein (fge_6_PS127F06_c1_18978), hypothetical protein (fge_8_PS127F06_c1_33910), putative gypsy type transposon (fge_9_PS127F06_c1_36299), splicing factor PWI domain containing protein (fge_10_PS127F06_c1_4078…	44	54.545	92	2.79e-07
PmCHH_E209609_L143	PM	CHH	23.5294	MH106546.1	MH106546.1 Paspalum simplex ATP-dependent DNA helicase (fge_1_PS127F06_c1_203), hypothetical protein (fge_3_PS127F06_c1_8926), hypothetical protein (fge_4_PS127F06_c1_12849), hypothetical protein (fge_6_PS127F06_c1_18978), hypothetical protein (fge_8_PS127F06_c1_33910), putative gypsy type transposon (fge_9_PS127F06_c1_36299), splicing factor PWI domain containing protein (fge_10_PS127F06_c1_4078…	46	54.348	97	6.29e-11
PmCHH_E428173_L143	PM	CHH	41.0256	MH106546.1	MH106546.1 Paspalum simplex ATP-dependent DNA helicase (fge_1_PS127F06_c1_203), hypothetical protein (fge_3_PS127F06_c1_8926), hypothetical protein (fge_4_PS127F06_c1_12849), hypothetical protein (fge_6_PS127F06_c1_18978), hypothetical protein (fge_8_PS127F06_c1_33910), putative gypsy type transposon (fge_9_PS127F06_c1_36299), splicing factor PWI domain containing protein (fge_10_PS127F06_c1_4078…	46	54.348	97	6.29e-15
PmCHH_E209640_L143	PM	CHH	-26.2821	MH106546.1	MH106546.1 Paspalum simplex ATP-dependent DNA helicase (fge_1_PS127F06_c1_203), hypothetical protein (fge_3_PS127F06_c1_8926), hypothetical protein (fge_4_PS127F06_c1_12849), hypothetical protein (fge_6_PS127F06_c1_18978), hypothetical protein (fge_8_PS127F06_c1_33910), putative gypsy type transposon (fge_9_PS127F06_c1_36299), splicing factor PWI domain containing protein (fge_10_PS127F06_c1_4078…	46	52.174	97	5.36e-09
PmCHH_E492082_L143	PM	CHH	-24.5283	MH106546.1	MH106546.1 Paspalum simplex ATP-dependent DNA helicase (fge_1_PS127F06_c1_203), hypothetical protein (fge_3_PS127F06_c1_8926), hypothetical protein (fge_4_PS127F06_c1_12849), hypothetical protein (fge_6_PS127F06_c1_18978), hypothetical protein (fge_8_PS127F06_c1_33910), putative gypsy type transposon (fge_9_PS127F06_c1_36299), splicing factor PWI domain containing protein (fge_10_PS127F06_c1_4078…	46	52.174	97	1.63e-10
PoCHH_E385649_L143	Po	CHH	57.5758	MH106546.1	MH106546.1 Paspalum simplex ATP-dependent DNA helicase (fge_1_PS127F06_c1_203), hypothetical protein (fge_3_PS127F06_c1_8926), hypothetical protein (fge_4_PS127F06_c1_12849), hypothetical protein (fge_6_PS127F06_c1_18978), hypothetical protein (fge_8_PS127F06_c1_33910), putative gypsy type transposon (fge_9_PS127F06_c1_36299), splicing factor PWI domain containing protein (fge_10_PS127F06_c1_4078…	46	52.174	97	1.28e-15
PmCHH_E538270_L143	PM	CHH	15.3846	MH106546.1	MH106546.1 Paspalum simplex ATP-dependent DNA helicase (fge_1_PS127F06_c1_203), hypothetical protein (fge_3_PS127F06_c1_8926), hypothetical protein (fge_4_PS127F06_c1_12849), hypothetical protein (fge_6_PS127F06_c1_18978), hypothetical protein (fge_8_PS127F06_c1_33910), putative gypsy type transposon (fge_9_PS127F06_c1_36299), splicing factor PWI domain containing protein (fge_10_PS127F06_c1_4078…	46	52.174	97	6.29e-15
PmCHH_E611229_L143	PM	CHH	27.7778	MH106546.1	MH106546.1 Paspalum simplex ATP-dependent DNA helicase (fge_1_PS127F06_c1_203), hypothetical protein (fge_3_PS127F06_c1_8926), hypothetical protein (fge_4_PS127F06_c1_12849), hypothetical protein (fge_6_PS127F06_c1_18978), hypothetical protein (fge_8_PS127F06_c1_33910), putative gypsy type transposon (fge_9_PS127F06_c1_36299), splicing factor PWI domain containing protein (fge_10_PS127F06_c1_4078…	47	51.064	99	3.77e-16
PmCHH_E406105_L143	PM	CHH	-25	MH106546.1	MH106546.1 Paspalum simplex ATP-dependent DNA helicase (fge_1_PS127F06_c1_203), hypothetical protein (fge_3_PS127F06_c1_8926), hypothetical protein (fge_4_PS127F06_c1_12849), hypothetical protein (fge_6_PS127F06_c1_18978), hypothetical protein (fge_8_PS127F06_c1_33910), putative gypsy type transposon (fge_9_PS127F06_c1_36299), splicing factor PWI domain containing protein (fge_10_PS127F06_c1_4078…	46	50	97	2.84e-13
PoCHH_E320698_L143	Po	CHH	22.807	MH106546.1	MH106546.1 Paspalum simplex ATP-dependent DNA helicase (fge_1_PS127F06_c1_203), hypothetical protein (fge_3_PS127F06_c1_8926), hypothetical protein (fge_4_PS127F06_c1_12849), hypothetical protein (fge_6_PS127F06_c1_18978), hypothetical protein (fge_8_PS127F06_c1_33910), putative gypsy type transposon (fge_9_PS127F06_c1_36299), splicing factor PWI domain containing protein (fge_10_PS127F06_c1_4078…	46	47.826	97	1.01e-12
PmCHH_E516983_L143	PM	CHH	24.0741	MH106546.1	MH106546.1 Paspalum simplex ATP-dependent DNA helicase (fge_1_PS127F06_c1_203), hypothetical protein (fge_3_PS127F06_c1_8926), hypothetical protein (fge_4_PS127F06_c1_12849), hypothetical protein (fge_6_PS127F06_c1_18978), hypothetical protein (fge_8_PS127F06_c1_33910), putative gypsy type transposon (fge_9_PS127F06_c1_36299), splicing factor PWI domain containing protein (fge_10_PS127F06_c1_4078…	46	47.826	97	7.37e-13
PmCHH_E553069_L143	PM	CHH	-28.8889	MH106546.1	MH106546.1 Paspalum simplex ATP-dependent DNA helicase (fge_1_PS127F06_c1_203), hypothetical protein (fge_3_PS127F06_c1_8926), hypothetical protein (fge_4_PS127F06_c1_12849), hypothetical protein (fge_6_PS127F06_c1_18978), hypothetical protein (fge_8_PS127F06_c1_33910), putative gypsy type transposon (fge_9_PS127F06_c1_36299), splicing factor PWI domain containing protein (fge_10_PS127F06_c1_4078…	46	47.826	97	3.9e-13
PmCHH_E502640_L143	PM	CHH	-38.0952	MH106546.1	MH106546.1 Paspalum simplex ATP-dependent DNA helicase (fge_1_PS127F06_c1_203), hypothetical protein (fge_3_PS127F06_c1_8926), hypothetical protein (fge_4_PS127F06_c1_12849), hypothetical protein (fge_6_PS127F06_c1_18978), hypothetical protein (fge_8_PS127F06_c1_33910), putative gypsy type transposon (fge_9_PS127F06_c1_36299), splicing factor PWI domain containing protein (fge_10_PS127F06_c1_4078…	46	47.826	97	3.08e-06
PmCHH_E564399_L143	PM	CHH	-23.8095	MH106546.1	MH106546.1 Paspalum simplex ATP-dependent DNA helicase (fge_1_PS127F06_c1_203), hypothetical protein (fge_3_PS127F06_c1_8926), hypothetical protein (fge_4_PS127F06_c1_12849), hypothetical protein (fge_6_PS127F06_c1_18978), hypothetical protein (fge_8_PS127F06_c1_33910), putative gypsy type transposon (fge_9_PS127F06_c1_36299), splicing factor PWI domain containing protein (fge_10_PS127F06_c1_4078…	44	47.727	92	7.98e-10
PoCHH_E214121_L143	Po	CHH	43.75	MH106546.1	MH106546.1 Paspalum simplex ATP-dependent DNA helicase (fge_1_PS127F06_c1_203), hypothetical protein (fge_3_PS127F06_c1_8926), hypothetical protein (fge_4_PS127F06_c1_12849), hypothetical protein (fge_6_PS127F06_c1_18978), hypothetical protein (fge_8_PS127F06_c1_33910), putative gypsy type transposon (fge_9_PS127F06_c1_36299), splicing factor PWI domain containing protein (fge_10_PS127F06_c1_4078…	44	47.727	92	1.39e-08
PmCHH_E725529_L143	PM	CHH	48.7179	MH106546.1	MH106546.1 Paspalum simplex ATP-dependent DNA helicase (fge_1_PS127F06_c1_203), hypothetical protein (fge_3_PS127F06_c1_8926), hypothetical protein (fge_4_PS127F06_c1_12849), hypothetical protein (fge_6_PS127F06_c1_18978), hypothetical protein (fge_8_PS127F06_c1_33910), putative gypsy type transposon (fge_9_PS127F06_c1_36299), splicing factor PWI domain containing protein (fge_10_PS127F06_c1_4078…	45	46.667	94	1.01e-08
PmCHH_E540748_L143	PM	CHH	-26.1905	MH106546.1	MH106546.1 Paspalum simplex ATP-dependent DNA helicase (fge_1_PS127F06_c1_203), hypothetical protein (fge_3_PS127F06_c1_8926), hypothetical protein (fge_4_PS127F06_c1_12849), hypothetical protein (fge_6_PS127F06_c1_18978), hypothetical protein (fge_8_PS127F06_c1_33910), putative gypsy type transposon (fge_9_PS127F06_c1_36299), splicing factor PWI domain containing protein (fge_10_PS127F06_c1_4078…	45	46.667	94	3.33e-11
PmCHH_E433982_L143	PM	CHH	29.4118	MH106546.1	MH106546.1 Paspalum simplex ATP-dependent DNA helicase (fge_1_PS127F06_c1_203), hypothetical protein (fge_3_PS127F06_c1_8926), hypothetical protein (fge_4_PS127F06_c1_12849), hypothetical protein (fge_6_PS127F06_c1_18978), hypothetical protein (fge_8_PS127F06_c1_33910), putative gypsy type transposon (fge_9_PS127F06_c1_36299), splicing factor PWI domain containing protein (fge_10_PS127F06_c1_4078…	43	46.512	90	4.23e-06
PmCHH_E533286_L143	PM	CHH	18.75	MH106546.1	MH106546.1 Paspalum simplex ATP-dependent DNA helicase (fge_1_PS127F06_c1_203), hypothetical protein (fge_3_PS127F06_c1_8926), hypothetical protein (fge_4_PS127F06_c1_12849), hypothetical protein (fge_6_PS127F06_c1_18978), hypothetical protein (fge_8_PS127F06_c1_33910), putative gypsy type transposon (fge_9_PS127F06_c1_36299), splicing factor PWI domain containing protein (fge_10_PS127F06_c1_4078…	43	46.512	90	6.29e-11
PmCHH_E296177_L143	PM	CHH	24.2424	MH106546.1	MH106546.1 Paspalum simplex ATP-dependent DNA helicase (fge_1_PS127F06_c1_203), hypothetical protein (fge_3_PS127F06_c1_8926), hypothetical protein (fge_4_PS127F06_c1_12849), hypothetical protein (fge_6_PS127F06_c1_18978), hypothetical protein (fge_8_PS127F06_c1_33910), putative gypsy type transposon (fge_9_PS127F06_c1_36299), splicing factor PWI domain containing protein (fge_10_PS127F06_c1_4078…	43	44.186	90	1.19e-06
PmCHH_E537889_L143	PM	CHH	12.5	MH106546.1	MH106546.1 Paspalum simplex ATP-dependent DNA helicase (fge_1_PS127F06_c1_203), hypothetical protein (fge_3_PS127F06_c1_8926), hypothetical protein (fge_4_PS127F06_c1_12849), hypothetical protein (fge_6_PS127F06_c1_18978), hypothetical protein (fge_8_PS127F06_c1_33910), putative gypsy type transposon (fge_9_PS127F06_c1_36299), splicing factor PWI domain containing protein (fge_10_PS127F06_c1_4078…	47	42.553	99	5.36e-10
PmCHH_E607032_L143	PM	CHH	30.9524	MH106546.1	MH106546.1 Paspalum simplex ATP-dependent DNA helicase (fge_1_PS127F06_c1_203), hypothetical protein (fge_3_PS127F06_c1_8926), hypothetical protein (fge_4_PS127F06_c1_12849), hypothetical protein (fge_6_PS127F06_c1_18978), hypothetical protein (fge_8_PS127F06_c1_33910), putative gypsy type transposon (fge_9_PS127F06_c1_36299), splicing factor PWI domain containing protein (fge_10_PS127F06_c1_4078…	45	42.222	94	1.63e-06
PmCHH_E663231_L143	PM	CHH	-30	MH106546.1	MH106546.1 Paspalum simplex ATP-dependent DNA helicase (fge_1_PS127F06_c1_203), hypothetical protein (fge_3_PS127F06_c1_8926), hypothetical protein (fge_4_PS127F06_c1_12849), hypothetical protein (fge_6_PS127F06_c1_18978), hypothetical protein (fge_8_PS127F06_c1_33910), putative gypsy type transposon (fge_9_PS127F06_c1_36299), splicing factor PWI domain containing protein (fge_10_PS127F06_c1_4078…	44	40.909	92	8.64e-07
PmCHH_E896270_L143	PM	CHH	-13.5802	MH106546.1	MH106546.1 Paspalum simplex ATP-dependent DNA helicase (fge_1_PS127F06_c1_203), hypothetical protein (fge_3_PS127F06_c1_8926), hypothetical protein (fge_4_PS127F06_c1_12849), hypothetical protein (fge_6_PS127F06_c1_18978), hypothetical protein (fge_8_PS127F06_c1_33910), putative gypsy type transposon (fge_9_PS127F06_c1_36299), splicing factor PWI domain containing protein (fge_10_PS127F06_c1_4078…	47	40.426	99	1.63e-10
PoCHH_E261071_L143	Po	CHH	-61.1111	MH106546.1	MH106546.1 Paspalum simplex ATP-dependent DNA helicase (fge_1_PS127F06_c1_203), hypothetical protein (fge_3_PS127F06_c1_8926), hypothetical protein (fge_4_PS127F06_c1_12849), hypothetical protein (fge_6_PS127F06_c1_18978), hypothetical protein (fge_8_PS127F06_c1_33910), putative gypsy type transposon (fge_9_PS127F06_c1_36299), splicing factor PWI domain containing protein (fge_10_PS127F06_c1_4078…	47	40.426	99	6.29e-07
PmCHH_E592831_L143	PM	CHH	43.75	MH106546.1	MH106546.1 Paspalum simplex ATP-dependent DNA helicase (fge_1_PS127F06_c1_203), hypothetical protein (fge_3_PS127F06_c1_8926), hypothetical protein (fge_4_PS127F06_c1_12849), hypothetical protein (fge_6_PS127F06_c1_18978), hypothetical protein (fge_8_PS127F06_c1_33910), putative gypsy type transposon (fge_9_PS127F06_c1_36299), splicing factor PWI domain containing protein (fge_10_PS127F06_c1_4078…	47	40.426	99	1.1e-09
PmCHH_E377120_L143	PM	CHH	19.4444	MH106546.1	MH106546.1 Paspalum simplex ATP-dependent DNA helicase (fge_1_PS127F06_c1_203), hypothetical protein (fge_3_PS127F06_c1_8926), hypothetical protein (fge_4_PS127F06_c1_12849), hypothetical protein (fge_6_PS127F06_c1_18978), hypothetical protein (fge_8_PS127F06_c1_33910), putative gypsy type transposon (fge_9_PS127F06_c1_36299), splicing factor PWI domain containing protein (fge_10_PS127F06_c1_4078…	43	39.535	90	6.81e-08
PmCHH_E467560_L143	PM	CHH	13.0208	MH106546.1	MH106546.1 Paspalum simplex ATP-dependent DNA helicase (fge_1_PS127F06_c1_203), hypothetical protein (fge_3_PS127F06_c1_8926), hypothetical protein (fge_4_PS127F06_c1_12849), hypothetical protein (fge_6_PS127F06_c1_18978), hypothetical protein (fge_8_PS127F06_c1_33910), putative gypsy type transposon (fge_9_PS127F06_c1_36299), splicing factor PWI domain containing protein (fge_10_PS127F06_c1_4078…	43	39.535	90	2.18e-07
PmCHH_E519516_L143	PM	CHH	-48.7179	MH106546.1	MH106546.1 Paspalum simplex ATP-dependent DNA helicase (fge_1_PS127F06_c1_203), hypothetical protein (fge_3_PS127F06_c1_8926), hypothetical protein (fge_4_PS127F06_c1_12849), hypothetical protein (fge_6_PS127F06_c1_18978), hypothetical protein (fge_8_PS127F06_c1_33910), putative gypsy type transposon (fge_9_PS127F06_c1_36299), splicing factor PWI domain containing protein (fge_10_PS127F06_c1_4078…	47	38.298	99	3.33e-07
PmCHH_E699329_L143	PM	CHH	-28.2051	MH106546.1	MH106546.1 Paspalum simplex ATP-dependent DNA helicase (fge_1_PS127F06_c1_203), hypothetical protein (fge_3_PS127F06_c1_8926), hypothetical protein (fge_4_PS127F06_c1_12849), hypothetical protein (fge_6_PS127F06_c1_18978), hypothetical protein (fge_8_PS127F06_c1_33910), putative gypsy type transposon (fge_9_PS127F06_c1_36299), splicing factor PWI domain containing protein (fge_10_PS127F06_c1_4078…	47	38.298	99	1.83e-07
PoCHH_E93350_L143	Po	CHH	-33.3333	MH106546.1	MH106546.1 Paspalum simplex ATP-dependent DNA helicase (fge_1_PS127F06_c1_203), hypothetical protein (fge_3_PS127F06_c1_8926), hypothetical protein (fge_4_PS127F06_c1_12849), hypothetical protein (fge_6_PS127F06_c1_18978), hypothetical protein (fge_8_PS127F06_c1_33910), putative gypsy type transposon (fge_9_PS127F06_c1_36299), splicing factor PWI domain containing protein (fge_10_PS127F06_c1_4078…	45	37.778	94	1.39e-08
PmCHH_E185062_L143	PM	CHH	-19.3548	MH106546.1	MH106546.1 Paspalum simplex ATP-dependent DNA helicase (fge_1_PS127F06_c1_203), hypothetical protein (fge_3_PS127F06_c1_8926), hypothetical protein (fge_4_PS127F06_c1_12849), hypothetical protein (fge_6_PS127F06_c1_18978), hypothetical protein (fge_8_PS127F06_c1_33910), putative gypsy type transposon (fge_9_PS127F06_c1_36299), splicing factor PWI domain containing protein (fge_10_PS127F06_c1_4078…	45	37.778	94	1.39e-08
PmCHH_E316864_L143	PM	CHH	25.5556	MH106546.1	MH106546.1 Paspalum simplex ATP-dependent DNA helicase (fge_1_PS127F06_c1_203), hypothetical protein (fge_3_PS127F06_c1_8926), hypothetical protein (fge_4_PS127F06_c1_12849), hypothetical protein (fge_6_PS127F06_c1_18978), hypothetical protein (fge_8_PS127F06_c1_33910), putative gypsy type transposon (fge_9_PS127F06_c1_36299), splicing factor PWI domain containing protein (fge_10_PS127F06_c1_4078…	45	37.778	94	2.84e-09
PmCHH_E425700_L143	PM	CHH	-16.6667	MH106546.1	MH106546.1 Paspalum simplex ATP-dependent DNA helicase (fge_1_PS127F06_c1_203), hypothetical protein (fge_3_PS127F06_c1_8926), hypothetical protein (fge_4_PS127F06_c1_12849), hypothetical protein (fge_6_PS127F06_c1_18978), hypothetical protein (fge_8_PS127F06_c1_33910), putative gypsy type transposon (fge_9_PS127F06_c1_36299), splicing factor PWI domain containing protein (fge_10_PS127F06_c1_4078…	45	37.778	94	7.37e-09
PmCHH_E399042_L143	PM	CHH	20.8333	MH106546.1	MH106546.1 Paspalum simplex ATP-dependent DNA helicase (fge_1_PS127F06_c1_203), hypothetical protein (fge_3_PS127F06_c1_8926), hypothetical protein (fge_4_PS127F06_c1_12849), hypothetical protein (fge_6_PS127F06_c1_18978), hypothetical protein (fge_8_PS127F06_c1_33910), putative gypsy type transposon (fge_9_PS127F06_c1_36299), splicing factor PWI domain containing protein (fge_10_PS127F06_c1_4078…	43	37.209	90	2.43e-07
PmCHH_E132072_L143	PM	CHH	21.7949	MH106546.1	MH106546.1 Paspalum simplex ATP-dependent DNA helicase (fge_1_PS127F06_c1_203), hypothetical protein (fge_3_PS127F06_c1_8926), hypothetical protein (fge_4_PS127F06_c1_12849), hypothetical protein (fge_6_PS127F06_c1_18978), hypothetical protein (fge_8_PS127F06_c1_33910), putative gypsy type transposon (fge_9_PS127F06_c1_36299), splicing factor PWI domain containing protein (fge_10_PS127F06_c1_4078…	43	37.209	90	3.33e-07
PmCHH_E377145_L143	PM	CHH	25.4902	MH106546.1	MH106546.1 Paspalum simplex ATP-dependent DNA helicase (fge_1_PS127F06_c1_203), hypothetical protein (fge_3_PS127F06_c1_8926), hypothetical protein (fge_4_PS127F06_c1_12849), hypothetical protein (fge_6_PS127F06_c1_18978), hypothetical protein (fge_8_PS127F06_c1_33910), putative gypsy type transposon (fge_9_PS127F06_c1_36299), splicing factor PWI domain containing protein (fge_10_PS127F06_c1_4078…	43	37.209	90	6.29e-07
PmCHH_E524619_L143	PM	CHH	52.0833	MH106546.1	MH106546.1 Paspalum simplex ATP-dependent DNA helicase (fge_1_PS127F06_c1_203), hypothetical protein (fge_3_PS127F06_c1_8926), hypothetical protein (fge_4_PS127F06_c1_12849), hypothetical protein (fge_6_PS127F06_c1_18978), hypothetical protein (fge_8_PS127F06_c1_33910), putative gypsy type transposon (fge_9_PS127F06_c1_36299), splicing factor PWI domain containing protein (fge_10_PS127F06_c1_4078…	43	37.209	90	1.77e-07
PmCHH_E184978_L143	PM	CHH	-49.2754	MH106546.1	MH106546.1 Paspalum simplex ATP-dependent DNA helicase (fge_1_PS127F06_c1_203), hypothetical protein (fge_3_PS127F06_c1_8926), hypothetical protein (fge_4_PS127F06_c1_12849), hypothetical protein (fge_6_PS127F06_c1_18978), hypothetical protein (fge_8_PS127F06_c1_33910), putative gypsy type transposon (fge_9_PS127F06_c1_36299), splicing factor PWI domain containing protein (fge_10_PS127F06_c1_4078…	44	36.364	92	6.81e-08
PmCHH_E185013_L143	PM	CHH	-20.5128	MH106546.1	MH106546.1 Paspalum simplex ATP-dependent DNA helicase (fge_1_PS127F06_c1_203), hypothetical protein (fge_3_PS127F06_c1_8926), hypothetical protein (fge_4_PS127F06_c1_12849), hypothetical protein (fge_6_PS127F06_c1_18978), hypothetical protein (fge_8_PS127F06_c1_33910), putative gypsy type transposon (fge_9_PS127F06_c1_36299), splicing factor PWI domain containing protein (fge_10_PS127F06_c1_4078…	45	35.556	94	9.35e-08
PmCHH_E185081_L143	PM	CHH	-43.5897	MH106546.1	MH106546.1 Paspalum simplex ATP-dependent DNA helicase (fge_1_PS127F06_c1_203), hypothetical protein (fge_3_PS127F06_c1_8926), hypothetical protein (fge_4_PS127F06_c1_12849), hypothetical protein (fge_6_PS127F06_c1_18978), hypothetical protein (fge_8_PS127F06_c1_33910), putative gypsy type transposon (fge_9_PS127F06_c1_36299), splicing factor PWI domain containing protein (fge_10_PS127F06_c1_4078…	45	35.556	94	4.58e-07
PmCHH_E185131_L143	PM	CHH	-31.3725	MH106546.1	MH106546.1 Paspalum simplex ATP-dependent DNA helicase (fge_1_PS127F06_c1_203), hypothetical protein (fge_3_PS127F06_c1_8926), hypothetical protein (fge_4_PS127F06_c1_12849), hypothetical protein (fge_6_PS127F06_c1_18978), hypothetical protein (fge_8_PS127F06_c1_33910), putative gypsy type transposon (fge_9_PS127F06_c1_36299), splicing factor PWI domain containing protein (fge_10_PS127F06_c1_4078…	45	35.556	94	1.19e-06
PmCHH_E545161_L143	PM	CHH	-36.8421	MH106546.1	MH106546.1 Paspalum simplex ATP-dependent DNA helicase (fge_1_PS127F06_c1_203), hypothetical protein (fge_3_PS127F06_c1_8926), hypothetical protein (fge_4_PS127F06_c1_12849), hypothetical protein (fge_6_PS127F06_c1_18978), hypothetical protein (fge_8_PS127F06_c1_33910), putative gypsy type transposon (fge_9_PS127F06_c1_36299), splicing factor PWI domain containing protein (fge_10_PS127F06_c1_4078…	45	35.556	94	4.96e-08
PmCHH_E464574_L143	PM	CHH	-29.4118	MH106546.1	MH106546.1 Paspalum simplex ATP-dependent DNA helicase (fge_1_PS127F06_c1_203), hypothetical protein (fge_3_PS127F06_c1_8926), hypothetical protein (fge_4_PS127F06_c1_12849), hypothetical protein (fge_6_PS127F06_c1_18978), hypothetical protein (fge_8_PS127F06_c1_33910), putative gypsy type transposon (fge_9_PS127F06_c1_36299), splicing factor PWI domain containing protein (fge_10_PS127F06_c1_4078…	43	34.884	90	6.29e-07
PoCHH_E447249_L143	Po	CHH	42.1053	MH106546.1	MH106546.1 Paspalum simplex ATP-dependent DNA helicase (fge_1_PS127F06_c1_203), hypothetical protein (fge_3_PS127F06_c1_8926), hypothetical protein (fge_4_PS127F06_c1_12849), hypothetical protein (fge_6_PS127F06_c1_18978), hypothetical protein (fge_8_PS127F06_c1_33910), putative gypsy type transposon (fge_9_PS127F06_c1_36299), splicing factor PWI domain containing protein (fge_10_PS127F06_c1_4078…	43	34.884	90	1.63e-06
PmCHH_E371570_L143	PM	CHH	-10.9195	MH106546.1	MH106546.1 Paspalum simplex ATP-dependent DNA helicase (fge_1_PS127F06_c1_203), hypothetical protein (fge_3_PS127F06_c1_8926), hypothetical protein (fge_4_PS127F06_c1_12849), hypothetical protein (fge_6_PS127F06_c1_18978), hypothetical protein (fge_8_PS127F06_c1_33910), putative gypsy type transposon (fge_9_PS127F06_c1_36299), splicing factor PWI domain containing protein (fge_10_PS127F06_c1_4078…	43	34.884	90	3.33e-07
PmCHH_E185293_L143	PM	CHH	-24.4444	MH106546.1	MH106546.1 Paspalum simplex ATP-dependent DNA helicase (fge_1_PS127F06_c1_203), hypothetical protein (fge_3_PS127F06_c1_8926), hypothetical protein (fge_4_PS127F06_c1_12849), hypothetical protein (fge_6_PS127F06_c1_18978), hypothetical protein (fge_8_PS127F06_c1_33910), putative gypsy type transposon (fge_9_PS127F06_c1_36299), splicing factor PWI domain containing protein (fge_10_PS127F06_c1_4078…	44	34.091	92	8.64e-07
PmCHH_E428218_L143	PM	CHH	-21.7391	MH106546.1	MH106546.1 Paspalum simplex ATP-dependent DNA helicase (fge_1_PS127F06_c1_203), hypothetical protein (fge_3_PS127F06_c1_8926), hypothetical protein (fge_4_PS127F06_c1_12849), hypothetical protein (fge_6_PS127F06_c1_18978), hypothetical protein (fge_8_PS127F06_c1_33910), putative gypsy type transposon (fge_9_PS127F06_c1_36299), splicing factor PWI domain containing protein (fge_10_PS127F06_c1_4078…	47	34.043	99	2.24e-06
PmCHH_E185141_L143	PM	CHH	20.8333	MH106546.1	MH106546.1 Paspalum simplex ATP-dependent DNA helicase (fge_1_PS127F06_c1_203), hypothetical protein (fge_3_PS127F06_c1_8926), hypothetical protein (fge_4_PS127F06_c1_12849), hypothetical protein (fge_6_PS127F06_c1_18978), hypothetical protein (fge_8_PS127F06_c1_33910), putative gypsy type transposon (fge_9_PS127F06_c1_36299), splicing factor PWI domain containing protein (fge_10_PS127F06_c1_4078…	45	33.333	94	4.58e-07
PmCHH_E371576_L143	PM	CHH	17.6471	MH106546.1	MH106546.1 Paspalum simplex ATP-dependent DNA helicase (fge_1_PS127F06_c1_203), hypothetical protein (fge_3_PS127F06_c1_8926), hypothetical protein (fge_4_PS127F06_c1_12849), hypothetical protein (fge_6_PS127F06_c1_18978), hypothetical protein (fge_8_PS127F06_c1_33910), putative gypsy type transposon (fge_9_PS127F06_c1_36299), splicing factor PWI domain containing protein (fge_10_PS127F06_c1_4078…	43	30.233	90	7.98e-06
PmCHH_E63809_L143	PM	CHH	-33.3333	MH106547.1	MH106547.1 Paspalum simplex hypothetical protein (fge_1_PS366H01_c1_967), hypothetical protein (fge_3_PS366H01_c1_11047), F-box protein (fge_4_PS366H01_c1_12806), hypothetical protein (fge_5_PS366H01_c1_18104), cupredoxin domain containing protein (fge_8_PS366H01_c1_28509), retrotransposon protein (fge_10_PS366H01_c1_46343), hypothetical protein (fge_12_PS366H01_c1_54737), Di-glucose binding prot…	43	69.767	90	1.91e-08
PmCHH_E604158_L143	PM	CHH	20.5128	MH106547.1	MH106547.1 Paspalum simplex hypothetical protein (fge_1_PS366H01_c1_967), hypothetical protein (fge_3_PS366H01_c1_11047), F-box protein (fge_4_PS366H01_c1_12806), hypothetical protein (fge_5_PS366H01_c1_18104), cupredoxin domain containing protein (fge_8_PS366H01_c1_28509), retrotransposon protein (fge_10_PS366H01_c1_46343), hypothetical protein (fge_12_PS366H01_c1_54737), Di-glucose binding prot…	46	69.565	97	1.34e-17
PmCHH_E367539_L143	PM	CHH	40.1961	MH106547.1	MH106547.1 Paspalum simplex hypothetical protein (fge_1_PS366H01_c1_967), hypothetical protein (fge_3_PS366H01_c1_11047), F-box protein (fge_4_PS366H01_c1_12806), hypothetical protein (fge_5_PS366H01_c1_18104), cupredoxin domain containing protein (fge_8_PS366H01_c1_28509), retrotransposon protein (fge_10_PS366H01_c1_46343), hypothetical protein (fge_12_PS366H01_c1_54737), Di-glucose binding prot…	47	68.085	99	8.69e-09
PmCHH_E563491_L143	PM	CHH	40.1709	MH106547.1	MH106547.1 Paspalum simplex hypothetical protein (fge_1_PS366H01_c1_967), hypothetical protein (fge_3_PS366H01_c1_11047), F-box protein (fge_4_PS366H01_c1_12806), hypothetical protein (fge_5_PS366H01_c1_18104), cupredoxin domain containing protein (fge_8_PS366H01_c1_28509), retrotransposon protein (fge_10_PS366H01_c1_46343), hypothetical protein (fge_12_PS366H01_c1_54737), Di-glucose binding prot…	43	67.442	91	5.36e-13
PoCHG_E129449_L143	Po	CHG	-48.2456	MH106547.1	MH106547.1 Paspalum simplex hypothetical protein (fge_1_PS366H01_c1_967), hypothetical protein (fge_3_PS366H01_c1_11047), F-box protein (fge_4_PS366H01_c1_12806), hypothetical protein (fge_5_PS366H01_c1_18104), cupredoxin domain containing protein (fge_8_PS366H01_c1_28509), retrotransposon protein (fge_10_PS366H01_c1_46343), hypothetical protein (fge_12_PS366H01_c1_54737), Di-glucose binding prot…	46	67.391	100	1.19e-14
PmCHG_E17956_L143	PM	CHG	35.0877	MH106547.1	MH106547.1 Paspalum simplex hypothetical protein (fge_1_PS366H01_c1_967), hypothetical protein (fge_3_PS366H01_c1_11047), F-box protein (fge_4_PS366H01_c1_12806), hypothetical protein (fge_5_PS366H01_c1_18104), cupredoxin domain containing protein (fge_8_PS366H01_c1_28509), retrotransposon protein (fge_10_PS366H01_c1_46343), hypothetical protein (fge_12_PS366H01_c1_54737), Di-glucose binding prot…	46	67.391	100	1.19e-14
PoCHG_E9276_L143	Po	CHG	-53.8462	MH106547.1	MH106547.1 Paspalum simplex hypothetical protein (fge_1_PS366H01_c1_967), hypothetical protein (fge_3_PS366H01_c1_11047), F-box protein (fge_4_PS366H01_c1_12806), hypothetical protein (fge_5_PS366H01_c1_18104), cupredoxin domain containing protein (fge_8_PS366H01_c1_28509), retrotransposon protein (fge_10_PS366H01_c1_46343), hypothetical protein (fge_12_PS366H01_c1_54737), Di-glucose binding prot…	47	65.957	100	8.64e-15
PoCHG_E9217_L143	Po	CHG	-28.5714	MH106547.1	MH106547.1 Paspalum simplex hypothetical protein (fge_1_PS366H01_c1_967), hypothetical protein (fge_3_PS366H01_c1_11047), F-box protein (fge_4_PS366H01_c1_12806), hypothetical protein (fge_5_PS366H01_c1_18104), cupredoxin domain containing protein (fge_8_PS366H01_c1_28509), retrotransposon protein (fge_10_PS366H01_c1_46343), hypothetical protein (fge_12_PS366H01_c1_54737), Di-glucose binding prot…	46	65.217	99	9.35e-16
PoCHG_E9078_L143	Po	CHG	-38.4615	MH106547.1	MH106547.1 Paspalum simplex hypothetical protein (fge_1_PS366H01_c1_967), hypothetical protein (fge_3_PS366H01_c1_11047), F-box protein (fge_4_PS366H01_c1_12806), hypothetical protein (fge_5_PS366H01_c1_18104), cupredoxin domain containing protein (fge_8_PS366H01_c1_28509), retrotransposon protein (fge_10_PS366H01_c1_46343), hypothetical protein (fge_12_PS366H01_c1_54737), Di-glucose binding prot…	45	64.444	97	1.1e-13
PoCHG_E9173_L143	Po	CHG	-46.6667	MH106547.1	MH106547.1 Paspalum simplex hypothetical protein (fge_1_PS366H01_c1_967), hypothetical protein (fge_3_PS366H01_c1_11047), F-box protein (fge_4_PS366H01_c1_12806), hypothetical protein (fge_5_PS366H01_c1_18104), cupredoxin domain containing protein (fge_8_PS366H01_c1_28509), retrotransposon protein (fge_10_PS366H01_c1_46343), hypothetical protein (fge_12_PS366H01_c1_54737), Di-glucose binding prot…	47	63.83	99	1.19e-14
PmCHH_E368470_L143	PM	CHH	-41.1765	MH106547.1	MH106547.1 Paspalum simplex hypothetical protein (fge_1_PS366H01_c1_967), hypothetical protein (fge_3_PS366H01_c1_11047), F-box protein (fge_4_PS366H01_c1_12806), hypothetical protein (fge_5_PS366H01_c1_18104), cupredoxin domain containing protein (fge_8_PS366H01_c1_28509), retrotransposon protein (fge_10_PS366H01_c1_46343), hypothetical protein (fge_12_PS366H01_c1_54737), Di-glucose binding prot…	47	63.83	99	1.51e-13
PoCHG_E9178_L143	Po	CHG	-28.2051	MH106547.1	MH106547.1 Paspalum simplex hypothetical protein (fge_1_PS366H01_c1_967), hypothetical protein (fge_3_PS366H01_c1_11047), F-box protein (fge_4_PS366H01_c1_12806), hypothetical protein (fge_5_PS366H01_c1_18104), cupredoxin domain containing protein (fge_8_PS366H01_c1_28509), retrotransposon protein (fge_10_PS366H01_c1_46343), hypothetical protein (fge_12_PS366H01_c1_54737), Di-glucose binding prot…	46	63.043	100	8.64e-15
PmCHH_E368429_L143	PM	CHH	30.9524	MH106547.1	MH106547.1 Paspalum simplex hypothetical protein (fge_1_PS366H01_c1_967), hypothetical protein (fge_3_PS366H01_c1_11047), F-box protein (fge_4_PS366H01_c1_12806), hypothetical protein (fge_5_PS366H01_c1_18104), cupredoxin domain containing protein (fge_8_PS366H01_c1_28509), retrotransposon protein (fge_10_PS366H01_c1_46343), hypothetical protein (fge_12_PS366H01_c1_54737), Di-glucose binding prot…	46	63.043	97	4.07e-15
PmCHH_E192834_L143	PM	CHH	23.0769	MH106547.1	MH106547.1 Paspalum simplex hypothetical protein (fge_1_PS366H01_c1_967), hypothetical protein (fge_3_PS366H01_c1_11047), F-box protein (fge_4_PS366H01_c1_12806), hypothetical protein (fge_5_PS366H01_c1_18104), cupredoxin domain containing protein (fge_8_PS366H01_c1_28509), retrotransposon protein (fge_10_PS366H01_c1_46343), hypothetical protein (fge_12_PS366H01_c1_54737), Di-glucose binding prot…	47	61.702	99	3.61e-16
PmCHH_E517180_L143	PM	CHH	-28.5714	MH106547.1	MH106547.1 Paspalum simplex hypothetical protein (fge_1_PS366H01_c1_967), hypothetical protein (fge_3_PS366H01_c1_11047), F-box protein (fge_4_PS366H01_c1_12806), hypothetical protein (fge_5_PS366H01_c1_18104), cupredoxin domain containing protein (fge_8_PS366H01_c1_28509), retrotransposon protein (fge_10_PS366H01_c1_46343), hypothetical protein (fge_12_PS366H01_c1_54737), Di-glucose binding prot…	43	60.465	90	3.33e-11
PoCHG_E9294_L143	Po	CHG	-41.0256	MH106547.1	MH106547.1 Paspalum simplex hypothetical protein (fge_1_PS366H01_c1_967), hypothetical protein (fge_3_PS366H01_c1_11047), F-box protein (fge_4_PS366H01_c1_12806), hypothetical protein (fge_5_PS366H01_c1_18104), cupredoxin domain containing protein (fge_8_PS366H01_c1_28509), retrotransposon protein (fge_10_PS366H01_c1_46343), hypothetical protein (fge_12_PS366H01_c1_54737), Di-glucose binding prot…	47	59.574	99	7.37e-13
PoCHG_E9079_L143	Po	CHG	-49.2754	MH106547.1	MH106547.1 Paspalum simplex hypothetical protein (fge_1_PS366H01_c1_967), hypothetical protein (fge_3_PS366H01_c1_11047), F-box protein (fge_4_PS366H01_c1_12806), hypothetical protein (fge_5_PS366H01_c1_18104), cupredoxin domain containing protein (fge_8_PS366H01_c1_28509), retrotransposon protein (fge_10_PS366H01_c1_46343), hypothetical protein (fge_12_PS366H01_c1_54737), Di-glucose binding prot…	47	59.574	100	4.23e-14
PoCHG_E9137_L143	Po	CHG	-30.303	MH106547.1	MH106547.1 Paspalum simplex hypothetical protein (fge_1_PS366H01_c1_967), hypothetical protein (fge_3_PS366H01_c1_11047), F-box protein (fge_4_PS366H01_c1_12806), hypothetical protein (fge_5_PS366H01_c1_18104), cupredoxin domain containing protein (fge_8_PS366H01_c1_28509), retrotransposon protein (fge_10_PS366H01_c1_46343), hypothetical protein (fge_12_PS366H01_c1_54737), Di-glucose binding prot…	47	59.574	99	8.64e-15
PmCHH_E207494_L143	PM	CHH	-36.8421	MH106547.1	MH106547.1 Paspalum simplex hypothetical protein (fge_1_PS366H01_c1_967), hypothetical protein (fge_3_PS366H01_c1_11047), F-box protein (fge_4_PS366H01_c1_12806), hypothetical protein (fge_5_PS366H01_c1_18104), cupredoxin domain containing protein (fge_8_PS366H01_c1_28509), retrotransposon protein (fge_10_PS366H01_c1_46343), hypothetical protein (fge_12_PS366H01_c1_54737), Di-glucose binding prot…	47	59.574	99	4.23e-14
PoCHG_E35115_L143	Po	CHG	27.7778	MH106547.1	MH106547.1 Paspalum simplex hypothetical protein (fge_1_PS366H01_c1_967), hypothetical protein (fge_3_PS366H01_c1_11047), F-box protein (fge_4_PS366H01_c1_12806), hypothetical protein (fge_5_PS366H01_c1_18104), cupredoxin domain containing protein (fge_8_PS366H01_c1_28509), retrotransposon protein (fge_10_PS366H01_c1_46343), hypothetical protein (fge_12_PS366H01_c1_54737), Di-glucose binding prot…	44	59.091	93	4.23e-14
PoCHG_E9222_L143	Po	CHG	-27.5862	MH106547.1	MH106547.1 Paspalum simplex hypothetical protein (fge_1_PS366H01_c1_967), hypothetical protein (fge_3_PS366H01_c1_11047), F-box protein (fge_4_PS366H01_c1_12806), hypothetical protein (fge_5_PS366H01_c1_18104), cupredoxin domain containing protein (fge_8_PS366H01_c1_28509), retrotransposon protein (fge_10_PS366H01_c1_46343), hypothetical protein (fge_12_PS366H01_c1_54737), Di-glucose binding prot…	46	58.696	97	4.58e-11
PmCHH_E747062_L143	PM	CHH	33.3333	MH106547.1	MH106547.1 Paspalum simplex hypothetical protein (fge_1_PS366H01_c1_967), hypothetical protein (fge_3_PS366H01_c1_11047), F-box protein (fge_4_PS366H01_c1_12806), hypothetical protein (fge_5_PS366H01_c1_18104), cupredoxin domain containing protein (fge_8_PS366H01_c1_28509), retrotransposon protein (fge_10_PS366H01_c1_46343), hypothetical protein (fge_12_PS366H01_c1_54737), Di-glucose binding prot…	46	58.696	97	7.37e-13
PmCHH_E67091_L143	PM	CHH	61.6667	MH106547.1	MH106547.1 Paspalum simplex hypothetical protein (fge_1_PS366H01_c1_967), hypothetical protein (fge_3_PS366H01_c1_11047), F-box protein (fge_4_PS366H01_c1_12806), hypothetical protein (fge_5_PS366H01_c1_18104), cupredoxin domain containing protein (fge_8_PS366H01_c1_28509), retrotransposon protein (fge_10_PS366H01_c1_46343), hypothetical protein (fge_12_PS366H01_c1_54737), Di-glucose binding prot…	43	58.14	90	2.07e-09
PoCHG_E9477_L143	Po	CHG	-30.8642	MH106547.1	MH106547.1 Paspalum simplex hypothetical protein (fge_1_PS366H01_c1_967), hypothetical protein (fge_3_PS366H01_c1_11047), F-box protein (fge_4_PS366H01_c1_12806), hypothetical protein (fge_5_PS366H01_c1_18104), cupredoxin domain containing protein (fge_8_PS366H01_c1_28509), retrotransposon protein (fge_10_PS366H01_c1_46343), hypothetical protein (fge_12_PS366H01_c1_54737), Di-glucose binding prot…	47	57.447	100	3.08e-14
PmCHG_E17596_L143	PM	CHG	42.8571	MH106547.1	MH106547.1 Paspalum simplex hypothetical protein (fge_1_PS366H01_c1_967), hypothetical protein (fge_3_PS366H01_c1_11047), F-box protein (fge_4_PS366H01_c1_12806), hypothetical protein (fge_5_PS366H01_c1_18104), cupredoxin domain containing protein (fge_8_PS366H01_c1_28509), retrotransposon protein (fge_10_PS366H01_c1_46343), hypothetical protein (fge_12_PS366H01_c1_54737), Di-glucose binding prot…	47	57.447	100	3.08e-14
PmCHH_E507384_L143	PM	CHH	36.3636	MH106547.1	MH106547.1 Paspalum simplex hypothetical protein (fge_1_PS366H01_c1_967), hypothetical protein (fge_3_PS366H01_c1_11047), F-box protein (fge_4_PS366H01_c1_12806), hypothetical protein (fge_5_PS366H01_c1_18104), cupredoxin domain containing protein (fge_8_PS366H01_c1_28509), retrotransposon protein (fge_10_PS366H01_c1_46343), hypothetical protein (fge_12_PS366H01_c1_54737), Di-glucose binding prot…	47	57.447	99	2.42e-11
PmCHH_E581073_L143	PM	CHH	-48.4848	MH106547.1	MH106547.1 Paspalum simplex hypothetical protein (fge_1_PS366H01_c1_967), hypothetical protein (fge_3_PS366H01_c1_11047), F-box protein (fge_4_PS366H01_c1_12806), hypothetical protein (fge_5_PS366H01_c1_18104), cupredoxin domain containing protein (fge_8_PS366H01_c1_28509), retrotransposon protein (fge_10_PS366H01_c1_46343), hypothetical protein (fge_12_PS366H01_c1_54737), Di-glucose binding prot…	44	56.818	95	3.49e-14
PoCHG_E9374_L143	Po	CHG	-23.4568	MH106547.1	MH106547.1 Paspalum simplex hypothetical protein (fge_1_PS366H01_c1_967), hypothetical protein (fge_3_PS366H01_c1_11047), F-box protein (fge_4_PS366H01_c1_12806), hypothetical protein (fge_5_PS366H01_c1_18104), cupredoxin domain containing protein (fge_8_PS366H01_c1_28509), retrotransposon protein (fge_10_PS366H01_c1_46343), hypothetical protein (fge_12_PS366H01_c1_54737), Di-glucose binding prot…	46	56.522	99	3.9e-13
PoCHG_E9176_L143	Po	CHG	-30.7692	MH106547.1	MH106547.1 Paspalum simplex hypothetical protein (fge_1_PS366H01_c1_967), hypothetical protein (fge_3_PS366H01_c1_11047), F-box protein (fge_4_PS366H01_c1_12806), hypothetical protein (fge_5_PS366H01_c1_18104), cupredoxin domain containing protein (fge_8_PS366H01_c1_28509), retrotransposon protein (fge_10_PS366H01_c1_46343), hypothetical protein (fge_12_PS366H01_c1_54737), Di-glucose binding prot…	43	55.814	97	2.9e-10
PoCHG_E9513_L143	Po	CHG	-25	MH106547.1	MH106547.1 Paspalum simplex hypothetical protein (fge_1_PS366H01_c1_967), hypothetical protein (fge_3_PS366H01_c1_11047), F-box protein (fge_4_PS366H01_c1_12806), hypothetical protein (fge_5_PS366H01_c1_18104), cupredoxin domain containing protein (fge_8_PS366H01_c1_28509), retrotransposon protein (fge_10_PS366H01_c1_46343), hypothetical protein (fge_12_PS366H01_c1_54737), Di-glucose binding prot…	47	55.319	100	3.61e-12
PmCHH_E727083_L143	PM	CHH	35.8974	MH106547.1	MH106547.1 Paspalum simplex hypothetical protein (fge_1_PS366H01_c1_967), hypothetical protein (fge_3_PS366H01_c1_11047), F-box protein (fge_4_PS366H01_c1_12806), hypothetical protein (fge_5_PS366H01_c1_18104), cupredoxin domain containing protein (fge_8_PS366H01_c1_28509), retrotransposon protein (fge_10_PS366H01_c1_46343), hypothetical protein (fge_12_PS366H01_c1_54737), Di-glucose binding prot…	47	55.319	99	2.81e-15
PmCHH_E193710_L143	PM	CHH	-26.1905	MH106547.1	MH106547.1 Paspalum simplex hypothetical protein (fge_1_PS366H01_c1_967), hypothetical protein (fge_3_PS366H01_c1_11047), F-box protein (fge_4_PS366H01_c1_12806), hypothetical protein (fge_5_PS366H01_c1_18104), cupredoxin domain containing protein (fge_8_PS366H01_c1_28509), retrotransposon protein (fge_10_PS366H01_c1_46343), hypothetical protein (fge_12_PS366H01_c1_54737), Di-glucose binding prot…	47	55.319	99	2.09e-13
PmCHH_E354343_L143	PM	CHH	18.8406	MH106547.1	MH106547.1 Paspalum simplex hypothetical protein (fge_1_PS366H01_c1_967), hypothetical protein (fge_3_PS366H01_c1_11047), F-box protein (fge_4_PS366H01_c1_12806), hypothetical protein (fge_5_PS366H01_c1_18104), cupredoxin domain containing protein (fge_8_PS366H01_c1_28509), retrotransposon protein (fge_10_PS366H01_c1_46343), hypothetical protein (fge_12_PS366H01_c1_54737), Di-glucose binding prot…	44	54.545	92	2.63e-12
PmCHH_E391206_L143	PM	CHH	33.3333	MH106547.1	MH106547.1 Paspalum simplex hypothetical protein (fge_1_PS366H01_c1_967), hypothetical protein (fge_3_PS366H01_c1_11047), F-box protein (fge_4_PS366H01_c1_12806), hypothetical protein (fge_5_PS366H01_c1_18104), cupredoxin domain containing protein (fge_8_PS366H01_c1_28509), retrotransposon protein (fge_10_PS366H01_c1_46343), hypothetical protein (fge_12_PS366H01_c1_54737), Di-glucose binding prot…	45	53.333	94	8.64e-11
PoCHG_E9370_L143	Po	CHG	-30.9524	MH106547.1	MH106547.1 Paspalum simplex hypothetical protein (fge_1_PS366H01_c1_967), hypothetical protein (fge_3_PS366H01_c1_11047), F-box protein (fge_4_PS366H01_c1_12806), hypothetical protein (fge_5_PS366H01_c1_18104), cupredoxin domain containing protein (fge_8_PS366H01_c1_28509), retrotransposon protein (fge_10_PS366H01_c1_46343), hypothetical protein (fge_12_PS366H01_c1_54737), Di-glucose binding prot…	47	53.191	99	1.39e-12
PmCHH_E391157_L143	PM	CHH	-28.0702	MH106547.1	MH106547.1 Paspalum simplex hypothetical protein (fge_1_PS366H01_c1_967), hypothetical protein (fge_3_PS366H01_c1_11047), F-box protein (fge_4_PS366H01_c1_12806), hypothetical protein (fge_5_PS366H01_c1_18104), cupredoxin domain containing protein (fge_8_PS366H01_c1_28509), retrotransposon protein (fge_10_PS366H01_c1_46343), hypothetical protein (fge_12_PS366H01_c1_54737), Di-glucose binding prot…	46	52.174	97	1.91e-12
PoCHG_E14556_L143	Po	CHG	-25	MH106547.1	MH106547.1 Paspalum simplex hypothetical protein (fge_1_PS366H01_c1_967), hypothetical protein (fge_3_PS366H01_c1_11047), F-box protein (fge_4_PS366H01_c1_12806), hypothetical protein (fge_5_PS366H01_c1_18104), cupredoxin domain containing protein (fge_8_PS366H01_c1_28509), retrotransposon protein (fge_10_PS366H01_c1_46343), hypothetical protein (fge_12_PS366H01_c1_54737), Di-glucose binding prot…	47	51.064	99	9.35e-08
PmCHH_E610314_L143	PM	CHH	-61.1111	MH106547.1	MH106547.1 Paspalum simplex hypothetical protein (fge_1_PS366H01_c1_967), hypothetical protein (fge_3_PS366H01_c1_11047), F-box protein (fge_4_PS366H01_c1_12806), hypothetical protein (fge_5_PS366H01_c1_18104), cupredoxin domain containing protein (fge_8_PS366H01_c1_28509), retrotransposon protein (fge_10_PS366H01_c1_46343), hypothetical protein (fge_12_PS366H01_c1_54737), Di-glucose binding prot…	47	51.064	99	1.39e-08
PmCHH_E567411_L143	PM	CHH	25	MH106547.1	MH106547.1 Paspalum simplex hypothetical protein (fge_1_PS366H01_c1_967), hypothetical protein (fge_3_PS366H01_c1_11047), F-box protein (fge_4_PS366H01_c1_12806), hypothetical protein (fge_5_PS366H01_c1_18104), cupredoxin domain containing protein (fge_8_PS366H01_c1_28509), retrotransposon protein (fge_10_PS366H01_c1_46343), hypothetical protein (fge_12_PS366H01_c1_54737), Di-glucose binding prot…	46	50	97	2.43e-07
PoCHH_E487760_L143	Po	CHH	-55.5556	MH106547.1	MH106547.1 Paspalum simplex hypothetical protein (fge_1_PS366H01_c1_967), hypothetical protein (fge_3_PS366H01_c1_11047), F-box protein (fge_4_PS366H01_c1_12806), hypothetical protein (fge_5_PS366H01_c1_18104), cupredoxin domain containing protein (fge_8_PS366H01_c1_28509), retrotransposon protein (fge_10_PS366H01_c1_46343), hypothetical protein (fge_12_PS366H01_c1_54737), Di-glucose binding prot…	46	50	97	6.29e-11
PoCHG_E82081_L143	Po	CHG	-36.5079	MH106547.1	MH106547.1 Paspalum simplex hypothetical protein (fge_1_PS366H01_c1_967), hypothetical protein (fge_3_PS366H01_c1_11047), F-box protein (fge_4_PS366H01_c1_12806), hypothetical protein (fge_5_PS366H01_c1_18104), cupredoxin domain containing protein (fge_8_PS366H01_c1_28509), retrotransposon protein (fge_10_PS366H01_c1_46343), hypothetical protein (fge_12_PS366H01_c1_54737), Di-glucose binding prot…	44	50	92	6.14e-10
PoCG_E249034_L143	Po	CG	-40.3509	MH106547.1	MH106547.1 Paspalum simplex hypothetical protein (fge_1_PS366H01_c1_967), hypothetical protein (fge_3_PS366H01_c1_11047), F-box protein (fge_4_PS366H01_c1_12806), hypothetical protein (fge_5_PS366H01_c1_18104), cupredoxin domain containing protein (fge_8_PS366H01_c1_28509), retrotransposon protein (fge_10_PS366H01_c1_46343), hypothetical protein (fge_12_PS366H01_c1_54737), Di-glucose binding prot…	44	50	93	6.95e-09
PmCHH_E501003_L143	PM	CHH	22.2222	MH106547.1	MH106547.1 Paspalum simplex hypothetical protein (fge_1_PS366H01_c1_967), hypothetical protein (fge_3_PS366H01_c1_11047), F-box protein (fge_4_PS366H01_c1_12806), hypothetical protein (fge_5_PS366H01_c1_18104), cupredoxin domain containing protein (fge_8_PS366H01_c1_28509), retrotransposon protein (fge_10_PS366H01_c1_46343), hypothetical protein (fge_12_PS366H01_c1_54737), Di-glucose binding prot…	47	48.936	99	2.24e-12
PmCHH_E570111_L143	PM	CHH	-30.7692	MH106547.1	MH106547.1 Paspalum simplex hypothetical protein (fge_1_PS366H01_c1_967), hypothetical protein (fge_3_PS366H01_c1_11047), F-box protein (fge_4_PS366H01_c1_12806), hypothetical protein (fge_5_PS366H01_c1_18104), cupredoxin domain containing protein (fge_8_PS366H01_c1_28509), retrotransposon protein (fge_10_PS366H01_c1_46343), hypothetical protein (fge_12_PS366H01_c1_54737), Di-glucose binding prot…	44	47.727	92	1.51e-09
PmCHG_E107864_L143	PM	CHG	-73.913	MH106547.1	MH106547.1 Paspalum simplex hypothetical protein (fge_1_PS366H01_c1_967), hypothetical protein (fge_3_PS366H01_c1_11047), F-box protein (fge_4_PS366H01_c1_12806), hypothetical protein (fge_5_PS366H01_c1_18104), cupredoxin domain containing protein (fge_8_PS366H01_c1_28509), retrotransposon protein (fge_10_PS366H01_c1_46343), hypothetical protein (fge_12_PS366H01_c1_54737), Di-glucose binding prot…	44	47.727	92	2.8e-08
PoCHG_E149208_L143	Po	CHG	30.303	MH106547.1	MH106547.1 Paspalum simplex hypothetical protein (fge_1_PS366H01_c1_967), hypothetical protein (fge_3_PS366H01_c1_11047), F-box protein (fge_4_PS366H01_c1_12806), hypothetical protein (fge_5_PS366H01_c1_18104), cupredoxin domain containing protein (fge_8_PS366H01_c1_28509), retrotransposon protein (fge_10_PS366H01_c1_46343), hypothetical protein (fge_12_PS366H01_c1_54737), Di-glucose binding prot…	47	46.809	99	4.98e-09
PoCHH_E312890_L143	Po	CHH	-57.1429	MH106547.1	MH106547.1 Paspalum simplex hypothetical protein (fge_1_PS366H01_c1_967), hypothetical protein (fge_3_PS366H01_c1_11047), F-box protein (fge_4_PS366H01_c1_12806), hypothetical protein (fge_5_PS366H01_c1_18104), cupredoxin domain containing protein (fge_8_PS366H01_c1_28509), retrotransposon protein (fge_10_PS366H01_c1_46343), hypothetical protein (fge_12_PS366H01_c1_54737), Di-glucose binding prot…	45	46.667	94	1.01e-08
PoCHG_E43614_L143	Po	CHG	25	MH106547.1	MH106547.1 Paspalum simplex hypothetical protein (fge_1_PS366H01_c1_967), hypothetical protein (fge_3_PS366H01_c1_11047), F-box protein (fge_4_PS366H01_c1_12806), hypothetical protein (fge_5_PS366H01_c1_18104), cupredoxin domain containing protein (fge_8_PS366H01_c1_28509), retrotransposon protein (fge_10_PS366H01_c1_46343), hypothetical protein (fge_12_PS366H01_c1_54737), Di-glucose binding prot…	45	46.667	97	1.76e-11
PmCHH_E514283_L143	PM	CHH	22.695	MH106547.1	MH106547.1 Paspalum simplex hypothetical protein (fge_1_PS366H01_c1_967), hypothetical protein (fge_3_PS366H01_c1_11047), F-box protein (fge_4_PS366H01_c1_12806), hypothetical protein (fge_5_PS366H01_c1_18104), cupredoxin domain containing protein (fge_8_PS366H01_c1_28509), retrotransposon protein (fge_10_PS366H01_c1_46343), hypothetical protein (fge_12_PS366H01_c1_54737), Di-glucose binding prot…	43	46.512	90	1.91e-08
PmCHH_E536369_L143	PM	CHH	-24.0741	MH106547.1	MH106547.1 Paspalum simplex hypothetical protein (fge_1_PS366H01_c1_967), hypothetical protein (fge_3_PS366H01_c1_11047), F-box protein (fge_4_PS366H01_c1_12806), hypothetical protein (fge_5_PS366H01_c1_18104), cupredoxin domain containing protein (fge_8_PS366H01_c1_28509), retrotransposon protein (fge_10_PS366H01_c1_46343), hypothetical protein (fge_12_PS366H01_c1_54737), Di-glucose binding prot…	46	45.652	97	1.1e-09
PoCG_E781602_L143	Po	CG	33.3333	MH106547.1	MH106547.1 Paspalum simplex hypothetical protein (fge_1_PS366H01_c1_967), hypothetical protein (fge_3_PS366H01_c1_11047), F-box protein (fge_4_PS366H01_c1_12806), hypothetical protein (fge_5_PS366H01_c1_18104), cupredoxin domain containing protein (fge_8_PS366H01_c1_28509), retrotransposon protein (fge_10_PS366H01_c1_46343), hypothetical protein (fge_12_PS366H01_c1_54737), Di-glucose binding prot…	46	45.652	97	8.64e-07
PoCG_E464015_L143	Po	CG	40	MH106547.1	MH106547.1 Paspalum simplex hypothetical protein (fge_1_PS366H01_c1_967), hypothetical protein (fge_3_PS366H01_c1_11047), F-box protein (fge_4_PS366H01_c1_12806), hypothetical protein (fge_5_PS366H01_c1_18104), cupredoxin domain containing protein (fge_8_PS366H01_c1_28509), retrotransposon protein (fge_10_PS366H01_c1_46343), hypothetical protein (fge_12_PS366H01_c1_54737), Di-glucose binding prot…	46	45.652	97	1.39e-08
PoCHG_E52465_L143	Po	CHG	15.942	MH106547.1	MH106547.1 Paspalum simplex hypothetical protein (fge_1_PS366H01_c1_967), hypothetical protein (fge_3_PS366H01_c1_11047), F-box protein (fge_4_PS366H01_c1_12806), hypothetical protein (fge_5_PS366H01_c1_18104), cupredoxin domain containing protein (fge_8_PS366H01_c1_28509), retrotransposon protein (fge_10_PS366H01_c1_46343), hypothetical protein (fge_12_PS366H01_c1_54737), Di-glucose binding prot…	44	45.455	92	8.64e-08
PoCHG_E102553_L143	Po	CHG	26.6667	MH106547.1	MH106547.1 Paspalum simplex hypothetical protein (fge_1_PS366H01_c1_967), hypothetical protein (fge_3_PS366H01_c1_11047), F-box protein (fge_4_PS366H01_c1_12806), hypothetical protein (fge_5_PS366H01_c1_18104), cupredoxin domain containing protein (fge_8_PS366H01_c1_28509), retrotransposon protein (fge_10_PS366H01_c1_46343), hypothetical protein (fge_12_PS366H01_c1_54737), Di-glucose binding prot…	44	45.455	92	5.28e-08
PoCHG_E109619_L143	Po	CHG	25.7576	MH106547.1	MH106547.1 Paspalum simplex hypothetical protein (fge_1_PS366H01_c1_967), hypothetical protein (fge_3_PS366H01_c1_11047), F-box protein (fge_4_PS366H01_c1_12806), hypothetical protein (fge_5_PS366H01_c1_18104), cupredoxin domain containing protein (fge_8_PS366H01_c1_28509), retrotransposon protein (fge_10_PS366H01_c1_46343), hypothetical protein (fge_12_PS366H01_c1_54737), Di-glucose binding prot…	44	45.455	92	7.44e-08
PmCHH_E483299_L143	PM	CHH	-21.0526	MH106547.1	MH106547.1 Paspalum simplex hypothetical protein (fge_1_PS366H01_c1_967), hypothetical protein (fge_3_PS366H01_c1_11047), F-box protein (fge_4_PS366H01_c1_12806), hypothetical protein (fge_5_PS366H01_c1_18104), cupredoxin domain containing protein (fge_8_PS366H01_c1_28509), retrotransposon protein (fge_10_PS366H01_c1_46343), hypothetical protein (fge_12_PS366H01_c1_54737), Di-glucose binding prot…	47	44.681	99	2.07e-09
PmCHH_E602463_L143	PM	CHH	-26.6667	MH106547.1	MH106547.1 Paspalum simplex hypothetical protein (fge_1_PS366H01_c1_967), hypothetical protein (fge_3_PS366H01_c1_11047), F-box protein (fge_4_PS366H01_c1_12806), hypothetical protein (fge_5_PS366H01_c1_18104), cupredoxin domain containing protein (fge_8_PS366H01_c1_28509), retrotransposon protein (fge_10_PS366H01_c1_46343), hypothetical protein (fge_12_PS366H01_c1_54737), Di-glucose binding prot…	45	44.444	94	2.84e-09
PoCHG_E143716_L143	Po	CHG	26.6667	MH106547.1	MH106547.1 Paspalum simplex hypothetical protein (fge_1_PS366H01_c1_967), hypothetical protein (fge_3_PS366H01_c1_11047), F-box protein (fge_4_PS366H01_c1_12806), hypothetical protein (fge_5_PS366H01_c1_18104), cupredoxin domain containing protein (fge_8_PS366H01_c1_28509), retrotransposon protein (fge_10_PS366H01_c1_46343), hypothetical protein (fge_12_PS366H01_c1_54737), Di-glucose binding prot…	43	44.186	90	6.29e-07
PoCHG_E18843_L143	Po	CHG	-52	MH106547.1	MH106547.1 Paspalum simplex hypothetical protein (fge_1_PS366H01_c1_967), hypothetical protein (fge_3_PS366H01_c1_11047), F-box protein (fge_4_PS366H01_c1_12806), hypothetical protein (fge_5_PS366H01_c1_18104), cupredoxin domain containing protein (fge_8_PS366H01_c1_28509), retrotransposon protein (fge_10_PS366H01_c1_46343), hypothetical protein (fge_12_PS366H01_c1_54737), Di-glucose binding prot…	43	44.186	90	1.77e-07
PoCHG_E182242_L143	Po	CHG	27.2727	MH106547.1	MH106547.1 Paspalum simplex hypothetical protein (fge_1_PS366H01_c1_967), hypothetical protein (fge_3_PS366H01_c1_11047), F-box protein (fge_4_PS366H01_c1_12806), hypothetical protein (fge_5_PS366H01_c1_18104), cupredoxin domain containing protein (fge_8_PS366H01_c1_28509), retrotransposon protein (fge_10_PS366H01_c1_46343), hypothetical protein (fge_12_PS366H01_c1_54737), Di-glucose binding prot…	44	43.182	92	3.07e-09
PoCHG_E30460_L143	Po	CHG	-44.4444	MH106547.1	MH106547.1 Paspalum simplex hypothetical protein (fge_1_PS366H01_c1_967), hypothetical protein (fge_3_PS366H01_c1_11047), F-box protein (fge_4_PS366H01_c1_12806), hypothetical protein (fge_5_PS366H01_c1_18104), cupredoxin domain containing protein (fge_8_PS366H01_c1_28509), retrotransposon protein (fge_10_PS366H01_c1_46343), hypothetical protein (fge_12_PS366H01_c1_54737), Di-glucose binding prot…	44	43.182	92	1.39e-08
PoCG_E149046_L143	Po	CG	-27.0833	MH106547.1	MH106547.1 Paspalum simplex hypothetical protein (fge_1_PS366H01_c1_967), hypothetical protein (fge_3_PS366H01_c1_11047), F-box protein (fge_4_PS366H01_c1_12806), hypothetical protein (fge_5_PS366H01_c1_18104), cupredoxin domain containing protein (fge_8_PS366H01_c1_28509), retrotransposon protein (fge_10_PS366H01_c1_46343), hypothetical protein (fge_12_PS366H01_c1_54737), Di-glucose binding prot…	44	43.182	94	3.33e-11
PmCHH_E420987_L143	PM	CHH	-24.5614	MH106547.1	MH106547.1 Paspalum simplex hypothetical protein (fge_1_PS366H01_c1_967), hypothetical protein (fge_3_PS366H01_c1_11047), F-box protein (fge_4_PS366H01_c1_12806), hypothetical protein (fge_5_PS366H01_c1_18104), cupredoxin domain containing protein (fge_8_PS366H01_c1_28509), retrotransposon protein (fge_10_PS366H01_c1_46343), hypothetical protein (fge_12_PS366H01_c1_54737), Di-glucose binding prot…	47	42.553	99	1.7e-08
PmCHH_E600524_L143	PM	CHH	-42.8571	MH106547.1	MH106547.1 Paspalum simplex hypothetical protein (fge_1_PS366H01_c1_967), hypothetical protein (fge_3_PS366H01_c1_11047), F-box protein (fge_4_PS366H01_c1_12806), hypothetical protein (fge_5_PS366H01_c1_18104), cupredoxin domain containing protein (fge_8_PS366H01_c1_28509), retrotransposon protein (fge_10_PS366H01_c1_46343), hypothetical protein (fge_12_PS366H01_c1_54737), Di-glucose binding prot…	47	42.553	99	2.63e-08
PoCHH_E449247_L143	Po	CHH	-37.2549	MH106547.1	MH106547.1 Paspalum simplex hypothetical protein (fge_1_PS366H01_c1_967), hypothetical protein (fge_3_PS366H01_c1_11047), F-box protein (fge_4_PS366H01_c1_12806), hypothetical protein (fge_5_PS366H01_c1_18104), cupredoxin domain containing protein (fge_8_PS366H01_c1_28509), retrotransposon protein (fge_10_PS366H01_c1_46343), hypothetical protein (fge_12_PS366H01_c1_54737), Di-glucose binding prot…	47	42.553	99	1.01e-08
PoCHG_E84246_L143	Po	CHG	-36.1905	MH106547.1	MH106547.1 Paspalum simplex hypothetical protein (fge_1_PS366H01_c1_967), hypothetical protein (fge_3_PS366H01_c1_11047), F-box protein (fge_4_PS366H01_c1_12806), hypothetical protein (fge_5_PS366H01_c1_18104), cupredoxin domain containing protein (fge_8_PS366H01_c1_28509), retrotransposon protein (fge_10_PS366H01_c1_46343), hypothetical protein (fge_12_PS366H01_c1_54737), Di-glucose binding prot…	45	42.222	97	2.06e-07
PoCHG_E131584_L143	Po	CHG	12.0567	MH106547.1	MH106547.1 Paspalum simplex hypothetical protein (fge_1_PS366H01_c1_967), hypothetical protein (fge_3_PS366H01_c1_11047), F-box protein (fge_4_PS366H01_c1_12806), hypothetical protein (fge_5_PS366H01_c1_18104), cupredoxin domain containing protein (fge_8_PS366H01_c1_28509), retrotransposon protein (fge_10_PS366H01_c1_46343), hypothetical protein (fge_12_PS366H01_c1_54737), Di-glucose binding prot…	46	41.304	99	4.96e-08
PoCG_E537670_L143	Po	CG	33.3333	MH106547.1	MH106547.1 Paspalum simplex hypothetical protein (fge_1_PS366H01_c1_967), hypothetical protein (fge_3_PS366H01_c1_11047), F-box protein (fge_4_PS366H01_c1_12806), hypothetical protein (fge_5_PS366H01_c1_18104), cupredoxin domain containing protein (fge_8_PS366H01_c1_28509), retrotransposon protein (fge_10_PS366H01_c1_46343), hypothetical protein (fge_12_PS366H01_c1_54737), Di-glucose binding prot…	44	40.909	92	7.98e-06
PoCHG_E48285_L143	Po	CHG	-64.8148	MH106547.1	MH106547.1 Paspalum simplex hypothetical protein (fge_1_PS366H01_c1_967), hypothetical protein (fge_3_PS366H01_c1_11047), F-box protein (fge_4_PS366H01_c1_12806), hypothetical protein (fge_5_PS366H01_c1_18104), cupredoxin domain containing protein (fge_8_PS366H01_c1_28509), retrotransposon protein (fge_10_PS366H01_c1_46343), hypothetical protein (fge_12_PS366H01_c1_54737), Di-glucose binding prot…	47	40.426	99	1.91e-08
PoCHG_E35336_L143	Po	CHG	19.1919	MH106547.1	MH106547.1 Paspalum simplex hypothetical protein (fge_1_PS366H01_c1_967), hypothetical protein (fge_3_PS366H01_c1_11047), F-box protein (fge_4_PS366H01_c1_12806), hypothetical protein (fge_5_PS366H01_c1_18104), cupredoxin domain containing protein (fge_8_PS366H01_c1_28509), retrotransposon protein (fge_10_PS366H01_c1_46343), hypothetical protein (fge_12_PS366H01_c1_54737), Di-glucose binding prot…	45	40	94	1.34e-08
PmCHH_E661541_L143	PM	CHH	44.4444	MH106547.1	MH106547.1 Paspalum simplex hypothetical protein (fge_1_PS366H01_c1_967), hypothetical protein (fge_3_PS366H01_c1_11047), F-box protein (fge_4_PS366H01_c1_12806), hypothetical protein (fge_5_PS366H01_c1_18104), cupredoxin domain containing protein (fge_8_PS366H01_c1_28509), retrotransposon protein (fge_10_PS366H01_c1_46343), hypothetical protein (fge_12_PS366H01_c1_54737), Di-glucose binding prot…	46	39.13	97	3.61e-08
PoCG_E475686_L143	Po	CG	30.303	MH106547.1	MH106547.1 Paspalum simplex hypothetical protein (fge_1_PS366H01_c1_967), hypothetical protein (fge_3_PS366H01_c1_11047), F-box protein (fge_4_PS366H01_c1_12806), hypothetical protein (fge_5_PS366H01_c1_18104), cupredoxin domain containing protein (fge_8_PS366H01_c1_28509), retrotransposon protein (fge_10_PS366H01_c1_46343), hypothetical protein (fge_12_PS366H01_c1_54737), Di-glucose binding prot…	46	39.13	97	6.81e-08
PoCG_E13652_L143	Po	CG	38.3333	MH106547.1	MH106547.1 Paspalum simplex hypothetical protein (fge_1_PS366H01_c1_967), hypothetical protein (fge_3_PS366H01_c1_11047), F-box protein (fge_4_PS366H01_c1_12806), hypothetical protein (fge_5_PS366H01_c1_18104), cupredoxin domain containing protein (fge_8_PS366H01_c1_28509), retrotransposon protein (fge_10_PS366H01_c1_46343), hypothetical protein (fge_12_PS366H01_c1_54737), Di-glucose binding prot…	44	38.636	92	8.64e-07
PoCHG_E33892_L143	Po	CHG	38.7879	MH106547.1	MH106547.1 Paspalum simplex hypothetical protein (fge_1_PS366H01_c1_967), hypothetical protein (fge_3_PS366H01_c1_11047), F-box protein (fge_4_PS366H01_c1_12806), hypothetical protein (fge_5_PS366H01_c1_18104), cupredoxin domain containing protein (fge_8_PS366H01_c1_28509), retrotransposon protein (fge_10_PS366H01_c1_46343), hypothetical protein (fge_12_PS366H01_c1_54737), Di-glucose binding prot…	44	38.636	99	1.1e-09
PoCHG_E120703_L143	Po	CHG	-23.6559	MH106547.1	MH106547.1 Paspalum simplex hypothetical protein (fge_1_PS366H01_c1_967), hypothetical protein (fge_3_PS366H01_c1_11047), F-box protein (fge_4_PS366H01_c1_12806), hypothetical protein (fge_5_PS366H01_c1_18104), cupredoxin domain containing protein (fge_8_PS366H01_c1_28509), retrotransposon protein (fge_10_PS366H01_c1_46343), hypothetical protein (fge_12_PS366H01_c1_54737), Di-glucose binding prot…	47	38.298	99	4.23e-06
PoCG_E145083_L143	Po	CG	36.8421	MH106547.1	MH106547.1 Paspalum simplex hypothetical protein (fge_1_PS366H01_c1_967), hypothetical protein (fge_3_PS366H01_c1_11047), F-box protein (fge_4_PS366H01_c1_12806), hypothetical protein (fge_5_PS366H01_c1_18104), cupredoxin domain containing protein (fge_8_PS366H01_c1_28509), retrotransposon protein (fge_10_PS366H01_c1_46343), hypothetical protein (fge_12_PS366H01_c1_54737), Di-glucose binding prot…	43	37.209	90	4.23e-06
PmCHH_E180420_L143	PM	CHH	4.7138	MH106547.1	MH106547.1 Paspalum simplex hypothetical protein (fge_1_PS366H01_c1_967), hypothetical protein (fge_3_PS366H01_c1_11047), F-box protein (fge_4_PS366H01_c1_12806), hypothetical protein (fge_5_PS366H01_c1_18104), cupredoxin domain containing protein (fge_8_PS366H01_c1_28509), retrotransposon protein (fge_10_PS366H01_c1_46343), hypothetical protein (fge_12_PS366H01_c1_54737), Di-glucose binding prot…	47	36.17	99	4.58e-07
PoCHG_E56561_L143	Po	CHG	-46.2963	MH106547.1	MH106547.1 Paspalum simplex hypothetical protein (fge_1_PS366H01_c1_967), hypothetical protein (fge_3_PS366H01_c1_11047), F-box protein (fge_4_PS366H01_c1_12806), hypothetical protein (fge_5_PS366H01_c1_18104), cupredoxin domain containing protein (fge_8_PS366H01_c1_28509), retrotransposon protein (fge_10_PS366H01_c1_46343), hypothetical protein (fge_12_PS366H01_c1_54737), Di-glucose binding prot…	47	34.043	99	1.63e-06
PoCHG_E126927_L143	Po	CHG	17.2043	MH106547.1	MH106547.1 Paspalum simplex hypothetical protein (fge_1_PS366H01_c1_967), hypothetical protein (fge_3_PS366H01_c1_11047), F-box protein (fge_4_PS366H01_c1_12806), hypothetical protein (fge_5_PS366H01_c1_18104), cupredoxin domain containing protein (fge_8_PS366H01_c1_28509), retrotransposon protein (fge_10_PS366H01_c1_46343), hypothetical protein (fge_12_PS366H01_c1_54737), Di-glucose binding prot…	46	30.435	97	3.33e-07
PoCHG_E81449_L143	Po	CHG	-43.8596	N46sex47	N46sex47	46	58.696	97	3.08e-14
PoCG_E37400_L143	Po	CG	30.7692	N46sex47	N46sex47	44	36.364	92	6.31e-06
PmCHH_E493384_L143	PM	CHH	30.303	SPNA1	SPNA1	47	36.17	99	3.08e-06
PoCG_E83558_L143	Po	CG	27.1605	XM_015760114.2	XM_015760114.2 XP_015615600.1_1 [gene=LOC9267729] [db_xref=GeneID:9267729] [protein=leucine-rich repeat receptor protein kinase MSP1-like] [protein_id=XP_015615600.1] [location=105..1271] [gbkey=CDS]	44	61.364	92	2.84e-13
PoCHG_E126287_L143	Po	CHG	-66.6667	XM_015760114.2	XM_015760114.2 XP_015615600.1_1 [gene=LOC9267729] [db_xref=GeneID:9267729] [protein=leucine-rich repeat receptor protein kinase MSP1-like] [protein_id=XP_015615600.1] [location=105..1271] [gbkey=CDS]	44	52.273	93	2.24e-10
PoCG_E140316_L143	Po	CG	39.3939	XM_015760114.2	XM_015760114.2 XP_015615600.1_1 [gene=LOC9267729] [db_xref=GeneID:9267729] [protein=leucine-rich repeat receptor protein kinase MSP1-like] [protein_id=XP_015615600.1] [location=105..1271] [gbkey=CDS]	47	51.064	99	3.9e-13
PoCHG_E107582_L143	Po	CHG	14.1026	XM_015760114.2	XM_015760114.2 XP_015615600.1_1 [gene=LOC9267729] [db_xref=GeneID:9267729] [protein=leucine-rich repeat receptor protein kinase MSP1-like] [protein_id=XP_015615600.1] [location=105..1271] [gbkey=CDS]	45	46.667	94	4.58e-11
PoCG_E194163_L143	Po	CG	28.5714	XM_015760114.2	XM_015760114.2 XP_015615600.1_1 [gene=LOC9267729] [db_xref=GeneID:9267729] [protein=leucine-rich repeat receptor protein kinase MSP1-like] [protein_id=XP_015615600.1] [location=105..1271] [gbkey=CDS]	45	46.667	94	5.36e-09
PoCHG_E121906_L143	Po	CHG	40.4762	XM_015760114.2	XM_015760114.2 XP_015615600.1_1 [gene=LOC9267729] [db_xref=GeneID:9267729] [protein=leucine-rich repeat receptor protein kinase MSP1-like] [protein_id=XP_015615600.1] [location=105..1271] [gbkey=CDS]	44	40.909	92	1.77e-07
